# Supplementary material for: Past and future epidemic potential of chikungunya virus in Australia
Source: PLoS Negl Trop Dis. 2021 Nov 16;15(11):e0009963. doi: 10.1371/journal.pntd.0009963 (PMC8631637; doi:10.1371/journal.pntd.0009963)
Supplement: S1 Table — Parameter values are Year, Month and UCL specific to create scenarios shown. AL = ‘Asian Genotype’, EIP = ‘Extrinsic Incubation Period’, IOL = ‘Indian Ocean Lineage’, LB = ‘Lower Bounds’, R0 = ‘Basic Reproduction Number’, UB = ‘Upper Bounds’. (CSV) [file pntd.0009963.s001.csv]

Year	Month	City	Human_Pop_Density	mean_Host_Seeking_Females	mean_Max_T	mean_Min_T	mean_T	Vector_Biting_Rate	Human_Vector_Transmission_Rate_IOL	Human_Vector_Transmission_Rate_AL	Vector_Human_Transmission_Rate_IOL	Vector_Human_Transmission_Rate_AL	Vector_Mortality_Rate	EIP_IOL_LB	EIP_IOL_Mean	EIP_IOL_UB	EIP_AL_LB	EIP_AL_Mean	EIP_AL_UB	Infectious_Period_IOL_LB	Infectious_Period_IOL_Mean	Infectious_Period_IOL_UB	Infectious_Period_AL_LB	Infectious_Period_AL_Mean	Infectious_Period_AL_UB	Vector_Control_Parameter_Mean	Vector_Control_Parameter_LB	Vector_Control_Parameter_UB		R0_Scenario_Equations	EIP	Infectious Period	Vector Control		R_AL_meana	R_AL_LBa	R_AL_UBa	R_AL_meanb	R_AL_LBb	R_AL_UBb	R_AL_meanc	R_AL_LBc	R_AL_UBc	R_AL_meand	R_AL_LBd	R_AL_UBd	R_AL_meane	R_AL_LBe	R_AL_UBe
1995	1	Adelaide	13.6485	3.57E-25	29.5	16.9	23.2	0.19406	0.92	0.98	0.64	0.56	0.035007597	3.39	6.99	11.63	2.75	6.25	11.36	2	4.5	7	2	3.5	5	0.2	0.3	0.1		R_AL_meana	mean	mean	mean		9.42E-14	7.12E-14	1.13E-13	1.15E-13	8.72E-14	1.38E-13	6.66E-14	5.03E-14	7.96E-14	9.93E-14	7.51E-14	1.19E-13	1.22E-13	9.19E-14	1.45E-13
1995	2	Adelaide	13.6485	1.21E-24	29.1	16.7	22.9	0.19277	0.92	0.98	0.64	0.56	0.035349424	3.39	6.99	11.63	2.75	6.25	11.36	2	4.5	7	2	3.5	5	0.2	0.3	0.1		R_AL_LBa	mean	mean	LB		1.71E-13	1.29E-13	2.05E-13	2.10E-13	1.59E-13	2.51E-13	1.21E-13	9.15E-14	1.45E-13	1.81E-13	1.37E-13	2.16E-13	2.21E-13	1.67E-13	2.64E-13
1995	3	Adelaide	13.6485	2.14E-24	23.7	14	18.85	0.175355	0.92	0.98	0.64	0.56	0.035730721	3.39	6.99	11.63	2.75	6.25	11.36	2	4.5	7	2	3.5	5	0.2	0.3	0.1		R_AL_UBa	mean	mean	UB		2.06E-13	1.56E-13	2.46E-13	2.52E-13	1.91E-13	3.01E-13	1.46E-13	1.10E-13	1.74E-13	2.17E-13	1.64E-13	2.60E-13	2.66E-13	2.01E-13	3.18E-13
1995	4	Adelaide	13.6485	1.20E-26	19.8	11.3	15.55	0.161165	0.92	0.98	0.64	0.56	0.036554382	3.39	6.99	11.63	2.75	6.25	11.36	2	4.5	7	2	3.5	5	0.2	0.3	0.1		R_AL_meanb	mean	LB	mean		1.40E-14	1.06E-14	1.67E-14	1.71E-14	1.29E-14	2.05E-14	9.88E-15	7.47E-15	1.18E-14	1.48E-14	1.12E-14	1.77E-14	1.81E-14	1.37E-14	2.16E-14
1995	5	Adelaide	13.6485	8.61E-30	17.5	9.1	13.3	0.15149	0.92	0.98	0.64	0.56	0.045997595	3.39	6.99	11.63	2.75	6.25	11.36	2	4.5	7	2	3.5	5	0.2	0.3	0.1		R_AL_LBb	mean	LB	LB		3.06E-16	2.32E-16	3.66E-16	3.75E-16	2.84E-16	4.49E-16	2.17E-16	1.64E-16	2.59E-16	3.28E-16	2.48E-16	3.92E-16	4.01E-16	3.03E-16	4.80E-16
1995	6	Adelaide	13.6485	5.41E-32	16.1	8.9	12.5	0.14805	0.92	0.98	0.64	0.56	0.052818164	3.39	6.99	11.63	2.75	6.25	11.36	2	4.5	7	2	3.5	5	0.2	0.3	0.1		R_AL_UBb	mean	LB	UB		2.18E-17	1.65E-17	2.61E-17	2.67E-17	2.02E-17	3.19E-17	1.54E-17	1.17E-17	1.84E-17	2.35E-17	1.78E-17	2.81E-17	2.88E-17	2.17E-17	3.44E-17
1995	7	Adelaide	13.6485	0	13.9	8.4	11.15	0.142245	0.92	0.98	0.64	0.56	0.07024577	3.39	6.99	11.63	2.75	6.25	11.36	2	4.5	7	2	3.5	5	0.2	0.3	0.1		R_AL_meanc	mean	UB	mean		0	0	0	0	0	0	0	0	0	0	0	0	0	0	0
1995	8	Adelaide	13.6485	5.83E-39	17.4	7.1	12.25	0.146975	0.92	0.98	0.64	0.56	0.055440509	3.39	6.99	11.63	2.75	6.25	11.36	2	4.5	7	2	3.5	5	0.2	0.3	0.1		R_AL_LBc	mean	UB	LB		6.89E-21	5.21E-21	8.24E-21	8.44E-21	6.38E-21	1.01E-20	4.87E-21	3.68E-21	5.82E-21	7.45E-21	5.63E-21	8.90E-21	9.12E-21	6.90E-21	1.09E-20
1995	9	Adelaide	13.6485	3.86E-41	18.1	9	13.55	0.152565	0.92	0.98	0.64	0.56	0.044307857	3.39	6.99	11.63	2.75	6.25	11.36	2	4.5	7	2	3.5	5	0.2	0.3	0.1		R_AL_UBc	mean	UB	UB		6.69E-22	5.05E-22	7.99E-22	8.19E-22	6.19E-22	9.79E-22	4.73E-22	3.57E-22	5.65E-22	7.13E-22	5.39E-22	8.53E-22	8.74E-22	6.60E-22	1.04E-21
1995	10	Adelaide	13.6485	2.93E-42	21.1	10.9	16	0.1631	0.92	0.98	0.64	0.56	0.035869824	3.39	6.99	11.63	2.75	6.25	11.36	2	4.5	7	2	3.5	5	0.2	0.3	0.1		R_AL_meand	LB	mean	mean		2.24E-22	1.69E-22	2.67E-22	2.74E-22	2.07E-22	3.27E-22	1.58E-22	1.19E-22	1.89E-22	2.36E-22	1.78E-22	2.82E-22	2.89E-22	2.18E-22	3.45E-22
1995	11	Adelaide	13.6485	1.97E-33	23.8	13.2	18.5	0.17385	0.92	0.98	0.64	0.56	0.035559653	3.39	6.99	11.63	2.75	6.25	11.36	2	4.5	7	2	3.5	5	0.2	0.3	0.1		R_AL_LBd	LB	mean	LB		6.21E-18	4.69E-18	7.42E-18	7.61E-18	5.75E-18	9.09E-18	4.39E-18	3.32E-18	5.25E-18	6.55E-18	4.95E-18	7.83E-18	8.02E-18	6.07E-18	9.59E-18
1995	12	Adelaide	13.6485	5.48E-34	25.1	13.5	19.3	0.17729	0.92	0.98	0.64	0.56	0.035951954	3.39	6.99	11.63	2.75	6.25	11.36	2	4.5	7	2	3.5	5	0.2	0.3	0.1		R_AL_UBd	LB	mean	UB		3.32E-18	2.51E-18	3.97E-18	4.06E-18	3.07E-18	4.86E-18	2.35E-18	1.77E-18	2.80E-18	3.50E-18	2.65E-18	4.19E-18	4.29E-18	3.24E-18	5.13E-18
1995	1	Brisbane	8.3775	53.62238164	29.5	21.21290323	25.35645162	0.203332742	0.92	0.98	0.64	0.56	0.031387107	3.39	6.99	11.63	2.75	6.25	11.36	2	4.5	7	2	3.5	5	0.2	0.3	0.1		R_AL_meane	LB	LB	mean		1.645535396	1.243907837	1.966790983	2.015361037	1.523469744	2.408817169	1.163569237	0.879575667	1.390731241	1.726735346	1.30528923	2.063843486	2.114810259	1.59864629	2.527681725
1995	2	Brisbane	8.3775	72.26829445	29.7	22.27777778	25.98888889	0.206052222	0.92	0.98	0.64	0.56	0.030103392	3.39	6.99	11.63	2.75	6.25	11.36	2	4.5	7	2	3.5	5	0.2	0.3	0.1		R_AL_LBe	LB	LB	LB		1.983386712	1.499299427	2.370600542	2.429142704	1.836259284	2.903380856	1.402466194	1.060164792	1.676267719	2.077645082	1.570552057	2.483260842	2.544585159	1.923525577	3.041360981
1995	6	Brisbane	8.3775	6.26E-05	20.4	9.647826087	15.02391304	0.158902826	0.92	0.98	0.64	0.56	0.037763777	3.39	6.99	11.63	2.75	6.25	11.36	2	4.5	7	2	3.5	5	0.2	0.3	0.1		R_AL_Ube (Worst-case scenario)	LB	LB	UB		0.001246139	0.000941993	0.001489421	0.001526203	0.001153701	0.001824161	0.000881153	0.000666089	0.00105318	0.001318636	0.000996795	0.001576071	0.001614992	0.001220819	0.001930285
1995	7	Brisbane	8.3775	0.000296885	20.6	7.62173913	14.11086957	0.154976739	0.92	0.98	0.64	0.56	0.04118172	3.39	6.99	11.63	2.75	6.25	11.36	2	4.5	7	2	3.5	5	0.2	0.3	0.1		R_AL_meanf	LB	UB	mean		0.002512887	0.001899564	0.003003475	0.003077646	0.002326481	0.00367849	0.00177688	0.001343195	0.002123777	0.002670613	0.002018794	0.003191993	0.00327082	0.002472507	0.003909377
1995	8	Brisbane	8.3775	2.07E-09	21.3	9.444827586	15.37241379	0.160401379	0.92	0.98	0.64	0.56	0.036909249	3.39	6.99	11.63	2.75	6.25	11.36	2	4.5	7	2	3.5	5	0.2	0.3	0.1		R_AL_LBf	LB	UB	LB		7.33E-06	5.54E-06	8.76E-06	8.98E-06	6.79E-06	1.07E-05	5.18E-06	3.92E-06	6.20E-06	7.75E-06	5.86E-06	9.26E-06	9.49E-06	7.18E-06	1.13E-05
1995	9	Brisbane	8.3775	2.99E-10	23.5	12.79615385	18.14807693	0.172336731	0.92	0.98	0.64	0.56	0.035404434	3.39	6.99	11.63	2.75	6.25	11.36	2	4.5	7	2	3.5	5	0.2	0.3	0.1		R_AL_UBf	LB	UB	UB		3.07E-06	2.32E-06	3.67E-06	3.76E-06	2.84E-06	4.49E-06	2.17E-06	1.64E-06	2.59E-06	3.24E-06	2.45E-06	3.87E-06	3.97E-06	3.00E-06	4.74E-06
1995	10	Brisbane	8.3775	0.008386388	24.5	15.36666667	19.93333334	0.180013333	0.92	0.98	0.64	0.56	0.036217493	3.39	6.99	11.63	2.75	6.25	11.36	2	4.5	7	2	3.5	5	0.2	0.3	0.1		R_AL_meang	UB	mean	mean		0.016750313	0.012662047	0.020020454	0.020514861	0.015507777	0.024519948	0.01184426	0.008953419	0.014156599	0.01768947	0.013371982	0.02114296	0.021665088	0.016377267	0.025894732
1995	11	Brisbane	8.3775	6.026955329	27.6	19.40689655	23.50344828	0.195364828	0.92	0.98	0.64	0.56	0.034614533	3.39	6.99	11.63	2.75	6.25	11.36	2	4.5	7	2	3.5	5	0.2	0.3	0.1		R_AL_LBg	UB	mean	LB		0.500538327	0.37837141	0.598257728	0.613031749	0.463408444	0.732713084	0.353934045	0.26754899	0.423032096	0.527497314	0.398750488	0.630479881	0.64604963	0.488367616	0.772177
1995	12	Brisbane	8.3775	39.69224883	27.5	19.24193548	23.37096774	0.194795161	0.92	0.98	0.64	0.56	0.034791848	3.39	6.99	11.63	2.75	6.25	11.36	2	4.5	7	2	3.5	5	0.2	0.3	0.1		R_AL_UBg	UB	mean	UB		1.276925982	0.965265312	1.526218465	1.563908547	1.18220374	1.869228238	0.902923021	0.682545647	1.079199426	1.346014484	1.01749131	1.60879502	1.648524336	1.246167264	1.97036345
1995	1	Cairns	8.7115	109.9974483	32.3	23.3	27.8	0.21384	0.92	0.98	0.64	0.56	0.026868623	3.39	6.99	11.63	2.75	6.25	11.36	2	4.5	7	2	3.5	5	0.2	0.3	0.1		R_AL_meanh	UB	LB	mean		2.658636395	2.009740208	3.177678282	3.25615129	2.461419013	3.891845178	1.879939824	1.42110093	2.246957861	2.772601846	2.095889992	3.313893049	3.395729892	2.566930518	4.058673516
1995	2	Cairns	8.7115	152.5421958	31	24.2	27.6	0.21298	0.92	0.98	0.64	0.56	0.027146135	3.39	6.99	11.63	2.75	6.25	11.36	2	4.5	7	2	3.5	5	0.2	0.3	0.1		R_AL_LBh	UB	LB	LB		3.099980616	2.34336508	3.705185521	3.796685361	2.870024364	4.537906964	2.192017315	1.657009339	2.619961807	3.234115446	2.44476148	3.865507306	3.960966305	2.994209084	4.734260249
1995	3	Cairns	8.7115	141.6635759	30.5	23.9	27.2	0.21126	0.92	0.98	0.64	0.56	0.027781688	3.39	6.99	11.63	2.75	6.25	11.36	2	4.5	7	2	3.5	5	0.2	0.3	0.1		R_AL_UBh	UB	LB	UB		2.924219936	2.210502494	3.495111327	3.581423369	2.707301593	4.280619673	2.067735746	1.563061303	2.47141692	3.053443506	2.308186331	3.649563036	3.739689274	2.826939372	4.469783611
1995	4	Cairns	8.7115	111.3967554	31.2	22.2	26.7	0.20911	0.92	0.98	0.64	0.56	0.028689737	3.39	6.99	11.63	2.75	6.25	11.36	2	4.5	7	2	3.5	5	0.2	0.3	0.1		R_AL_meani	UB	UB	mean		2.519667544	1.904689631	3.011578735	3.085949902	2.332758857	3.68841561	1.781674007	1.346818954	2.129507746	2.634313408	1.991353758	3.148606751	3.226361836	2.438900302	3.85623997
1995	5	Cairns	8.7115	66.1406936	28	21.2	24.6	0.20008	0.92	0.98	0.64	0.56	0.032844556	3.39	6.99	11.63	2.75	6.25	11.36	2	4.5	7	2	3.5	5	0.2	0.3	0.1		R_AL_Lbi (Best-case scenario)	UB	UB	LB		1.717403146	1.29823475	2.052689374	2.103380695	1.590006352	2.514020783	1.21438741	0.917990595	1.451470576	1.805670328	1.364958468	2.158188835	2.211485473	1.671725883	2.643230707
1995	6	Cairns	8.7115	59.8828763	26.2	18.3	22.25	0.189975	0.92	0.98	0.64	0.56	0.035923497	3.39	6.99	11.63	2.75	6.25	11.36	2	4.5	7	2	3.5	5	0.2	0.3	0.1		R_AL_UBi	UB	UB	UB		1.471922033	1.112668471	1.759283324	1.802728961	1.362735003	2.154673229	1.040806051	0.786775421	1.244001169	1.553856123	1.174604821	1.857213293	1.903077317	1.438591231	2.274612455
1995	7	Cairns	8.7115	47.38264409	26.6	16	21.3	0.18589	0.92	0.98	0.64	0.56	0.036350595	3.39	6.99	11.63	2.75	6.25	11.36	2	4.5	7	2	3.5	5	0.2	0.3	0.1		R_IOL_meana	mean	mean	mean		1.27222344	0.961710524	1.520597852	1.558149133	1.177850032	1.862344421	0.899597821	0.680032033	1.075225053	1.343786425	1.015807056	1.60613198	1.645795533	1.244104482	1.967101906
1995	8	Cairns	8.7115	28.26814749	25.1	18.5	21.8	0.18804	0.92	0.98	0.64	0.56	0.036185631	3.39	6.99	11.63	2.75	6.25	11.36	2	4.5	7	2	3.5	5	0.2	0.3	0.1		R_IOL_LBa	mean	mean	LB		0.996705457	0.753438506	1.191290877	1.220709897	0.922769946	1.459027392	0.704777188	0.532761477	0.842369858	1.0525452	0.795649384	1.258032135	1.289099335	0.974467502	1.540768406
1995	9	Cairns	8.7115	60.81101181	28.1	19.4	23.75	0.196425	0.92	0.98	0.64	0.56	0.034261838	3.39	6.99	11.63	2.75	6.25	11.36	2	4.5	7	2	3.5	5	0.2	0.3	0.1		R_IOL_UBa	mean	mean	UB		1.577096956	1.192173239	1.884991401	1.931541408	1.460108061	2.308633551	1.115175952	0.842993782	1.332890202	1.661268437	1.255800898	1.985595563	2.034629998	1.53803571	2.431847983
1995	10	Cairns	8.7115	80.51384189	29.8	21.2	25.5	0.20395	0.92	0.98	0.64	0.56	0.031098063	3.39	6.99	11.63	2.75	6.25	11.36	2	4.5	7	2	3.5	5	0.2	0.3	0.1		R_IOL_meanb	mean	LB	mean		1.994039537	1.507352205	2.383333103	2.442189696	1.846121883	2.918974994	1.409998878	1.065858966	1.685270999	2.091621353	1.581117125	2.499965681	2.561702525	1.93646509	3.061820147
1995	11	Cairns	8.7115	117.1981909	31.4	23.4	27.4	0.21212	0.92	0.98	0.64	0.56	0.027451741	3.39	6.99	11.63	2.75	6.25	11.36	2	4.5	7	2	3.5	5	0.2	0.3	0.1		R_IOL_LBb	mean	LB	LB		2.68894537	2.03265164	3.213904435	3.293272052	2.489479671	3.936212974	1.901371506	1.437301758	2.27257362	2.80648727	2.121504964	3.354393877	3.437230891	2.598302324	4.108276697
1995	12	Cairns	8.7115	121.5079416	33.2	24.6	28.9	0.21857	0.92	0.98	0.64	0.56	0.026026094	3.39	6.99	11.63	2.75	6.25	11.36	2	4.5	7	2	3.5	5	0.2	0.3	0.1		R_IOL_UBb	mean	LB	UB		2.908513244	2.198629351	3.47633824	3.562186679	2.692760022	4.257627431	2.056629438	1.554665723	2.458142343	3.029614415	2.290173231	3.621081824	3.710504717	2.80487792	4.434901392
1995	1	Darwin	10.999	56.46943351	31.2	24.2	27.7	0.21341	0.92	0.98	0.64	0.56	0.027003627	3.39	6.99	11.63	2.75	6.25	11.36	2	4.5	7	2	3.5	5	0.2	0.3	0.1		R_IOL_meanc	mean	UB	mean		1.687038049	1.275280895	2.016396142	2.066191199	1.561893735	2.469570833	1.192916045	0.901759769	1.425807385	1.759686102	1.330197661	2.103227173	2.155166529	1.629152763	2.575916693
1995	2	Darwin	10.999	111.0266793	31.6	25.2	28.4	0.21642	0.92	0.98	0.64	0.56	0.026244376	3.39	6.99	11.63	2.75	6.25	11.36	2	4.5	7	2	3.5	5	0.2	0.3	0.1		R_IOL_LBc	mean	UB	LB		2.438320671	1.843197175	2.914350625	2.986320737	2.257446287	3.569335981	1.724153081	1.303337222	2.06075709	2.540622706	1.920530245	3.036624944	3.11161463	2.352159568	3.719090827
1995	3	Darwin	10.999	143.7399772	30.9	24.7	27.8	0.21384	0.92	0.98	0.64	0.56	0.026868623	3.39	6.99	11.63	2.75	6.25	11.36	2	4.5	7	2	3.5	5	0.2	0.3	0.1		R_IOL_UBc	mean	UB	UB		2.704744807	2.044594891	3.232788375	3.312622331	2.504107107	3.959340982	1.912543395	1.445746913	2.285926582	2.820686748	2.13223876	3.371365499	3.454621628	2.611448486	4.129062604
1995	4	Darwin	10.999	109.8199146	32	23.9	27.95	0.214485	0.92	0.98	0.64	0.56	0.026681266	3.39	6.99	11.63	2.75	6.25	11.36	2	4.5	7	2	3.5	5	0.2	0.3	0.1		R_IOL_meand	LB	mean	mean		2.380802406	1.799717453	2.845603148	2.915875536	2.204194721	3.485137862	1.683481526	1.272592415	2.012145283	2.482208734	1.876373432	2.966806893	3.040072416	2.298078737	3.633581526
1995	5	Darwin	10.999	70.03348308	31.6	22.5	27.05	0.210615	0.92	0.98	0.64	0.56	0.028042947	3.39	6.99	11.63	2.75	6.25	11.36	2	4.5	7	2	3.5	5	0.2	0.3	0.1		R_IOL_LBd	LB	mean	LB		1.814434409	1.37158349	2.168663915	2.222219237	1.679839845	2.656060008	1.282998874	0.969855987	1.533476961	1.895300789	1.432712728	2.265317727	2.321259922	1.754707566	2.774436268
1995	6	Darwin	10.999	38.63728183	30.4	20.4	25.4	0.20352	0.92	0.98	0.64	0.56	0.031299689	3.39	6.99	11.63	2.75	6.25	11.36	2	4.5	7	2	3.5	5	0.2	0.3	0.1		R_IOL_UBd	LB	mean	UB		1.222144888	0.923854697	1.460742534	1.496815683	1.131486302	1.789036927	0.864186938	0.653263921	1.032900952	1.282301347	0.969328706	1.532643256	1.570491999	1.187180361	1.877096967
1995	7	Darwin	10.999	11.40884903	30.8	19.7	25.25	0.202875	0.92	0.98	0.64	0.56	0.031599626	3.39	6.99	11.63	2.75	6.25	11.36	2	4.5	7	2	3.5	5	0.2	0.3	0.1		R_IOL_meane	LB	LB	mean		0.658340558	0.497658684	0.78686747	0.806299222	0.609504921	0.963711898	0.465517073	0.35189783	0.556399324	0.691024364	0.522365319	0.825932089	0.846328545	0.639764245	1.01155609
1995	8	Darwin	10.999	12.14981591	32.2	20.3	26.25	0.207175	0.92	0.98	0.64	0.56	0.029574729	3.39	6.99	11.63	2.75	6.25	11.36	2	4.5	7	2	3.5	5	0.2	0.3	0.1		R_IOL_LBe	LB	LB	LB		0.720959799	0.544994381	0.861711778	0.882991817	0.667479073	1.055377081	0.509795563	0.385369223	0.609322242	0.75467863	0.570483421	0.90201349	0.924288782	0.698696645	1.104736395
1995	9	Darwin	10.999	16.42466084	32.7	24.2	28.45	0.216635	0.92	0.98	0.64	0.56	0.026208855	3.39	6.99	11.63	2.75	6.25	11.36	2	4.5	7	2	3.5	5	0.2	0.3	0.1		R_IOL_Ube (Worst-case scenario)	LB	LB	UB		0.939489869	0.710187587	1.12290517	1.150635399	0.869798605	1.375272348	0.664319658	0.502178459	0.79401386	0.978858287	0.739947313	1.169959429	1.198851667	0.906246677	1.432901811
1995	10	Darwin	10.999	18.03638967	32.8	24.8	28.8	0.21814	0.92	0.98	0.64	0.56	0.026044071	3.39	6.99	11.63	2.75	6.25	11.36	2	4.5	7	2	3.5	5	0.2	0.3	0.1		R_IOL_meanf	LB	UB	mean		0.99491785	0.752087202	1.189154279	1.218520535	0.921114943	1.456410604	0.703513159	0.531805961	0.840859054	1.036369208	0.783421483	1.238698128	1.269287873	0.959491444	1.517089179
1995	11	Darwin	10.999	30.06580167	33.4	25.5	29.45	0.220935	0.92	0.98	0.64	0.56	0.026194024	3.39	6.99	11.63	2.75	6.25	11.36	2	4.5	7	2	3.5	5	0.2	0.3	0.1		R_IOL_LBf	LB	UB	LB		1.296750421	0.980251179	1.549913202	1.588188427	1.200557604	1.898248245	0.916941016	0.693142256	1.095954135	1.351061391	1.021306413	1.614827227	1.654705509	1.250839792	1.977751365
1995	12	Darwin	10.999	51.51238963	32.4	25.6	29	0.219	0.92	0.98	0.64	0.56	0.026022129	3.39	6.99	11.63	2.75	6.25	11.36	2	4.5	7	2	3.5	5	0.2	0.3	0.1		R_IOL_UBf	LB	UB	UB		1.688829113	1.276634812	2.018536872	2.068384795	1.563551938	2.472192682	1.194182518	0.902717132	1.42732111	1.759136748	1.329782388	2.102570569	2.15449371	1.628644159	2.575112521
1995	1	Hobart	11.0625	1.83E-38	21.1	13.2	17.15	0.168045	0.92	0.98	0.64	0.56	0.035202585	3.39	6.99	11.63	2.75	6.25	11.36	2	4.5	7	2	3.5	5	0.2	0.3	0.1		R_IOL_meang	UB	mean	mean		2.04E-20	1.55E-20	2.44E-20	2.50E-20	1.89E-20	2.99E-20	1.45E-20	1.09E-20	1.73E-20	2.16E-20	1.63E-20	2.58E-20	2.64E-20	2.00E-20	3.16E-20
1995	2	Hobart	11.0625	1.74E-38	22.8	13.2	18	0.1717	0.92	0.98	0.64	0.56	0.035347984	3.39	6.99	11.63	2.75	6.25	11.36	2	4.5	7	2	3.5	5	0.2	0.3	0.1		R_IOL_LBg	UB	mean	LB		2.03E-20	1.54E-20	2.43E-20	2.49E-20	1.88E-20	2.97E-20	1.44E-20	1.09E-20	1.72E-20	2.14E-20	1.62E-20	2.56E-20	2.62E-20	1.98E-20	3.14E-20
1995	3	Hobart	11.0625	5.44E-40	19.9	11.1	15.5	0.16095	0.92	0.98	0.64	0.56	0.036649118	3.39	6.99	11.63	2.75	6.25	11.36	2	4.5	7	2	3.5	5	0.2	0.3	0.1		R_IOL_UBg	UB	mean	UB		3.30E-21	2.49E-21	3.94E-21	4.04E-21	3.05E-21	4.83E-21	2.33E-21	1.76E-21	2.79E-21	3.48E-21	2.63E-21	4.16E-21	4.27E-21	3.22E-21	5.10E-21
1995	4	Hobart	11.0625	2.20E-70	16.2	8	12.1	0.14633	0.92	0.98	0.64	0.56	0.057136909	3.39	6.99	11.63	2.75	6.25	11.36	2	4.5	7	2	3.5	5	0.2	0.3	0.1		R_IOL_meanh	UB	LB	mean		1.45E-36	1.10E-36	1.74E-36	1.78E-36	1.34E-36	2.13E-36	1.03E-36	7.76E-37	1.23E-36	1.57E-36	1.19E-36	1.88E-36	1.93E-36	1.46E-36	2.30E-36
1995	5	Hobart	11.0625	0	14.7	6.9	10.8	0.14074	0.92	0.98	0.64	0.56	0.076213575	3.39	6.99	11.63	2.75	6.25	11.36	2	4.5	7	2	3.5	5	0.2	0.3	0.1		R_IOL_LBh	UB	LB	LB		0	0	0	0	0	0	0	0	0	0	0	0	0	0	0
1995	6	Hobart	11.0625	0	11.5	4.2	7.85	0.128055	0.92	0.98	0.64	0.56	0.158363698	3.39	6.99	11.63	2.75	6.25	11.36	2	4.5	7	2	3.5	5	0.2	0.3	0.1		R_IOL_UBh	UB	LB	UB		0	0	0	0	0	0	0	0	0	0	0	0	0	0	0
1995	7	Hobart	11.0625	0	11	4.3	7.65	0.127195	0.92	0.98	0.64	0.56	0.166431299	3.39	6.99	11.63	2.75	6.25	11.36	2	4.5	7	2	3.5	5	0.2	0.3	0.1		R_IOL_meani	UB	UB	mean		0	0	0	0	0	0	0	0	0	0	0	0	0	0	0
1995	8	Hobart	11.0625	0	13.9	5.8	9.85	0.136655	0.92	0.98	0.64	0.56	0.095983719	3.39	6.99	11.63	2.75	6.25	11.36	2	4.5	7	2	3.5	5	0.2	0.3	0.1		R_IOL_Lbi (Best-case scenario)	UB	UB	LB		0	0	0	0	0	0	0	0	0	0	0	0	0	0	0
1995	9	Hobart	11.0625	0	14.3	6	10.15	0.137945	0.92	0.98	0.64	0.56	0.089141247	3.39	6.99	11.63	2.75	6.25	11.36	2	4.5	7	2	3.5	5	0.2	0.3	0.1		R_IOL_UBi	UB	UB	UB		0	0	0	0	0	0	0	0	0	0	0	0	0	0	0
1995	10	Hobart	11.0625	0	16.3	7.1	11.7	0.14461	0.92	0.98	0.64	0.56	0.062139053	3.39	6.99	11.63	2.75	6.25	11.36	2	4.5	7	2	3.5	5	0.2	0.3	0.1							0	0	0	0	0	0	0	0	0	0	0	0	0	0	0
1995	11	Hobart	11.0625	8.20E-71	17.6	9.5	13.55	0.152565	0.92	0.98	0.64	0.56	0.044307857	3.39	6.99	11.63	2.75	6.25	11.36	2	4.5	7	2	3.5	5	0.2	0.3	0.1							1.08E-36	8.18E-37	1.29E-36	1.33E-36	1.00E-36	1.58E-36	7.65E-37	5.79E-37	9.15E-37	1.15E-36	8.73E-37	1.38E-36	1.41E-36	1.07E-36	1.69E-36
1995	12	Hobart	11.0625	1.00E-71	17.8	9.3	13.55	0.152565	0.92	0.98	0.64	0.56	0.044307857	3.39	6.99	11.63	2.75	6.25	11.36	2	4.5	7	2	3.5	5	0.2	0.3	0.1							3.78E-37	2.86E-37	4.52E-37	4.63E-37	3.50E-37	5.53E-37	2.67E-37	2.02E-37	3.19E-37	4.03E-37	3.05E-37	4.82E-37	4.94E-37	3.73E-37	5.90E-37
1995	1	Melbourne	14.373	1.46E-29	26.2	15.3	20.75	0.183525	0.92	0.98	0.64	0.56	0.036389634	3.39	6.99	11.63	2.75	6.25	11.36	2	4.5	7	2	3.5	5	0.2	0.3	0.1							5.42E-16	4.10E-16	6.48E-16	6.64E-16	5.02E-16	7.94E-16	3.84E-16	2.90E-16	4.58E-16	5.73E-16	4.33E-16	6.85E-16	7.02E-16	5.30E-16	8.39E-16
1995	2	Melbourne	14.373	7.88E-30	26.1	14.7	20.4	0.18202	0.92	0.98	0.64	0.56	0.036345564	3.39	6.99	11.63	2.75	6.25	11.36	2	4.5	7	2	3.5	5	0.2	0.3	0.1							3.96E-16	2.99E-16	4.73E-16	4.84E-16	3.66E-16	5.79E-16	2.80E-16	2.11E-16	3.34E-16	4.18E-16	3.16E-16	4.99E-16	5.12E-16	3.87E-16	6.12E-16
1995	3	Melbourne	14.373	9.59E-30	22.2	11.9	17.05	0.167615	0.92	0.98	0.64	0.56	0.035213082	3.39	6.99	11.63	2.75	6.25	11.36	2	4.5	7	2	3.5	5	0.2	0.3	0.1							4.09E-16	3.09E-16	4.89E-16	5.01E-16	3.79E-16	5.99E-16	2.89E-16	2.19E-16	3.46E-16	4.32E-16	3.26E-16	5.16E-16	5.29E-16	4.00E-16	6.32E-16
1995	4	Melbourne	14.373	5.49E-44	17.3	8.5	12.9	0.14977	0.92	0.98	0.64	0.56	0.049123914	3.39	6.99	11.63	2.75	6.25	11.36	2	4.5	7	2	3.5	5	0.2	0.3	0.1							2.26E-23	1.71E-23	2.71E-23	2.77E-23	2.10E-23	3.31E-23	1.60E-23	1.21E-23	1.91E-23	2.43E-23	1.84E-23	2.90E-23	2.98E-23	2.25E-23	3.56E-23
1995	5	Melbourne	14.373	6.92E-36	15.4	8.5	11.95	0.145685	0.92	0.98	0.64	0.56	0.058929389	3.39	6.99	11.63	2.75	6.25	11.36	2	4.5	7	2	3.5	5	0.2	0.3	0.1							2.21E-19	1.67E-19	2.64E-19	2.70E-19	2.04E-19	3.23E-19	1.56E-19	1.18E-19	1.86E-19	2.39E-19	1.81E-19	2.86E-19	2.93E-19	2.22E-19	3.50E-19
1995	6	Melbourne	14.373	0	12.8	6.8	9.8	0.13644	0.92	0.98	0.64	0.56	0.09718117	3.39	6.99	11.63	2.75	6.25	11.36	2	4.5	7	2	3.5	5	0.2	0.3	0.1							0	0	0	0	0	0	0	0	0	0	0	0	0	0	0
1995	7	Melbourne	14.373	1.15E-121	11.7	5.6	8.65	0.131495	0.92	0.98	0.64	0.56	0.129622686	3.39	6.99	11.63	2.75	6.25	11.36	2	4.5	7	2	3.5	5	0.2	0.3	0.1							1.51E-62	1.14E-62	1.80E-62	1.84E-62	1.39E-62	2.20E-62	1.06E-62	8.04E-63	1.27E-62	1.74E-62	1.31E-62	2.08E-62	2.13E-62	1.61E-62	2.55E-62
1995	8	Melbourne	14.373	0	15.5	6.3	10.9	0.14117	0.92	0.98	0.64	0.56	0.07444086	3.39	6.99	11.63	2.75	6.25	11.36	2	4.5	7	2	3.5	5	0.2	0.3	0.1							0	0	0	0	0	0	0	0	0	0	0	0	0	0	0
1995	9	Melbourne	14.373	0	15.5	6.1	10.8	0.14074	0.92	0.98	0.64	0.56	0.076213575	3.39	6.99	11.63	2.75	6.25	11.36	2	4.5	7	2	3.5	5	0.2	0.3	0.1							0	0	0	0	0	0	0	0	0	0	0	0	0	0	0
1995	10	Melbourne	14.373	1.93E-63	17.7	8.1	12.9	0.14977	0.92	0.98	0.64	0.56	0.049123914	3.39	6.99	11.63	2.75	6.25	11.36	2	4.5	7	2	3.5	5	0.2	0.3	0.1							4.25E-33	3.21E-33	5.07E-33	5.20E-33	3.93E-33	6.21E-33	3.00E-33	2.27E-33	3.59E-33	4.56E-33	3.44E-33	5.44E-33	5.58E-33	4.22E-33	6.67E-33
1995	11	Melbourne	14.373	1.57E-64	20.8	10.3	15.55	0.161165	0.92	0.98	0.64	0.56	0.036554382	3.39	6.99	11.63	2.75	6.25	11.36	2	4.5	7	2	3.5	5	0.2	0.3	0.1							1.56E-33	1.18E-33	1.86E-33	1.91E-33	1.44E-33	2.28E-33	1.10E-33	8.33E-34	1.32E-33	1.65E-33	1.24E-33	1.97E-33	2.02E-33	1.52E-33	2.41E-33
1995	12	Melbourne	14.373	5.93E-67	20.2	10.1	15.15	0.159445	0.92	0.98	0.64	0.56	0.037429211	3.39	6.99	11.63	2.75	6.25	11.36	2	4.5	7	2	3.5	5	0.2	0.3	0.1							9.34E-35	7.06E-35	1.12E-34	1.14E-34	8.65E-35	1.37E-34	6.60E-35	4.99E-35	7.89E-35	9.88E-35	7.47E-35	1.18E-34	1.21E-34	9.15E-35	1.45E-34
1995	1	Perth	11.9515	2.19E-10	32.7	19.2	25.95	0.205885	0.92	0.98	0.64	0.56	0.030182568	3.39	6.99	11.63	2.75	6.25	11.36	2	4.5	7	2	3.5	5	0.2	0.3	0.1							2.88E-06	2.18E-06	3.45E-06	3.53E-06	2.67E-06	4.22E-06	2.04E-06	1.54E-06	2.44E-06	3.02E-06	2.28E-06	3.61E-06	3.70E-06	2.80E-06	4.42E-06
1995	2	Perth	11.9515	2.46E-09	32.7	18.7	25.7	0.20481	0.92	0.98	0.64	0.56	0.030692081	3.39	6.99	11.63	2.75	6.25	11.36	2	4.5	7	2	3.5	5	0.2	0.3	0.1							9.52E-06	7.20E-06	1.14E-05	1.17E-05	8.82E-06	1.39E-05	6.73E-06	5.09E-06	8.05E-06	9.98E-06	7.55E-06	1.19E-05	1.22E-05	9.24E-06	1.46E-05
1995	3	Perth	11.9515	1.59E-08	31.6	17.9	24.75	0.200725	0.92	0.98	0.64	0.56	0.032567123	3.39	6.99	11.63	2.75	6.25	11.36	2	4.5	7	2	3.5	5	0.2	0.3	0.1							2.29E-05	1.73E-05	2.74E-05	2.81E-05	2.12E-05	3.36E-05	1.62E-05	1.23E-05	1.94E-05	2.41E-05	1.82E-05	2.88E-05	2.95E-05	2.23E-05	3.53E-05
1995	4	Perth	11.9515	3.63E-08	25.8	13.9	19.85	0.179655	0.92	0.98	0.64	0.56	0.03618763	3.39	6.99	11.63	2.75	6.25	11.36	2	4.5	7	2	3.5	5	0.2	0.3	0.1							2.91E-05	2.20E-05	3.48E-05	3.57E-05	2.70E-05	4.26E-05	2.06E-05	1.56E-05	2.46E-05	3.08E-05	2.33E-05	3.68E-05	3.77E-05	2.85E-05	4.50E-05
1995	5	Perth	11.9515	2.21E-10	21.1	10.7	15.9	0.16267	0.92	0.98	0.64	0.56	0.035997218	3.39	6.99	11.63	2.75	6.25	11.36	2	4.5	7	2	3.5	5	0.2	0.3	0.1							2.06E-06	1.56E-06	2.47E-06	2.53E-06	1.91E-06	3.02E-06	1.46E-06	1.10E-06	1.74E-06	2.18E-06	1.65E-06	2.61E-06	2.67E-06	2.02E-06	3.19E-06
1995	6	Perth	11.9515	5.43E-22	17.8	8.3	13.05	0.150415	0.92	0.98	0.64	0.56	0.047887954	3.39	6.99	11.63	2.75	6.25	11.36	2	4.5	7	2	3.5	5	0.2	0.3	0.1							2.52E-12	1.90E-12	3.01E-12	3.09E-12	2.33E-12	3.69E-12	1.78E-12	1.35E-12	2.13E-12	2.70E-12	2.04E-12	3.23E-12	3.31E-12	2.50E-12	3.95E-12
1995	7	Perth	11.9515	0	17.8	9.6	13.7	0.15321	0.92	0.98	0.64	0.56	0.043384983	3.39	6.99	11.63	2.75	6.25	11.36	2	4.5	7	2	3.5	5	0.2	0.3	0.1							0	0	0	0	0	0	0	0	0	0	0	0	0	0	0
1995	8	Perth	11.9515	0	19.1	9.3	14.2	0.15536	0.92	0.98	0.64	0.56	0.040762798	3.39	6.99	11.63	2.75	6.25	11.36	2	4.5	7	2	3.5	5	0.2	0.3	0.1							0	0	0	0	0	0	0	0	0	0	0	0	0	0	0
1995	9	Perth	11.9515	1.70E-20	20.4	10.2	15.3	0.16009	0.92	0.98	0.64	0.56	0.037069028	3.39	6.99	11.63	2.75	6.25	11.36	2	4.5	7	2	3.5	5	0.2	0.3	0.1							1.75E-11	1.32E-11	2.09E-11	2.14E-11	1.62E-11	2.56E-11	1.24E-11	9.36E-12	1.48E-11	1.85E-11	1.40E-11	2.21E-11	2.27E-11	1.71E-11	2.71E-11
1995	10	Perth	11.9515	1.65E-17	23.2	11.7	17.45	0.169335	0.92	0.98	0.64	0.56	0.035210944	3.39	6.99	11.63	2.75	6.25	11.36	2	4.5	7	2	3.5	5	0.2	0.3	0.1							5.95E-10	4.50E-10	7.11E-10	7.29E-10	5.51E-10	8.71E-10	4.21E-10	3.18E-10	5.03E-10	6.28E-10	4.74E-10	7.50E-10	7.69E-10	5.81E-10	9.19E-10
1995	11	Perth	11.9515	2.11E-15	24.6	13.2	18.9	0.17557	0.92	0.98	0.64	0.56	0.035755655	3.39	6.99	11.63	2.75	6.25	11.36	2	4.5	7	2	3.5	5	0.2	0.3	0.1							6.91E-09	5.23E-09	8.26E-09	8.47E-09	6.40E-09	1.01E-08	4.89E-09	3.70E-09	5.84E-09	7.30E-09	5.52E-09	8.72E-09	8.94E-09	6.75E-09	1.07E-08
1995	12	Perth	11.9515	2.06E-13	28.1	16.2	22.15	0.189545	0.92	0.98	0.64	0.56	0.035991278	3.39	6.99	11.63	2.75	6.25	11.36	2	4.5	7	2	3.5	5	0.2	0.3	0.1							7.35E-08	5.55E-08	8.78E-08	9.00E-08	6.80E-08	1.08E-07	5.19E-08	3.93E-08	6.21E-08	7.76E-08	5.86E-08	9.27E-08	9.50E-08	7.18E-08	1.14E-07
1995	1	Rockhampton	6.2748	72.71260888	32.1	22.4	27.25	0.211475	0.92	0.98	0.64	0.56	0.027697119	3.39	6.99	11.63	2.75	6.25	11.36	2	4.5	7	2	3.5	5	0.2	0.3	0.1							2.47533461	1.871177083	2.958590744	3.031653369	2.291714536	3.62351884	1.750325888	1.323122004	2.092039578	2.584418703	1.953636906	3.088971172	3.165253552	2.392706781	3.783201601
1995	2	Rockhampton	6.2748	79.27405135	31.6	22.4	27	0.2104	0.92	0.98	0.64	0.56	0.028132369	3.39	6.99	11.63	2.75	6.25	11.36	2	4.5	7	2	3.5	5	0.2	0.3	0.1							2.548545938	1.926519645	3.046095018	3.121318568	2.359495055	3.730689251	1.802094115	1.362255105	2.153914443	2.662459464	2.012630176	3.182247723	3.260833574	2.464958487	3.897441578
1995	3	Rockhampton	6.2748	89.38195761	33.4	21.4	27.4	0.21212	0.92	0.98	0.64	0.56	0.027451741	3.39	6.99	11.63	2.75	6.25	11.36	2	4.5	7	2	3.5	5	0.2	0.3	0.1							2.766896938	2.091577486	3.307074379	3.388742834	2.561648799	4.050322385	1.956491588	1.478968624	2.338454719	2.887846335	2.183006636	3.451636559	3.536874988	2.673626182	4.227374174
1995	4	Rockhampton	6.2748	56.72461115	29.5	17.9	23.7	0.19621	0.92	0.98	0.64	0.56	0.034335692	3.39	6.99	11.63	2.75	6.25	11.36	2	4.5	7	2	3.5	5	0.2	0.3	0.1							1.790497968	1.353489242	2.140054396	2.192903203	1.657679007	2.621020646	1.266073255	0.957061421	1.513246975	1.886242346	1.425865189	2.254490816	2.31016564	1.746321077	2.761176065
1995	5	Rockhampton	6.2748	43.20744446	26.1	16.9	21.5	0.18675	0.92	0.98	0.64	0.56	0.036300113	3.39	6.99	11.63	2.75	6.25	11.36	2	4.5	7	2	3.5	5	0.2	0.3	0.1							1.439268287	1.087984559	1.720254633	1.762736453	1.332503509	2.106873039	1.017716366	0.76932126	1.216403716	1.520128091	1.149108826	1.816900584	1.861769083	1.407365141	2.225239672
1995	6	Rockhampton	6.2748	7.145192054	23.3	12.1	17.7	0.17041	0.92	0.98	0.64	0.56	0.035256721	3.39	6.99	11.63	2.75	6.25	11.36	2	4.5	7	2	3.5	5	0.2	0.3	0.1							0.543368169	0.410747727	0.64944918	0.665487378	0.503061172	0.795409553	0.384219317	0.290442503	0.45922992	0.573116085	0.433235038	0.685004741	0.701920985	0.530602391	0.838956043
1995	7	Rockhampton	6.2748	0.039799387	24.1	8.9	16.5	0.16525	0.92	0.98	0.64	0.56	0.035417118	3.39	6.99	11.63	2.75	6.25	11.36	2	4.5	7	2	3.5	5	0.2	0.3	0.1							0.039220025	0.029647552	0.046876896	0.048034525	0.036310688	0.057412238	0.027732746	0.020963985	0.033146971	0.041375883	0.031277228	0.04945364	0.050674901	0.038306624	0.060568091
1995	8	Rockhampton	6.2748	0.239903392	23.5	12.6	18.05	0.171915	0.92	0.98	0.64	0.56	0.035366317	3.39	6.99	11.63	2.75	6.25	11.36	2	4.5	7	2	3.5	5	0.2	0.3	0.1							0.100260144	0.075789545	0.119833792	0.122793097	0.092822856	0.146765822	0.070894627	0.053591301	0.084735287	0.105764257	0.079950263	0.126412466	0.129534231	0.097918675	0.154823019
1995	9	Rockhampton	6.2748	1.238440181	27.4	14.3	20.85	0.183955	0.92	0.98	0.64	0.56	0.036392857	3.39	6.99	11.63	2.75	6.25	11.36	2	4.5	7	2	3.5	5	0.2	0.3	0.1							0.239659315	0.181165413	0.286447669	0.293521517	0.221881411	0.350825314	0.169464727	0.128103292	0.202549089	0.253154097	0.19136651	0.30257702	0.310049182	0.234375152	0.370579653
1995	10	Rockhampton	6.2748	7.752350769	28.8	17.2	23	0.1932	0.92	0.98	0.64	0.56	0.035240769	3.39	6.99	11.63	2.75	6.25	11.36	2	4.5	7	2	3.5	5	0.2	0.3	0.1							0.641847723	0.485191273	0.767154762	0.786099707	0.594235523	0.93956886	0.453854878	0.343082039	0.542460334	0.676973007	0.511743491	0.809137505	0.829119218	0.626755216	0.99098701
1995	11	Rockhampton	6.2748	57.38476772	32.7	21	26.85	0.209755	0.92	0.98	0.64	0.56	0.028406899	3.39	6.99	11.63	2.75	6.25	11.36	2	4.5	7	2	3.5	5	0.2	0.3	0.1							2.149643493	1.62497774	2.569315403	2.632764844	1.990183153	3.146755863	1.520027491	1.149032779	1.816780344	2.24657802	1.698253355	2.685174323	2.751484909	2.079927087	3.288653481
1995	12	Rockhampton	6.2748	86.3413293	32.3	21.6	26.95	0.210185	0.92	0.98	0.64	0.56	0.02822287	3.39	6.99	11.63	2.75	6.25	11.36	2	4.5	7	2	3.5	5	0.2	0.3	0.1							2.652103202	2.004801578	3.169869622	3.248149795	2.455370451	3.882281563	1.875320159	1.417608791	2.241436305	2.770991763	2.094672883	3.311968632	3.393757951	2.565439871	4.056316596
1995	1	Sydney	20.075	2.97E-08	25.2	19	22.1	0.18933	0.92	0.98	0.64	0.56	0.036023117	3.39	6.99	11.63	2.75	6.25	11.36	2	4.5	7	2	3.5	5	0.2	0.3	0.1							2.15E-05	1.62E-05	2.57E-05	2.63E-05	1.99E-05	3.15E-05	1.52E-05	1.15E-05	1.82E-05	2.27E-05	1.71E-05	2.71E-05	2.78E-05	2.10E-05	3.32E-05
1995	2	Sydney	20.075	1.74E-07	25.6	18.6	22.1	0.18933	0.92	0.98	0.64	0.56	0.036023117	3.39	6.99	11.63	2.75	6.25	11.36	2	4.5	7	2	3.5	5	0.2	0.3	0.1							5.20E-05	3.93E-05	6.22E-05	6.37E-05	4.81E-05	7.61E-05	3.68E-05	2.78E-05	4.40E-05	5.49E-05	4.15E-05	6.56E-05	6.72E-05	5.08E-05	8.04E-05
1995	3	Sydney	20.075	9.13E-07	24.8	17.1	20.95	0.184385	0.92	0.98	0.64	0.56	0.036391642	3.39	6.99	11.63	2.75	6.25	11.36	2	4.5	7	2	3.5	5	0.2	0.3	0.1							0.000115315	8.72E-05	0.000137828	0.000141232	0.000106761	0.000168804	8.15E-05	6.16E-05	9.75E-05	0.000121808	9.21E-05	0.000145589	0.000149184	0.000112773	0.000178309
1995	4	Sydney	20.075	4.89E-07	21.8	13.3	17.55	0.169765	0.92	0.98	0.64	0.56	0.035225469	3.39	6.99	11.63	2.75	6.25	11.36	2	4.5	7	2	3.5	5	0.2	0.3	0.1							7.92E-05	5.99E-05	9.47E-05	9.70E-05	7.33E-05	0.000115955	5.60E-05	4.23E-05	6.69E-05	8.35E-05	6.32E-05	9.99E-05	0.000102322	7.73E-05	0.000122299
1995	5	Sydney	20.075	5.19E-08	20	13.2	16.6	0.16568	0.92	0.98	0.64	0.56	0.035359515	3.39	6.99	11.63	2.75	6.25	11.36	2	4.5	7	2	3.5	5	0.2	0.3	0.1							2.51E-05	1.90E-05	3.00E-05	3.08E-05	2.33E-05	3.68E-05	1.78E-05	1.34E-05	2.12E-05	2.65E-05	2.00E-05	3.17E-05	3.25E-05	2.45E-05	3.88E-05
1995	6	Sydney	20.075	9.09E-11	17.1	9.2	13.15	0.150845	0.92	0.98	0.64	0.56	0.047106903	3.39	6.99	11.63	2.75	6.25	11.36	2	4.5	7	2	3.5	5	0.2	0.3	0.1							8.06E-07	6.09E-07	9.63E-07	9.87E-07	7.46E-07	1.18E-06	5.70E-07	4.31E-07	6.81E-07	8.62E-07	6.52E-07	1.03E-06	1.06E-06	7.98E-07	1.26E-06
1995	7	Sydney	20.075	0	16.6	6.9	11.75	0.144825	0.92	0.98	0.64	0.56	0.061474341	3.39	6.99	11.63	2.75	6.25	11.36	2	4.5	7	2	3.5	5	0.2	0.3	0.1							0	0	0	0	0	0	0	0	0	0	0	0	0	0	0
1995	8	Sydney	20.075	3.82E-16	21.1	9.4	15.25	0.159875	0.92	0.98	0.64	0.56	0.037184645	3.39	6.99	11.63	2.75	6.25	11.36	2	4.5	7	2	3.5	5	0.2	0.3	0.1							2.02E-09	1.53E-09	2.41E-09	2.47E-09	1.87E-09	2.96E-09	1.43E-09	1.08E-09	1.71E-09	2.14E-09	1.61E-09	2.55E-09	2.61E-09	1.98E-09	3.13E-09
1995	9	Sydney	20.075	7.22E-12	19	11.2	15.1	0.15923	0.92	0.98	0.64	0.56	0.037558325	3.39	6.99	11.63	2.75	6.25	11.36	2	4.5	7	2	3.5	5	0.2	0.3	0.1							2.75E-07	2.08E-07	3.28E-07	3.37E-07	2.54E-07	4.02E-07	1.94E-07	1.47E-07	2.32E-07	2.91E-07	2.20E-07	3.48E-07	3.56E-07	2.69E-07	4.26E-07
1995	10	Sydney	20.075	9.76E-14	21.8	13.8	17.8	0.17084	0.92	0.98	0.64	0.56	0.035283232	3.39	6.99	11.63	2.75	6.25	11.36	2	4.5	7	2	3.5	5	0.2	0.3	0.1							3.56E-08	2.69E-08	4.25E-08	4.36E-08	3.29E-08	5.21E-08	2.52E-08	1.90E-08	3.01E-08	3.75E-08	2.84E-08	4.49E-08	4.60E-08	3.47E-08	5.49E-08
1995	11	Sydney	20.075	8.11E-12	24.8	16.3	20.55	0.182665	0.92	0.98	0.64	0.56	0.03637046	3.39	6.99	11.63	2.75	6.25	11.36	2	4.5	7	2	3.5	5	0.2	0.3	0.1							3.41E-07	2.57E-07	4.07E-07	4.17E-07	3.15E-07	4.99E-07	2.41E-07	1.82E-07	2.88E-07	3.60E-07	2.72E-07	4.30E-07	4.41E-07	3.33E-07	5.27E-07
1995	12	Sydney	20.075	2.56E-11	23.9	16.7	20.3	0.18159	0.92	0.98	0.64	0.56	0.036324281	3.39	6.99	11.63	2.75	6.25	11.36	2	4.5	7	2	3.5	5	0.2	0.3	0.1							6.02E-07	4.55E-07	7.20E-07	7.37E-07	5.57E-07	8.81E-07	4.26E-07	3.22E-07	5.09E-07	6.36E-07	4.81E-07	7.60E-07	7.79E-07	5.89E-07	9.31E-07
1995	3	Thursday Island	7.0292	41.0461113	30.3	25.2	27.75	0.213625	0.92	0.98	0.64	0.56	0.026935156	3.39	6.99	11.63	2.75	6.25	11.36	2	4.5	7	2	3.5	5	0.2	0.3	0.1							1.8036238	1.363411438	2.155742766	2.208978999	1.669831167	2.640234897	1.27535462	0.964077473	1.524340329	1.881112745	1.421987575	2.24835977	2.303883187	1.741571989	2.753667098
1995	4	Thursday Island	7.0292	29.01934684	30.3	25.1	27.7	0.21341	0.92	0.98	0.64	0.56	0.027003627	3.39	6.99	11.63	2.75	6.25	11.36	2	4.5	7	2	3.5	5	0.2	0.3	0.1							1.51281433	1.143580142	1.808158968	1.852811592	1.400593914	2.214533423	1.069721272	0.808633273	1.278561468	1.577959877	1.192825546	1.886022789	1.932598266	1.46090697	2.309896738
1995	5	Thursday Island	7.0292	28.42589604	29.9	24.9	27.4	0.21212	0.92	0.98	0.64	0.56	0.027451741	3.39	6.99	11.63	2.75	6.25	11.36	2	4.5	7	2	3.5	5	0.2	0.3	0.1							1.474253363	1.114430791	1.762069797	1.805584245	1.364893395	2.158085946	1.04245455	0.788021569	1.245971502	1.538697417	1.163145917	1.839095174	1.88451177	1.424556996	2.252422382
1995	6	Thursday Island	7.0292	10.39723022	28.4	23.3	25.85	0.205455	0.92	0.98	0.64	0.56	0.030386374	3.39	6.99	11.63	2.75	6.25	11.36	2	4.5	7	2	3.5	5	0.2	0.3	0.1							0.814481617	0.61569023	0.973491731	0.997532184	0.754063452	1.192279005	0.575925475	0.435358737	0.688362604	0.853517122	0.645198299	1.020148083	1.045340718	0.790203307	1.249421133
1995	7	Thursday Island	7.0292	7.520702345	28	21.7	24.85	0.201155	0.92	0.98	0.64	0.56	0.032378501	3.39	6.99	11.63	2.75	6.25	11.36	2	4.5	7	2	3.5	5	0.2	0.3	0.1							0.653606718	0.494080237	0.781209448	0.800501476	0.605122237	0.956782265	0.462169742	0.349367486	0.552398498	0.686772178	0.519150969	0.820849756	0.841120703	0.635827487	1.005331529
1995	8	Thursday Island	7.0292	25.76526055	28.4	23.3	25.85	0.205455	0.92	0.98	0.64	0.56	0.030386374	3.39	6.99	11.63	2.75	6.25	11.36	2	4.5	7	2	3.5	5	0.2	0.3	0.1							1.282152625	0.969216283	1.532465499	1.570309852	1.187042671	1.876879261	0.906618816	0.685339406	1.083616746	1.343602109	1.015667726	1.60591168	1.645569792	1.243933839	1.966832094
1995	9	Thursday Island	7.0292	33.57701604	29.6	23.5	26.55	0.208465	0.92	0.98	0.64	0.56	0.028979522	3.39	6.99	11.63	2.75	6.25	11.36	2	4.5	7	2	3.5	5	0.2	0.3	0.1							1.526385844	1.153839242	1.82438003	1.869433234	1.413158694	2.234400085	1.079317781	0.815887553	1.29003149	1.596472458	1.206819743	1.908149556	1.955271456	1.478046291	2.336996383
1995	10	Thursday Island	7.0292	47.12367344	31	25	28	0.2147	0.92	0.98	0.64	0.56	0.026623104	3.39	6.99	11.63	2.75	6.25	11.36	2	4.5	7	2	3.5	5	0.2	0.3	0.1							1.955251723	1.478031374	2.336972797	2.39468452	1.810211345	2.862195448	1.382571752	1.045126007	1.652489312	2.038366717	1.540860404	2.436314216	2.496479182	1.887160877	2.983863341
1995	11	Thursday Island	7.0292	36.21189029	32.4	26.8	29.6	0.22158	0.92	0.98	0.64	0.56	0.026326912	3.39	6.99	11.63	2.75	6.25	11.36	2	4.5	7	2	3.5	5	0.2	0.3	0.1							1.780252131	1.345744117	2.127808279	2.180354668	1.648193206	2.606022277	1.258828354	0.951584791	1.504587663	1.855158901	1.402368313	2.217338994	2.27209635	1.717543399	2.715674561
1995	12	Thursday Island	7.0292	30.94374651	31.1	25.3	28.2	0.21556	0.92	0.98	0.64	0.56	0.026413624	3.39	6.99	11.63	2.75	6.25	11.36	2	4.5	7	2	3.5	5	0.2	0.3	0.1							1.597956359	1.207941466	1.909923157	1.957088855	1.479420116	2.339168591	1.129925778	0.854143602	1.350519616	1.665395039	1.258920317	1.990527797	2.039684033	1.541856201	2.43788871
1995	1	Townsville	8.4125	30.44765815	32	24.8	28.4	0.21642	0.92	0.98	0.64	0.56	0.026244376	3.39	6.99	11.63	2.75	6.25	11.36	2	4.5	7	2	3.5	5	0.2	0.3	0.1							1.460051433	1.103695141	1.745095244	1.788190505	1.351744964	2.137296451	1.032412269	0.780430319	1.233968681	1.521309263	1.150001708	1.818312355	1.863215718	1.408458694	2.226968732
1995	2	Townsville	8.4125	41.93959607	31.4	24.9	28.15	0.215345	0.92	0.98	0.64	0.56	0.026462389	3.39	6.99	11.63	2.75	6.25	11.36	2	4.5	7	2	3.5	5	0.2	0.3	0.1							1.697033015	1.282836379	2.028342411	2.078432482	1.571147276	2.484201965	1.199983553	0.907102303	1.434254673	1.768773792	1.337067308	2.114089039	2.16629663	1.637566328	2.589219708
1995	3	Townsville	8.4125	37.98180347	31.7	24.1	27.9	0.21427	0.92	0.98	0.64	0.56	0.026741615	3.39	6.99	11.63	2.75	6.25	11.36	2	4.5	7	2	3.5	5	0.2	0.3	0.1							1.597306701	1.207450371	1.909146667	1.95629319	1.478818649	2.338217589	1.1294664	0.853796345	1.349970555	1.665481738	1.258985855	1.990631422	2.039790217	1.541936469	2.438015625
1995	4	Townsville	8.4125	41.40775832	31.4	20.9	26.15	0.206745	0.92	0.98	0.64	0.56	0.029776408	3.39	6.99	11.63	2.75	6.25	11.36	2	4.5	7	2	3.5	5	0.2	0.3	0.1							1.512767323	1.143544608	1.808102784	1.85275402	1.400550394	2.214464611	1.069688032	0.808608147	1.278521739	1.583954421	1.197356996	1.89318764	1.939940053	1.46645684	2.318671852
1995	5	Townsville	8.4125	10.01394835	28.3	19.2	23.75	0.196425	0.92	0.98	0.64	0.56	0.034261838	3.39	6.99	11.63	2.75	6.25	11.36	2	4.5	7	2	3.5	5	0.2	0.3	0.1							0.651259219	0.492305695	0.778403651	0.797626388	0.602948875	0.953345879	0.46050981	0.348112695	0.5504145	0.686017674	0.518580617	0.81994795	0.840196627	0.635128951	1.004227047
1995	6	Townsville	8.4125	7.478956785	26.6	15.4	21	0.1846	0.92	0.98	0.64	0.56	0.036389329	3.39	6.99	11.63	2.75	6.25	11.36	2	4.5	7	2	3.5	5	0.2	0.3	0.1							0.510457708	0.385869757	0.610113656	0.625180459	0.472592006	0.747233571	0.360948107	0.272851122	0.431415503	0.539198193	0.407595521	0.644465106	0.660380221	0.499200524	0.789305333
1995	7	Townsville	8.4125	0.165171278	26.1	12.6	19.35	0.177505	0.92	0.98	0.64	0.56	0.035975534	3.39	6.99	11.63	2.75	6.25	11.36	2	4.5	7	2	3.5	5	0.2	0.3	0.1							0.073439012	0.055514675	0.087776408	0.089944054	0.067991314	0.107503706	0.051929224	0.039254803	0.062067294	0.077532219	0.058608848	0.092668726	0.094957187	0.071780886	0.113495547
1995	8	Townsville	8.4125	0.072558399	25.1	16.6	20.85	0.183955	0.92	0.98	0.64	0.56	0.036392857	3.39	6.99	11.63	2.75	6.25	11.36	2	4.5	7	2	3.5	5	0.2	0.3	0.1							0.050100037	0.037872068	0.059880998	0.061359763	0.046383621	0.073338945	0.035426076	0.026779596	0.042342259	0.05292108	0.040004576	0.063252788	0.064814821	0.048995399	0.077468528
1995	9	Townsville	8.4125	0.80643941	27.3	18	22.65	0.191695	0.92	0.98	0.64	0.56	0.035597513	3.39	6.99	11.63	2.75	6.25	11.36	2	4.5	7	2	3.5	5	0.2	0.3	0.1							0.176343188	0.13330292	0.210770423	0.215975415	0.163262068	0.258139995	0.124693464	0.094259399	0.149037196	0.186080267	0.14066346	0.222408459	0.227900853	0.172276852	0.27239362
1995	10	Townsville	8.4125	5.588387685	29.2	20.7	24.95	0.201585	0.92	0.98	0.64	0.56	0.032187204	3.39	6.99	11.63	2.75	6.25	11.36	2	4.5	7	2	3.5	5	0.2	0.3	0.1							0.517906236	0.391500315	0.61901635	0.634303006	0.479488003	0.7581371	0.366215011	0.276832527	0.437710659	0.544046739	0.411260678	0.650260227	0.666318454	0.503689406	0.796402879
1995	11	Townsville	8.4125	22.65468362	31.2	23.7	27.45	0.212335	0.92	0.98	0.64	0.56	0.027372913	3.39	6.99	11.63	2.75	6.25	11.36	2	4.5	7	2	3.5	5	0.2	0.3	0.1							1.206257977	0.911845321	1.441754045	1.477358271	1.116777881	1.765780872	0.852953196	0.64477201	1.019474062	1.258849275	0.951600605	1.504612668	1.541769193	1.165467961	1.842766648
1995	12	Townsville	8.4125	34.97842708	32.6	24.7	28.65	0.217495	0.92	0.98	0.64	0.56	0.026096013	3.39	6.99	11.63	2.75	6.25	11.36	2	4.5	7	2	3.5	5	0.2	0.3	0.1							1.577783192	1.192691985	1.88581161	1.932381872	1.460743392	2.309638098	1.115661194	0.843360591	1.333470177	1.643638397	1.242473841	1.964523636	2.013037697	1.521713465	2.406040248
1996	1	Adelaide	13.6216	2.96E-33	26.6	14.5	20.55	0.182665	0.92	0.98	0.64	0.56	0.03637046	3.39	6.99	11.63	2.75	6.25	11.36	2	4.5	7	2	3.5	5	0.2	0.3	0.1							7.90E-18	5.97E-18	9.44E-18	9.67E-18	7.31E-18	1.16E-17	5.59E-18	4.22E-18	6.68E-18	8.34E-18	6.31E-18	9.97E-18	1.02E-17	7.72E-18	1.22E-17
1996	2	Adelaide	13.6216	4.58E-33	27.3	15.9	21.6	0.18718	0.92	0.98	0.64	0.56	0.036267195	3.39	6.99	11.63	2.75	6.25	11.36	2	4.5	7	2	3.5	5	0.2	0.3	0.1							1.01E-17	7.62E-18	1.21E-17	1.24E-17	9.34E-18	1.48E-17	7.13E-18	5.39E-18	8.52E-18	1.07E-17	8.05E-18	1.27E-17	1.30E-17	9.86E-18	1.56E-17
1996	3	Adelaide	13.6216	5.65E-33	26.7	14.6	20.65	0.183095	0.92	0.98	0.64	0.56	0.036382117	3.39	6.99	11.63	2.75	6.25	11.36	2	4.5	7	2	3.5	5	0.2	0.3	0.1							1.09E-17	8.27E-18	1.31E-17	1.34E-17	1.01E-17	1.60E-17	7.73E-18	5.85E-18	9.24E-18	1.16E-17	8.73E-18	1.38E-17	1.41E-17	1.07E-17	1.69E-17
1996	4	Adelaide	13.6216	5.05E-34	19.9	11.6	15.75	0.162025	0.92	0.98	0.64	0.56	0.036214055	3.39	6.99	11.63	2.75	6.25	11.36	2	4.5	7	2	3.5	5	0.2	0.3	0.1							2.90E-18	2.19E-18	3.47E-18	3.55E-18	2.69E-18	4.25E-18	2.05E-18	1.55E-18	2.45E-18	3.06E-18	2.32E-18	3.66E-18	3.75E-18	2.84E-18	4.49E-18
1996	5	Adelaide	13.6216	4.73E-36	19.2	9.1	14.15	0.155145	0.92	0.98	0.64	0.56	0.040995323	3.39	6.99	11.63	2.75	6.25	11.36	2	4.5	7	2	3.5	5	0.2	0.3	0.1							2.50E-19	1.89E-19	2.98E-19	3.06E-19	2.31E-19	3.66E-19	1.77E-19	1.33E-19	2.11E-19	2.65E-19	2.01E-19	3.17E-19	3.25E-19	2.46E-19	3.88E-19
1996	6	Adelaide	13.6216	0	16.6	8.6	12.6	0.14848	0.92	0.98	0.64	0.56	0.051838305	3.39	6.99	11.63	2.75	6.25	11.36	2	4.5	7	2	3.5	5	0.2	0.3	0.1							0	0	0	0	0	0	0	0	0	0	0	0	0	0	0
1996	7	Adelaide	13.6216	0	15	8.3	11.65	0.144395	0.92	0.98	0.64	0.56	0.062815398	3.39	6.99	11.63	2.75	6.25	11.36	2	4.5	7	2	3.5	5	0.2	0.3	0.1							0	0	0	0	0	0	0	0	0	0	0	0	0	0	0
1996	8	Adelaide	13.6216	0	15.1	8.3	11.7	0.14461	0.92	0.98	0.64	0.56	0.062139053	3.39	6.99	11.63	2.75	6.25	11.36	2	4.5	7	2	3.5	5	0.2	0.3	0.1							0	0	0	0	0	0	0	0	0	0	0	0	0	0	0
1996	9	Adelaide	13.6216	8.50E-48	17.5	9.3	13.4	0.15192	0.92	0.98	0.64	0.56	0.045298349	3.39	6.99	11.63	2.75	6.25	11.36	2	4.5	7	2	3.5	5	0.2	0.3	0.1							3.09E-25	2.33E-25	3.69E-25	3.78E-25	2.86E-25	4.52E-25	2.18E-25	1.65E-25	2.61E-25	3.30E-25	2.49E-25	3.94E-25	4.04E-25	3.05E-25	4.82E-25
1996	10	Adelaide	13.6216	2.47E-49	21.3	10.6	15.95	0.162885	0.92	0.98	0.64	0.56	0.035931854	3.39	6.99	11.63	2.75	6.25	11.36	2	4.5	7	2	3.5	5	0.2	0.3	0.1							6.48E-26	4.90E-26	7.75E-26	7.94E-26	6.00E-26	9.49E-26	4.58E-26	3.46E-26	5.48E-26	6.84E-26	5.17E-26	8.18E-26	8.38E-26	6.33E-26	1.00E-25
1996	11	Adelaide	13.6216	4.35E-43	21.9	12.6	17.25	0.168475	0.92	0.98	0.64	0.56	0.035199043	3.39	6.99	11.63	2.75	6.25	11.36	2	4.5	7	2	3.5	5	0.2	0.3	0.1							9.00E-23	6.81E-23	1.08E-22	1.10E-22	8.34E-23	1.32E-22	6.37E-23	4.81E-23	7.61E-23	9.50E-23	7.18E-23	1.14E-22	1.16E-22	8.79E-23	1.39E-22
1996	12	Adelaide	13.6216	5.92E-42	24.9	14.4	19.65	0.178795	0.92	0.98	0.64	0.56	0.03610887	3.39	6.99	11.63	2.75	6.25	11.36	2	4.5	7	2	3.5	5	0.2	0.3	0.1							3.47E-22	2.63E-22	4.15E-22	4.25E-22	3.22E-22	5.08E-22	2.46E-22	1.86E-22	2.93E-22	3.67E-22	2.77E-22	4.38E-22	4.49E-22	3.39E-22	5.37E-22
1996	1	Brisbane	8.46	92.01546354	28.8	21.74074074	25.27037037	0.202962593	0.92	0.98	0.64	0.56	0.031559097	3.39	6.99	11.63	2.75	6.25	11.36	2	4.5	7	2	3.5	5	0.2	0.3	0.1							2.134340072	1.613409441	2.551024316	2.614022057	1.976014938	3.124353948	1.509206338	1.140852757	1.803846593	2.240178872	1.693416053	2.677525878	2.743647584	2.074002627	3.279286087
1996	2	Brisbane	8.46	83.98078446	29	20.05769231	24.52884616	0.199774038	0.92	0.98	0.64	0.56	0.032973673	3.39	6.99	11.63	2.75	6.25	11.36	2	4.5	7	2	3.5	5	0.2	0.3	0.1							1.956262806	1.478795681	2.338181273	2.395922838	1.811147426	2.863675522	1.383286696	1.045666454	1.653343834	2.057159857	1.555066682	2.458776315	2.519495984	1.904559944	3.011373682
1996	3	Brisbane	8.46	52.97376163	27.4	18.70333333	23.05166667	0.193422167	0.92	0.98	0.64	0.56	0.035182547	3.39	6.99	11.63	2.75	6.25	11.36	2	4.5	7	2	3.5	5	0.2	0.3	0.1							1.448049485	1.094622521	1.730750172	1.77349118	1.340633319	2.119727397	1.02392561	0.774015007	1.223825183	1.527178088	1.154438123	1.825326943	1.870403532	1.41389217	2.235559812
1996	4	Brisbane	8.46	43.10930745	26.9	15.73333333	21.31666667	0.185961667	0.92	0.98	0.64	0.56	0.036347158	3.39	6.99	11.63	2.75	6.25	11.36	2	4.5	7	2	3.5	5	0.2	0.3	0.1							1.23194777	0.931264979	1.472459219	1.508821713	1.140562007	1.803386877	0.871118622	0.658503782	1.041185899	1.301239437	0.983644556	1.555278603	1.593686327	1.204713626	1.904819493
1996	5	Brisbane	8.46	15.45677031	23.1	14.82333333	18.96166667	0.175835167	0.92	0.98	0.64	0.56	0.035786405	3.39	6.99	11.63	2.75	6.25	11.36	2	4.5	7	2	3.5	5	0.2	0.3	0.1							0.70395629	0.532140936	0.841388697	0.862166856	0.651736883	1.030486492	0.497772266	0.376280465	0.594951654	0.743009237	0.561662189	0.888065897	0.909996752	0.687892886	1.087654152
1996	6	Brisbane	8.46	0.852143526	21.5	12.26551724	16.88275862	0.166895862	0.92	0.98	0.64	0.56	0.035247502	3.39	6.99	11.63	2.75	6.25	11.36	2	4.5	7	2	3.5	5	0.2	0.3	0.1							0.158298176	0.119662173	0.189202508	0.193874879	0.146555633	0.231724802	0.111933713	0.084613934	0.133786377	0.166962554	0.126211827	0.199558421	0.204486532	0.154577288	0.244408153
1996	7	Brisbane	8.46	8.45E-06	19.8	8.43	14.115	0.1549945	0.92	0.98	0.64	0.56	0.04116186	3.39	6.99	11.63	2.75	6.25	11.36	2	4.5	7	2	3.5	5	0.2	0.3	0.1							0.000422042	0.000319033	0.000504436	0.000516893	0.000390735	0.000617806	0.000298428	0.000225591	0.00035669	0.000448521	0.00033905	0.000536085	0.000549323	0.000415249	0.000656567
1996	8	Brisbane	8.46	2.12E-06	20.6	9.363333333	14.98166667	0.158721167	0.92	0.98	0.64	0.56	0.037882623	3.39	6.99	11.63	2.75	6.25	11.36	2	4.5	7	2	3.5	5	0.2	0.3	0.1							0.000227515	0.000171985	0.000271932	0.000278648	0.000210638	0.000333048	0.000160877	0.000121612	0.000192285	0.000240788	0.000182018	0.000287796	0.000294903	0.000222926	0.000352477
1996	9	Brisbane	8.46	6.70E-09	24.5	11.016	17.758	0.1706594	0.92	0.98	0.64	0.56	0.03527158	3.39	6.99	11.63	2.75	6.25	11.36	2	4.5	7	2	3.5	5	0.2	0.3	0.1							1.43E-05	1.08E-05	1.71E-05	1.76E-05	1.33E-05	2.10E-05	1.01E-05	7.67E-06	1.21E-05	1.51E-05	1.14E-05	1.81E-05	1.85E-05	1.40E-05	2.22E-05
1996	10	Brisbane	8.46	1.886675319	24.5	15.32333333	19.91166667	0.179920167	0.92	0.98	0.64	0.56	0.036209909	3.39	6.99	11.63	2.75	6.25	11.36	2	4.5	7	2	3.5	5	0.2	0.3	0.1							0.249910858	0.188914852	0.298700608	0.306077042	0.231372496	0.365832037	0.176713663	0.133582973	0.211213225	0.26392026	0.199504964	0.315445045	0.323234985	0.244342681	0.386339701
1996	11	Brisbane	8.46	8.447528734	27.3	17.52307692	22.41153846	0.190669615	0.92	0.98	0.64	0.56	0.035802416	3.39	6.99	11.63	2.75	6.25	11.36	2	4.5	7	2	3.5	5	0.2	0.3	0.1							0.564172638	0.426474428	0.674315277	0.690967545	0.522322368	0.825864178	0.398930298	0.30156296	0.476812905	0.595483306	0.450143068	0.711738684	0.729315125	0.551310414	0.871698303
1996	12	Brisbane	8.46	45.98556872	27.6	19.9	23.75	0.196425	0.92	0.98	0.64	0.56	0.034261838	3.39	6.99	11.63	2.75	6.25	11.36	2	4.5	7	2	3.5	5	0.2	0.3	0.1							1.39167988	1.052011105	1.663375608	1.704452796	1.288445205	2.037210745	0.98406628	0.743884186	1.176184172	1.465955438	1.108158149	1.75215188	1.795421405	1.35721101	2.145939029
1996	1	Cairns	8.5972	105.7265993	32.3	24.4	28.35	0.216205	0.92	0.98	0.64	0.56	0.026282682	3.39	6.99	11.63	2.75	6.25	11.36	2	4.5	7	2	3.5	5	0.2	0.3	0.1							2.686422594	2.0307446	3.210889141	3.290182294	2.487144034	3.932520008	1.899587633	1.435953277	2.270441485	2.799284309	2.116060037	3.345784692	3.428409101	2.591633678	4.097732642
1996	2	Cairns	8.5972	120.7492773	31.3	23.5	27.4	0.21212	0.92	0.98	0.64	0.56	0.027451741	3.39	6.99	11.63	2.75	6.25	11.36	2	4.5	7	2	3.5	5	0.2	0.3	0.1							2.747462355	2.076886322	3.28384561	3.364940429	2.543655872	4.021873069	1.942749263	1.468580402	2.322029499	2.867562209	2.167673278	3.427392391	3.512032109	2.65484673	4.197681253
1996	3	Cairns	8.5972	134.4271153	30.3	23.3	26.8	0.20954	0.92	0.98	0.64	0.56	0.028500324	3.39	6.99	11.63	2.75	6.25	11.36	2	4.5	7	2	3.5	5	0.2	0.3	0.1							2.802637816	2.118595051	3.3497929	3.432516292	2.594738423	4.102641674	1.981764205	1.498072927	2.368661275	2.929395108	2.214414556	3.501296841	3.587761635	2.712092871	4.288195349
1996	4	Cairns	8.5972	139.13831	30.6	22.8	26.7	0.20911	0.92	0.98	0.64	0.56	0.028689737	3.39	6.99	11.63	2.75	6.25	11.36	2	4.5	7	2	3.5	5	0.2	0.3	0.1							2.834642463	2.14278829	3.388045769	3.471713819	2.624368968	4.14949168	2.004394908	1.51518013	2.395710138	2.963619809	2.240285999	3.542203183	3.629678162	2.743778788	4.338295182
1996	5	Cairns	8.5972	72.56392258	28.4	20.5	24.45	0.199435	0.92	0.98	0.64	0.56	0.033114761	3.39	6.99	11.63	2.75	6.25	11.36	2	4.5	7	2	3.5	5	0.2	0.3	0.1							1.796307788	1.357881053	2.14699846	2.200018751	1.663057856	2.629525352	1.270181418	0.960166901	1.51815717	1.88930932	1.428183603	2.258156551	2.3139219	1.749160543	2.765665654
1996	6	Cairns	8.5972	72.02644434	27	18.8	22.9	0.19277	0.92	0.98	0.64	0.56	0.035349424	3.39	6.99	11.63	2.75	6.25	11.36	2	4.5	7	2	3.5	5	0.2	0.3	0.1							1.664660769	1.258365261	1.989650176	2.03878474	1.541176399	2.436813849	1.177092918	0.889798609	1.406895132	1.756009095	1.327418105	2.098832309	2.150663134	1.625748516	2.570534106
1996	7	Cairns	8.5972	27.86555999	25.5	15.5	20.5	0.18245	0.92	0.98	0.64	0.56	0.036363128	3.39	6.99	11.63	2.75	6.25	11.36	2	4.5	7	2	3.5	5	0.2	0.3	0.1							0.963728527	0.72851029	1.151875908	1.180321571	0.892239241	1.41075411	0.681458977	0.515134566	0.814499265	1.017955112	0.769501735	1.216689073	1.246735303	0.942443303	1.490133702
1996	8	Cairns	8.5972	36.71270917	26.9	18.2	22.55	0.191265	0.92	0.98	0.64	0.56	0.035687232	3.39	6.99	11.63	2.75	6.25	11.36	2	4.5	7	2	3.5	5	0.2	0.3	0.1							1.172582997	0.886389429	1.401504744	1.436115011	1.085600907	1.716485748	0.829141388	0.626771976	0.991013509	1.2374738	0.935442265	1.479064089	1.51558969	1.145678117	1.811476157
1996	9	Cairns	8.5972	27.16598255	28.5	17.3	22.9	0.19277	0.92	0.98	0.64	0.56	0.035349424	3.39	6.99	11.63	2.75	6.25	11.36	2	4.5	7	2	3.5	5	0.2	0.3	0.1							1.022333202	0.77281126	1.221921891	1.252097346	0.946496627	1.496542569	0.72289874	0.546460082	0.864029255	1.078433777	0.815219309	1.288974904	1.320806238	0.998435667	1.578665403
1996	10	Cairns	8.5972	85.14781945	30	21.7	25.85	0.205455	0.92	0.98	0.64	0.56	0.030386374	3.39	6.99	11.63	2.75	6.25	11.36	2	4.5	7	2	3.5	5	0.2	0.3	0.1							2.107578002	1.593179218	2.519037525	2.58124535	1.951238077	3.08517829	1.490282697	1.126547829	1.781228516	2.208587491	1.669535214	2.639766955	2.704956202	2.044754691	3.23304104
1996	11	Cairns	8.5972	79.78688509	30.4	21.9	26.15	0.206745	0.92	0.98	0.64	0.56	0.029776408	3.39	6.99	11.63	2.75	6.25	11.36	2	4.5	7	2	3.5	5	0.2	0.3	0.1							2.077213104	1.570225512	2.48274453	2.544056096	1.923125643	3.04072863	1.468811472	1.110317108	1.755565493	2.174961628	1.644116451	2.599576362	2.663773099	2.013623191	3.183817817
1996	12	Cairns	8.5972	87.53220911	31	23.2	27.1	0.21083	0.92	0.98	0.64	0.56	0.027954656	3.39	6.99	11.63	2.75	6.25	11.36	2	4.5	7	2	3.5	5	0.2	0.3	0.1							2.300913439	1.73932707	2.750117569	2.818031933	2.130231909	3.368192389	1.626991495	1.229889966	1.944626782	2.403167958	1.816624222	2.872335097	2.943267632	2.224901199	3.517877678
1996	1	Darwin	10.6692	65.20928053	32.3	25.2	28.75	0.217925	0.92	0.98	0.64	0.56	0.026058127	3.39	6.99	11.63	2.75	6.25	11.36	2	4.5	7	2	3.5	5	0.2	0.3	0.1							1.918297554	1.450096648	2.292804117	2.349425091	1.775998432	2.808100084	1.356441208	1.025373173	1.621257339	1.998259213	1.510541981	2.388376581	2.447357723	1.850028544	2.925151968
1996	2	Darwin	10.6692	86.21754088	32.4	25.4	28.9	0.21857	0.92	0.98	0.64	0.56	0.026026094	3.39	6.99	11.63	2.75	6.25	11.36	2	4.5	7	2	3.5	5	0.2	0.3	0.1							2.213844292	1.673508982	2.646050034	2.711394442	2.049621543	3.240736209	1.565424311	1.18334955	1.871039922	2.306021673	1.743188533	2.756223078	2.824288218	2.134961216	3.375670079
1996	3	Darwin	10.6692	84.65340365	32.3	24.6	28.45	0.216635	0.92	0.98	0.64	0.56	0.026208855	3.39	6.99	11.63	2.75	6.25	11.36	2	4.5	7	2	3.5	5	0.2	0.3	0.1							2.165592713	1.637034217	2.588378366	2.652298568	2.004949261	3.17010313	1.531305292	1.157557996	1.830259895	2.256339789	1.705632558	2.696841868	2.763440584	2.088964728	3.302943247
1996	4	Darwin	10.6692	70.26321299	32.4	23.8	28.1	0.21513	0.92	0.98	0.64	0.56	0.026513601	3.39	6.99	11.63	2.75	6.25	11.36	2	4.5	7	2	3.5	5	0.2	0.3	0.1							1.946370451	1.471317764	2.326357647	2.383807228	1.801988885	2.849194598	1.376291745	1.040378768	1.644983268	2.028797178	1.533626512	2.424876429	2.484758938	1.878301205	2.969854971
1996	5	Darwin	10.6692	41.27838431	32.5	21.6	27.05	0.210615	0.92	0.98	0.64	0.56	0.028042947	3.39	6.99	11.63	2.75	6.25	11.36	2	4.5	7	2	3.5	5	0.2	0.3	0.1							1.414361506	1.069156803	1.690485336	1.732232001	1.309444311	2.070413246	1.000104612	0.756008025	1.195353645	1.477397291	1.116807377	1.765827509	1.809434755	1.367804107	2.162688186
1996	6	Darwin	10.6692	30.28251576	32.1	21.2	26.65	0.208895	0.92	0.98	0.64	0.56	0.028785626	3.39	6.99	11.63	2.75	6.25	11.36	2	4.5	7	2	3.5	5	0.2	0.3	0.1							1.183591545	0.894711109	1.414662476	1.449597675	1.095792842	1.732600613	0.836925608	0.632656293	1.00031743	1.237608577	0.935544147	1.479225178	1.515754757	1.145802896	1.81167345
1996	7	Darwin	10.6692	11.28174506	31	19.3	25.15	0.202445	0.92	0.98	0.64	0.56	0.031797522	3.39	6.99	11.63	2.75	6.25	11.36	2	4.5	7	2	3.5	5	0.2	0.3	0.1							0.66088698	0.499583598	0.789911026	0.80941794	0.61186245	0.967439478	0.467317665	0.35325895	0.558551443	0.693881666	0.524525237	0.829347219	0.849828012	0.642409593	1.015738753
1996	8	Darwin	10.6692	12.36010849	31.6	21.4	26.5	0.20825	0.92	0.98	0.64	0.56	0.029077433	3.39	6.99	11.63	2.75	6.25	11.36	2	4.5	7	2	3.5	5	0.2	0.3	0.1							0.749459908	0.566538438	0.895775924	0.917897179	0.693865047	1.097096968	0.529948183	0.400603172	0.63340923	0.783977929	0.59263161	0.93703285	0.960172948	0.725822525	1.147626177
1996	9	Darwin	10.6692	17.41821853	33.1	23.2	28.15	0.215345	0.92	0.98	0.64	0.56	0.026462389	3.39	6.99	11.63	2.75	6.25	11.36	2	4.5	7	2	3.5	5	0.2	0.3	0.1							0.971128384	0.734104056	1.160720428	1.189384508	0.899090177	1.421586391	0.686691466	0.519089956	0.820753286	1.012182096	0.765137745	1.209788998	1.23966483	0.937098529	1.481682871
1996	10	Darwin	10.6692	18.63593506	33.6	25.1	29.35	0.220505	0.92	0.98	0.64	0.56	0.02612736	3.39	6.99	11.63	2.75	6.25	11.36	2	4.5	7	2	3.5	5	0.2	0.3	0.1							1.036075245	0.783199268	1.238346774	1.268927842	0.959219286	1.51665886	0.732615831	0.553805513	0.875643401	1.079367556	0.815925179	1.290090983	1.321949878	0.999300178	1.580032315
1996	11	Darwin	10.6692	21.72523183	33.7	25.4	29.55	0.221365	0.92	0.98	0.64	0.56	0.026278122	3.39	6.99	11.63	2.75	6.25	11.36	2	4.5	7	2	3.5	5	0.2	0.3	0.1							1.119343063	0.846143822	1.337870853	1.370909676	1.036310307	1.638550466	0.791495071	0.598314035	0.946017553	1.166361336	0.881686295	1.394068437	1.428495064	1.079840768	1.707378169
1996	12	Darwin	10.6692	42.86155309	31.9	24.6	28.25	0.215775	0.92	0.98	0.64	0.56	0.026367374	3.39	6.99	11.63	2.75	6.25	11.36	2	4.5	7	2	3.5	5	0.2	0.3	0.1							1.529561097	1.156239508	1.828175182	1.873322108	1.416098407	2.239048179	1.081563024	0.817584796	1.292715069	1.594010028	1.20495832	1.905206389	1.952255606	1.475766523	2.333391753
1996	1	Hobart	10.842	5.83E-49	20.7	12.6	16.65	0.165895	0.92	0.98	0.64	0.56	0.03533439	3.39	6.99	11.63	2.75	6.25	11.36	2	4.5	7	2	3.5	5	0.2	0.3	0.1							1.15E-25	8.68E-26	1.37E-25	1.41E-25	1.06E-25	1.68E-25	8.12E-26	6.14E-26	9.70E-26	1.21E-25	9.15E-26	1.45E-25	1.48E-25	1.12E-25	1.77E-25
1996	2	Hobart	10.842	9.17E-50	19.1	11.5	15.3	0.16009	0.92	0.98	0.64	0.56	0.037069028	3.39	6.99	11.63	2.75	6.25	11.36	2	4.5	7	2	3.5	5	0.2	0.3	0.1							4.27E-26	3.23E-26	5.10E-26	5.23E-26	3.95E-26	6.25E-26	3.02E-26	2.28E-26	3.61E-26	4.52E-26	3.41E-26	5.40E-26	5.53E-26	4.18E-26	6.61E-26
1996	3	Hobart	10.842	1.17E-51	20	11	15.5	0.16095	0.92	0.98	0.64	0.56	0.036649118	3.39	6.99	11.63	2.75	6.25	11.36	2	4.5	7	2	3.5	5	0.2	0.3	0.1							4.88E-27	3.69E-27	5.84E-27	5.98E-27	4.52E-27	7.15E-27	3.45E-27	2.61E-27	4.13E-27	5.16E-27	3.90E-27	6.17E-27	6.32E-27	4.78E-27	7.55E-27
1996	4	Hobart	10.842	0	15.1	8.1	11.6	0.14418	0.92	0.98	0.64	0.56	0.063503496	3.39	6.99	11.63	2.75	6.25	11.36	2	4.5	7	2	3.5	5	0.2	0.3	0.1							0	0	0	0	0	0	0	0	0	0	0	0	0	0	0
1996	5	Hobart	10.842	0	15.3	7.9	11.6	0.14418	0.92	0.98	0.64	0.56	0.063503496	3.39	6.99	11.63	2.75	6.25	11.36	2	4.5	7	2	3.5	5	0.2	0.3	0.1							0	0	0	0	0	0	0	0	0	0	0	0	0	0	0
1996	6	Hobart	10.842	0	11.9	5.2	8.55	0.131065	0.92	0.98	0.64	0.56	0.132920114	3.39	6.99	11.63	2.75	6.25	11.36	2	4.5	7	2	3.5	5	0.2	0.3	0.1							0	0	0	0	0	0	0	0	0	0	0	0	0	0	0
1996	7	Hobart	10.842	0	11.9	5.3	8.6	0.13128	0.92	0.98	0.64	0.56	0.131261256	3.39	6.99	11.63	2.75	6.25	11.36	2	4.5	7	2	3.5	5	0.2	0.3	0.1							0	0	0	0	0	0	0	0	0	0	0	0	0	0	0
1996	8	Hobart	10.842	0	13.4	5.8	9.6	0.13558	0.92	0.98	0.64	0.56	0.102139182	3.39	6.99	11.63	2.75	6.25	11.36	2	4.5	7	2	3.5	5	0.2	0.3	0.1							0	0	0	0	0	0	0	0	0	0	0	0	0	0	0
1996	9	Hobart	10.842	0	14.3	5.9	10.1	0.13773	0.92	0.98	0.64	0.56	0.090241626	3.39	6.99	11.63	2.75	6.25	11.36	2	4.5	7	2	3.5	5	0.2	0.3	0.1							0	0	0	0	0	0	0	0	0	0	0	0	0	0	0
1996	10	Hobart	10.842	4.40E-76	17.7	8.7	13.2	0.15106	0.92	0.98	0.64	0.56	0.046728937	3.39	6.99	11.63	2.75	6.25	11.36	2	4.5	7	2	3.5	5	0.2	0.3	0.1							2.43E-39	1.83E-39	2.90E-39	2.97E-39	2.25E-39	3.55E-39	1.72E-39	1.30E-39	2.05E-39	2.60E-39	1.96E-39	3.10E-39	3.18E-39	2.40E-39	3.80E-39
1996	11	Hobart	10.842	8.36E-77	17.9	8.3	13.1	0.15063	0.92	0.98	0.64	0.56	0.047493207	3.39	6.99	11.63	2.75	6.25	11.36	2	4.5	7	2	3.5	5	0.2	0.3	0.1							1.04E-39	7.90E-40	1.25E-39	1.28E-39	9.67E-40	1.53E-39	7.39E-40	5.58E-40	8.83E-40	1.12E-39	8.46E-40	1.34E-39	1.37E-39	1.04E-39	1.64E-39
1996	12	Hobart	10.842	3.35E-80	20	10.2	15.1	0.15923	0.92	0.98	0.64	0.56	0.037558325	3.39	6.99	11.63	2.75	6.25	11.36	2	4.5	7	2	3.5	5	0.2	0.3	0.1							2.55E-41	1.93E-41	3.04E-41	3.12E-41	2.36E-41	3.73E-41	1.80E-41	1.36E-41	2.15E-41	2.69E-41	2.04E-41	3.22E-41	3.30E-41	2.50E-41	3.95E-41
1996	1	Melbourne	14.4304	1.20E-37	24.8	13.3	19.05	0.176215	0.92	0.98	0.64	0.56	0.035830311	3.39	6.99	11.63	2.75	6.25	11.36	2	4.5	7	2	3.5	5	0.2	0.3	0.1							4.76E-20	3.60E-20	5.68E-20	5.82E-20	4.40E-20	6.96E-20	3.36E-20	2.54E-20	4.02E-20	5.02E-20	3.79E-20	6.00E-20	6.15E-20	4.65E-20	7.35E-20
1996	2	Melbourne	14.4304	1.98E-38	23.5	12.5	18	0.1717	0.92	0.98	0.64	0.56	0.035347984	3.39	6.99	11.63	2.75	6.25	11.36	2	4.5	7	2	3.5	5	0.2	0.3	0.1							1.90E-20	1.43E-20	2.27E-20	2.32E-20	1.76E-20	2.78E-20	1.34E-20	1.01E-20	1.60E-20	2.00E-20	1.51E-20	2.39E-20	2.45E-20	1.85E-20	2.93E-20
1996	3	Melbourne	14.4304	5.82E-41	23.1	11.7	17.4	0.16912	0.92	0.98	0.64	0.56	0.03520574	3.39	6.99	11.63	2.75	6.25	11.36	2	4.5	7	2	3.5	5	0.2	0.3	0.1							1.02E-21	7.68E-22	1.21E-21	1.24E-21	9.40E-22	1.49E-21	7.18E-22	5.43E-22	8.58E-22	1.07E-21	8.10E-22	1.28E-21	1.31E-21	9.92E-22	1.57E-21
1996	4	Melbourne	14.4304	8.45E-48	17.6	9	13.3	0.15149	0.92	0.98	0.64	0.56	0.045997595	3.39	6.99	11.63	2.75	6.25	11.36	2	4.5	7	2	3.5	5	0.2	0.3	0.1							2.95E-25	2.23E-25	3.53E-25	3.62E-25	2.73E-25	4.32E-25	2.09E-25	1.58E-25	2.50E-25	3.16E-25	2.39E-25	3.77E-25	3.87E-25	2.92E-25	4.62E-25
1996	5	Melbourne	14.4304	0	15.7	8.7	12.2	0.14676	0.92	0.98	0.64	0.56	0.055995495	3.39	6.99	11.63	2.75	6.25	11.36	2	4.5	7	2	3.5	5	0.2	0.3	0.1							0	0	0	0	0	0	0	0	0	0	0	0	0	0	0
1996	6	Melbourne	14.4304	0	14.1	5.7	9.9	0.13687	0.92	0.98	0.64	0.56	0.094802803	3.39	6.99	11.63	2.75	6.25	11.36	2	4.5	7	2	3.5	5	0.2	0.3	0.1							0	0	0	0	0	0	0	0	0	0	0	0	0	0	0
1996	7	Melbourne	14.4304	0	12.5	5.5	9	0.133	0.92	0.98	0.64	0.56	0.118707649	3.39	6.99	11.63	2.75	6.25	11.36	2	4.5	7	2	3.5	5	0.2	0.3	0.1							0	0	0	0	0	0	0	0	0	0	0	0	0	0	0
1996	8	Melbourne	14.4304	0	14.3	6.4	10.35	0.138805	0.92	0.98	0.64	0.56	0.084895199	3.39	6.99	11.63	2.75	6.25	11.36	2	4.5	7	2	3.5	5	0.2	0.3	0.1							0	0	0	0	0	0	0	0	0	0	0	0	0	0	0
1996	9	Melbourne	14.4304	2.74E-68	15.8	7	11.4	0.14332	0.92	0.98	0.64	0.56	0.066375897	3.39	6.99	11.63	2.75	6.25	11.36	2	4.5	7	2	3.5	5	0.2	0.3	0.1							1.26E-35	9.55E-36	1.51E-35	1.55E-35	1.17E-35	1.85E-35	8.93E-36	6.75E-36	1.07E-35	1.38E-35	1.04E-35	1.65E-35	1.69E-35	1.28E-35	2.02E-35
1996	10	Melbourne	14.4304	1.45E-70	19.2	9.5	14.35	0.156005	0.92	0.98	0.64	0.56	0.040102358	3.39	6.99	11.63	2.75	6.25	11.36	2	4.5	7	2	3.5	5	0.2	0.3	0.1							1.37E-36	1.03E-36	1.64E-36	1.68E-36	1.27E-36	2.00E-36	9.68E-37	7.32E-37	1.16E-36	1.45E-36	1.10E-36	1.74E-36	1.78E-36	1.34E-36	2.13E-36
1996	11	Melbourne	14.4304	9.32E-73	20.7	8.9	14.8	0.15794	0.92	0.98	0.64	0.56	0.038433875	3.39	6.99	11.63	2.75	6.25	11.36	2	4.5	7	2	3.5	5	0.2	0.3	0.1							1.14E-37	8.61E-38	1.36E-37	1.40E-37	1.05E-37	1.67E-37	8.06E-38	6.09E-38	9.63E-38	1.21E-37	9.12E-38	1.44E-37	1.48E-37	1.12E-37	1.77E-37
1996	12	Melbourne	14.4304	4.06E-76	22.2	9.8	16	0.1631	0.92	0.98	0.64	0.56	0.035869824	3.39	6.99	11.63	2.75	6.25	11.36	2	4.5	7	2	3.5	5	0.2	0.3	0.1							2.56E-39	1.93E-39	3.06E-39	3.13E-39	2.37E-39	3.75E-39	1.81E-39	1.37E-39	2.16E-39	2.70E-39	2.04E-39	3.23E-39	3.31E-39	2.50E-39	3.95E-39
1996	1	Perth	11.8912	1.61E-12	31.5	16.8	24.15	0.198145	0.92	0.98	0.64	0.56	0.033630871	3.39	6.99	11.63	2.75	6.25	11.36	2	4.5	7	2	3.5	5	0.2	0.3	0.1							2.24E-07	1.69E-07	2.68E-07	2.74E-07	2.07E-07	3.28E-07	1.58E-07	1.20E-07	1.89E-07	2.36E-07	1.78E-07	2.82E-07	2.89E-07	2.18E-07	3.45E-07
1996	2	Perth	11.8912	2.10E-11	35.7	19.8	27.75	0.213625	0.92	0.98	0.64	0.56	0.026935156	3.39	6.99	11.63	2.75	6.25	11.36	2	4.5	7	2	3.5	5	0.2	0.3	0.1							9.92E-07	7.50E-07	1.19E-06	1.21E-06	9.18E-07	1.45E-06	7.01E-07	5.30E-07	8.38E-07	1.03E-06	7.82E-07	1.24E-06	1.27E-06	9.58E-07	1.51E-06
1996	3	Perth	11.8912	9.83E-11	29.1	15.9	22.5	0.19105	0.92	0.98	0.64	0.56	0.035730039	3.39	6.99	11.63	2.75	6.25	11.36	2	4.5	7	2	3.5	5	0.2	0.3	0.1							1.63E-06	1.23E-06	1.95E-06	1.99E-06	1.51E-06	2.38E-06	1.15E-06	8.70E-07	1.38E-06	1.72E-06	1.30E-06	2.05E-06	2.10E-06	1.59E-06	2.52E-06
1996	4	Perth	11.8912	8.72E-11	26.6	14.5	20.55	0.182665	0.92	0.98	0.64	0.56	0.03637046	3.39	6.99	11.63	2.75	6.25	11.36	2	4.5	7	2	3.5	5	0.2	0.3	0.1							1.45E-06	1.10E-06	1.73E-06	1.78E-06	1.34E-06	2.12E-06	1.03E-06	7.76E-07	1.23E-06	1.53E-06	1.16E-06	1.83E-06	1.88E-06	1.42E-06	2.24E-06
1996	5	Perth	11.8912	8.45E-12	23.7	11.3	17.5	0.16955	0.92	0.98	0.64	0.56	0.035217539	3.39	6.99	11.63	2.75	6.25	11.36	2	4.5	7	2	3.5	5	0.2	0.3	0.1							4.27E-07	3.23E-07	5.11E-07	5.23E-07	3.96E-07	6.26E-07	3.02E-07	2.28E-07	3.61E-07	4.51E-07	3.41E-07	5.39E-07	5.52E-07	4.17E-07	6.60E-07
1996	6	Perth	11.8912	3.60E-18	19.5	10.3	14.9	0.15837	0.92	0.98	0.64	0.56	0.038122249	3.39	6.99	11.63	2.75	6.25	11.36	2	4.5	7	2	3.5	5	0.2	0.3	0.1							2.49E-10	1.88E-10	2.97E-10	3.04E-10	2.30E-10	3.64E-10	1.76E-10	1.33E-10	2.10E-10	2.63E-10	1.99E-10	3.15E-10	3.22E-10	2.44E-10	3.85E-10
1996	7	Perth	11.8912	0	18.2	10.5	14.35	0.156005	0.92	0.98	0.64	0.56	0.040102358	3.39	6.99	11.63	2.75	6.25	11.36	2	4.5	7	2	3.5	5	0.2	0.3	0.1							0	0	0	0	0	0	0	0	0	0	0	0	0	0	0
1996	8	Perth	11.8912	0	18.2	8.8	13.5	0.15235	0.92	0.98	0.64	0.56	0.044630373	3.39	6.99	11.63	2.75	6.25	11.36	2	4.5	7	2	3.5	5	0.2	0.3	0.1							0	0	0	0	0	0	0	0	0	0	0	0	0	0	0
1996	9	Perth	11.8912	6.21E-23	19.8	10.4	15.1	0.15923	0.92	0.98	0.64	0.56	0.037558325	3.39	6.99	11.63	2.75	6.25	11.36	2	4.5	7	2	3.5	5	0.2	0.3	0.1							1.05E-12	7.92E-13	1.25E-12	1.28E-12	9.70E-13	1.53E-12	7.41E-13	5.60E-13	8.85E-13	1.11E-12	8.38E-13	1.32E-12	1.36E-12	1.03E-12	1.62E-12
1996	10	Perth	11.8912	1.72E-24	23.6	11.4	17.5	0.16955	0.92	0.98	0.64	0.56	0.035217539	3.39	6.99	11.63	2.75	6.25	11.36	2	4.5	7	2	3.5	5	0.2	0.3	0.1							1.93E-13	1.46E-13	2.30E-13	2.36E-13	1.79E-13	2.82E-13	1.36E-13	1.03E-13	1.63E-13	2.03E-13	1.54E-13	2.43E-13	2.49E-13	1.88E-13	2.98E-13
1996	11	Perth	11.8912	6.85E-16	25.8	14	19.9	0.17987	0.92	0.98	0.64	0.56	0.036205772	3.39	6.99	11.63	2.75	6.25	11.36	2	4.5	7	2	3.5	5	0.2	0.3	0.1							4.02E-09	3.04E-09	4.80E-09	4.92E-09	3.72E-09	5.88E-09	2.84E-09	2.15E-09	3.39E-09	4.24E-09	3.21E-09	5.07E-09	5.19E-09	3.93E-09	6.21E-09
1996	12	Perth	11.8912	2.57E-16	28.1	14.7	21.4	0.18632	0.92	0.98	0.64	0.56	0.036327885	3.39	6.99	11.63	2.75	6.25	11.36	2	4.5	7	2	3.5	5	0.2	0.3	0.1							2.54E-09	1.92E-09	3.04E-09	3.11E-09	2.35E-09	3.72E-09	1.80E-09	1.36E-09	2.15E-09	2.69E-09	2.03E-09	3.21E-09	3.29E-09	2.49E-09	3.93E-09
1996	1	Rockhampton	5.77	112.9545873	31.2	22.9	27.05	0.210615	0.92	0.98	0.64	0.56	0.028042947	3.39	6.99	11.63	2.75	6.25	11.36	2	4.5	7	2	3.5	5	0.2	0.3	0.1							3.181478855	2.404971957	3.802594547	3.896499911	2.945477071	4.657208169	2.249645272	1.70057198	2.68884039	3.323272175	2.512157633	3.972069981	4.070160553	3.076752177	4.864772337
1996	2	Rockhampton	5.77	109.4707951	33	21.8	27.4	0.21212	0.92	0.98	0.64	0.56	0.027451741	3.39	6.99	11.63	2.75	6.25	11.36	2	4.5	7	2	3.5	5	0.2	0.3	0.1							3.193222827	2.413849566	3.816631279	3.91088328	2.956349876	4.674399585	2.257949515	1.706849397	2.698765858	3.332808213	2.5193662	3.983467726	4.081839766	3.085580832	4.878731667
1996	3	Rockhampton	5.77	80.61729085	31.4	20.8	26.1	0.20653	0.92	0.98	0.64	0.56	0.029877662	3.39	6.99	11.63	2.75	6.25	11.36	2	4.5	7	2	3.5	5	0.2	0.3	0.1							2.541061395	1.920861862	3.037149277	3.112151911	2.352565714	3.719733001	1.796801744	1.358254448	2.147588849	2.661004749	2.011530516	3.180509006	3.25905192	2.463611683	3.895312094
1996	4	Rockhampton	5.77	47.0820439	30.2	19.5	24.85	0.201155	0.92	0.98	0.64	0.56	0.032378501	3.39	6.99	11.63	2.75	6.25	11.36	2	4.5	7	2	3.5	5	0.2	0.3	0.1							1.80501163	1.364460539	2.157401541	2.210678737	1.671116048	2.642266473	1.276335964	0.9648193	1.525513259	1.896601941	1.433696306	2.2668729	2.3228535	1.755912198	2.776340959
1996	5	Rockhampton	5.77	41.59329472	26.1	16	21.05	0.184815	0.92	0.98	0.64	0.56	0.036385857	3.39	6.99	11.63	2.75	6.25	11.36	2	4.5	7	2	3.5	5	0.2	0.3	0.1							1.455310377	1.10011124	1.739428598	1.782383921	1.347355599	2.130356255	1.029059836	0.777896118	1.229961757	1.537242326	1.162045972	1.837356008	1.882729655	1.423209844	2.250292348
1996	6	Rockhampton	5.77	4.976046993	24.7	12.7	18.7	0.17471	0.92	0.98	0.64	0.56	0.035656331	3.39	6.99	11.63	2.75	6.25	11.36	2	4.5	7	2	3.5	5	0.2	0.3	0.1							0.481584918	0.364043979	0.575604072	0.589818658	0.445860997	0.704968135	0.340531961	0.257417967	0.407013542	0.508215387	0.384174722	0.60743357	0.622434188	0.47051602	0.743951149
1996	7	Rockhampton	5.77	0.027406233	23.1	9	16.05	0.163315	0.92	0.98	0.64	0.56	0.035811055	3.39	6.99	11.63	2.75	6.25	11.36	2	4.5	7	2	3.5	5	0.2	0.3	0.1							0.033323587	0.025190264	0.039829304	0.040812892	0.030851647	0.048780736	0.023563334	0.017812206	0.028163571	0.035173388	0.026588582	0.042040239	0.043078426	0.032564229	0.051488567
1996	8	Rockhampton	5.77	0.000133933	25.1	11.5	18.3	0.17299	0.92	0.98	0.64	0.56	0.035468378	3.39	6.99	11.63	2.75	6.25	11.36	2	4.5	7	2	3.5	5	0.2	0.3	0.1							0.002481613	0.001875923	0.002966095	0.003039343	0.002297527	0.003632709	0.001754765	0.001326478	0.002097346	0.002618198	0.001979172	0.003129345	0.003206625	0.00242398	0.00383265
1996	9	Rockhampton	5.77	2.63E-07	29	12.1	20.55	0.182665	0.92	0.98	0.64	0.56	0.03637046	3.39	6.99	11.63	2.75	6.25	11.36	2	4.5	7	2	3.5	5	0.2	0.3	0.1							0.000114406	8.65E-05	0.000136741	0.000140118	0.000105919	0.000167473	8.09E-05	6.12E-05	9.67E-05	0.000120845	9.13E-05	0.000144437	0.000148004	0.00011188	0.000176898
1996	10	Rockhampton	5.77	0.083198745	27.9	17.7	22.8	0.19234	0.92	0.98	0.64	0.56	0.035452718	3.39	6.99	11.63	2.75	6.25	11.36	2	4.5	7	2	3.5	5	0.2	0.3	0.1							0.068787659	0.051998583	0.082216978	0.084247333	0.063684997	0.100694822	0.04864022	0.03676855	0.058136183	0.072572173	0.054859406	0.086740337	0.088882396	0.067188776	0.106234783
1996	11	Rockhampton	5.77	1.805173476	32.3	18.3	25.3	0.20309	0.92	0.98	0.64	0.56	0.031500026	3.39	6.99	11.63	2.75	6.25	11.36	2	4.5	7	2	3.5	5	0.2	0.3	0.1							0.362607091	0.274105196	0.433398369	0.444101175	0.335708933	0.53080243	0.256401933	0.193821643	0.306458926	0.380558003	0.28767481	0.454853813	0.466086462	0.352328248	0.557079874
1996	12	Rockhampton	5.77	32.35658778	32	21.6	26.8	0.20954	0.92	0.98	0.64	0.56	0.028500324	3.39	6.99	11.63	2.75	6.25	11.36	2	4.5	7	2	3.5	5	0.2	0.3	0.1							1.67840013	1.268751242	2.006071854	2.055611952	1.553896576	2.456926215	1.186808114	0.897142607	1.418507011	1.754310565	1.326134136	2.096802177	2.148582867	1.624175982	2.568047713
1996	1	Sydney	20.0534	1.45E-10	25.5	19.7	22.6	0.19148	0.92	0.98	0.64	0.56	0.035643056	3.39	6.99	11.63	2.75	6.25	11.36	2	4.5	7	2	3.5	5	0.2	0.3	0.1							1.53E-06	1.16E-06	1.83E-06	1.87E-06	1.42E-06	2.24E-06	1.08E-06	8.17E-07	1.29E-06	1.61E-06	1.22E-06	1.93E-06	1.98E-06	1.49E-06	2.36E-06
1996	2	Sydney	20.0534	7.49E-10	24.8	18	21.4	0.18632	0.92	0.98	0.64	0.56	0.036327885	3.39	6.99	11.63	2.75	6.25	11.36	2	4.5	7	2	3.5	5	0.2	0.3	0.1							3.34E-06	2.53E-06	4.00E-06	4.09E-06	3.09E-06	4.89E-06	2.36E-06	1.79E-06	2.83E-06	3.53E-06	2.67E-06	4.22E-06	4.32E-06	3.27E-06	5.17E-06
1996	3	Sydney	20.0534	3.20E-09	24.6	17.2	20.9	0.18417	0.92	0.98	0.64	0.56	0.036392813	3.39	6.99	11.63	2.75	6.25	11.36	2	4.5	7	2	3.5	5	0.2	0.3	0.1							6.82E-06	5.16E-06	8.15E-06	8.36E-06	6.32E-06	9.99E-06	4.82E-06	3.65E-06	5.77E-06	7.21E-06	5.45E-06	8.61E-06	8.83E-06	6.67E-06	1.05E-05
1996	4	Sydney	20.0534	2.37E-09	23.1	13.1	18.1	0.17213	0.92	0.98	0.64	0.56	0.035385408	3.39	6.99	11.63	2.75	6.25	11.36	2	4.5	7	2	3.5	5	0.2	0.3	0.1							5.58E-06	4.22E-06	6.67E-06	6.83E-06	5.17E-06	8.17E-06	3.95E-06	2.98E-06	4.72E-06	5.89E-06	4.45E-06	7.04E-06	7.21E-06	5.45E-06	8.62E-06
1996	5	Sydney	20.0534	5.33E-10	20.5	12.8	16.65	0.165895	0.92	0.98	0.64	0.56	0.03533439	3.39	6.99	11.63	2.75	6.25	11.36	2	4.5	7	2	3.5	5	0.2	0.3	0.1							2.55E-06	1.93E-06	3.05E-06	3.13E-06	2.36E-06	3.74E-06	1.80E-06	1.36E-06	2.16E-06	2.69E-06	2.04E-06	3.22E-06	3.30E-06	2.49E-06	3.94E-06
1996	6	Sydney	20.0534	2.88E-22	18.1	9.9	14	0.1545	0.92	0.98	0.64	0.56	0.041731344	3.39	6.99	11.63	2.75	6.25	11.36	2	4.5	7	2	3.5	5	0.2	0.3	0.1							1.58E-12	1.20E-12	1.89E-12	1.94E-12	1.46E-12	2.32E-12	1.12E-12	8.46E-13	1.34E-12	1.68E-12	1.27E-12	2.01E-12	2.06E-12	1.56E-12	2.46E-12
1996	7	Sydney	20.0534	0	17.2	7.9	12.55	0.148265	0.92	0.98	0.64	0.56	0.052323413	3.39	6.99	11.63	2.75	6.25	11.36	2	4.5	7	2	3.5	5	0.2	0.3	0.1							0	0	0	0	0	0	0	0	0	0	0	0	0	0	0
1996	8	Sydney	20.0534	1.98E-17	18.9	8.8	13.85	0.153855	0.92	0.98	0.64	0.56	0.042527029	3.39	6.99	11.63	2.75	6.25	11.36	2	4.5	7	2	3.5	5	0.2	0.3	0.1							4.08E-10	3.09E-10	4.88E-10	5.00E-10	3.78E-10	5.98E-10	2.89E-10	2.18E-10	3.45E-10	4.35E-10	3.29E-10	5.20E-10	5.32E-10	4.03E-10	6.36E-10
1996	9	Sydney	20.0534	7.64E-20	21.9	11.7	16.8	0.16654	0.92	0.98	0.64	0.56	0.035272936	3.39	6.99	11.63	2.75	6.25	11.36	2	4.5	7	2	3.5	5	0.2	0.3	0.1							3.07E-11	2.32E-11	3.67E-11	3.76E-11	2.84E-11	4.50E-11	2.17E-11	1.64E-11	2.60E-11	3.24E-11	2.45E-11	3.87E-11	3.97E-11	3.00E-11	4.74E-11
1996	10	Sydney	20.0534	5.99E-16	22.3	13.6	17.95	0.171485	0.92	0.98	0.64	0.56	0.035330458	3.39	6.99	11.63	2.75	6.25	11.36	2	4.5	7	2	3.5	5	0.2	0.3	0.1							2.80E-09	2.11E-09	3.34E-09	3.43E-09	2.59E-09	4.09E-09	1.98E-09	1.50E-09	2.36E-09	2.95E-09	2.23E-09	3.53E-09	3.61E-09	2.73E-09	4.32E-09
1996	11	Sydney	20.0534	3.90E-16	24.1	14.5	19.3	0.17729	0.92	0.98	0.64	0.56	0.035951954	3.39	6.99	11.63	2.75	6.25	11.36	2	4.5	7	2	3.5	5	0.2	0.3	0.1							2.31E-09	1.75E-09	2.76E-09	2.83E-09	2.14E-09	3.38E-09	1.63E-09	1.23E-09	1.95E-09	2.44E-09	1.84E-09	2.91E-09	2.99E-09	2.26E-09	3.57E-09
1996	12	Sydney	20.0534	2.58E-15	24.7	17	20.85	0.183955	0.92	0.98	0.64	0.56	0.036392857	3.39	6.99	11.63	2.75	6.25	11.36	2	4.5	7	2	3.5	5	0.2	0.3	0.1							6.12E-09	4.63E-09	7.31E-09	7.49E-09	5.66E-09	8.96E-09	4.33E-09	3.27E-09	5.17E-09	6.46E-09	4.89E-09	7.73E-09	7.92E-09	5.98E-09	9.46E-09
1996	1	Thursday Island	7.0304	16.06590882	30.4	25	27.7	0.21341	0.92	0.98	0.64	0.56	0.027003627	3.39	6.99	11.63	2.75	6.25	11.36	2	4.5	7	2	3.5	5	0.2	0.3	0.1							1.125530828	0.850821332	1.345266646	1.378488109	1.042039063	1.647608425	0.795870481	0.601621534	0.951247168	1.173998984	0.887459814	1.403197172	1.437849234	1.086911856	1.71855854
1996	2	Thursday Island	7.0304	26.08173184	29.6	24.7	27.15	0.211045	0.92	0.98	0.64	0.56	0.027867552	3.39	6.99	11.63	2.75	6.25	11.36	2	4.5	7	2	3.5	5	0.2	0.3	0.1							1.392816898	1.052870609	1.664734603	1.705845352	1.289497879	2.038875168	0.984870273	0.744491948	1.177145127	1.454539508	1.099528517	1.738507233	1.781439802	1.346641912	2.129227817
1996	3	Thursday Island	7.0304	79.26475593	29.7	24.6	27.15	0.211045	0.92	0.98	0.64	0.56	0.027867552	3.39	6.99	11.63	2.75	6.25	11.36	2	4.5	7	2	3.5	5	0.2	0.3	0.1							2.428096135	1.835468152	2.902129966	2.973798288	2.247980206	3.554368793	1.716923242	1.297871977	2.052115779	2.535697092	1.91680683	3.030737709	3.105582008	2.347599334	3.711880465
1996	4	Thursday Island	7.0304	111.4454036	30.2	25.3	27.75	0.213625	0.92	0.98	0.64	0.56	0.026935156	3.39	6.99	11.63	2.75	6.25	11.36	2	4.5	7	2	3.5	5	0.2	0.3	0.1							2.971693139	2.246388862	3.551852657	3.639565931	2.751253238	4.350113326	2.10130437	1.588436798	2.5115391	3.099365753	2.342900287	3.704450619	3.79593231	2.869455111	4.537006896
1996	5	Thursday Island	7.0304	65.48360883	29	24.4	26.7	0.20911	0.92	0.98	0.64	0.56	0.028689737	3.39	6.99	11.63	2.75	6.25	11.36	2	4.5	7	2	3.5	5	0.2	0.3	0.1							2.150451869	1.625588815	2.570281597	2.633754898	1.990931564	3.147939204	1.520599099	1.149464875	1.817463547	2.248298275	1.699553745	2.68723042	2.753591781	2.081519733	3.291171675
1996	6	Thursday Island	7.0304	40.34732283	29	23.7	26.35	0.207605	0.92	0.98	0.64	0.56	0.029374447	3.39	6.99	11.63	2.75	6.25	11.36	2	4.5	7	2	3.5	5	0.2	0.3	0.1							1.653201068	1.249702541	1.975953213	2.024749529	1.530566777	2.420038564	1.168989686	0.883673141	1.397209916	1.730046512	1.307792237	2.067801087	2.118865593	1.601711835	2.532528776
1996	7	Thursday Island	7.0304	26.18765155	28.4	22.7	25.55	0.204165	0.92	0.98	0.64	0.56	0.030996855	3.39	6.99	11.63	2.75	6.25	11.36	2	4.5	7	2	3.5	5	0.2	0.3	0.1							1.269649047	0.959764466	1.517520865	1.554996159	1.175466607	1.858575896	0.897777451	0.678655962	1.073049294	1.331599554	1.006594647	1.591565883	1.630869724	1.232821632	1.949262153
1996	8	Thursday Island	7.0304	5.908457285	28.8	23.1	25.95	0.205885	0.92	0.98	0.64	0.56	0.030182568	3.39	6.99	11.63	2.75	6.25	11.36	2	4.5	7	2	3.5	5	0.2	0.3	0.1							0.617624271	0.466880064	0.738202199	0.756432158	0.571808964	0.904109357	0.43672631	0.330134059	0.521987781	0.647045878	0.489120709	0.773367745	0.792466121	0.599048079	0.947178179
1996	9	Thursday Island	7.0304	7.0675244	29.5	23.5	26.5	0.20825	0.92	0.98	0.64	0.56	0.029077433	3.39	6.99	11.63	2.75	6.25	11.36	2	4.5	7	2	3.5	5	0.2	0.3	0.1							0.69814693	0.527749473	0.834445185	0.855051872	0.646358461	1.02198246	0.493664429	0.373175231	0.590041849	0.73030162	0.552056134	0.872877389	0.894433163	0.676127918	1.069052106
1996	10	Thursday Island	7.0304	14.17575409	30.4	24.9	27.65	0.213195	0.92	0.98	0.64	0.56	0.027073973	3.39	6.99	11.63	2.75	6.25	11.36	2	4.5	7	2	3.5	5	0.2	0.3	0.1							1.054613837	0.797213126	1.260504629	1.291632888	0.976382687	1.54379658	0.745724595	0.563714807	0.891311371	1.100135961	0.831624617	1.314913975	1.347385876	1.018527985	1.610434147
1996	11	Thursday Island	7.0304	17.30243708	31.1	24.6	27.85	0.214055	0.92	0.98	0.64	0.56	0.026804088	3.39	6.99	11.63	2.75	6.25	11.36	2	4.5	7	2	3.5	5	0.2	0.3	0.1							1.176552621	0.889390183	1.406249353	1.440976788	1.089276065	1.722296683	0.831948337	0.628893829	0.994368453	1.226876371	0.927431362	1.466397738	1.502610543	1.135866804	1.795963109
1996	12	Thursday Island	7.0304	18.16858135	31.2	25.4	28.3	0.21599	0.92	0.98	0.64	0.56	0.026323704	3.39	6.99	11.63	2.75	6.25	11.36	2	4.5	7	2	3.5	5	0.2	0.3	0.1							1.22917196	0.929166664	1.469141492	1.505422054	1.137992107	1.799323508	0.869155828	0.657020049	1.038839912	1.28088545	0.968258388	1.530950935	1.568757885	1.185869495	1.875024306
1996	1	Townsville	8.284	52.02158483	32.1	24.7	28.4	0.21642	0.92	0.98	0.64	0.56	0.026244376	3.39	6.99	11.63	2.75	6.25	11.36	2	4.5	7	2	3.5	5	0.2	0.3	0.1							1.923204606	1.453806031	2.298669167	2.355434978	1.78054148	2.815283273	1.359911018	1.027996103	1.625404555	2.003894463	1.514801829	2.395111992	2.454259466	1.855245771	2.933401128
1996	2	Townsville	8.284	41.97479819	32.1	24.2	28.15	0.215345	0.92	0.98	0.64	0.56	0.026462389	3.39	6.99	11.63	2.75	6.25	11.36	2	4.5	7	2	3.5	5	0.2	0.3	0.1							1.710861966	1.293290083	2.044871169	2.095369419	1.583950396	2.504445477	1.209762098	0.914494188	1.44594227	1.783187351	1.347962935	2.131316537	2.183949563	1.650910691	2.610318999
1996	3	Townsville	8.284	40.75576944	31.8	23.4	27.6	0.21298	0.92	0.98	0.64	0.56	0.027146135	3.39	6.99	11.63	2.75	6.25	11.36	2	4.5	7	2	3.5	5	0.2	0.3	0.1							1.6431793	1.242126796	1.963974909	2.01247542	1.521288423	2.405368198	1.161903226	0.878316281	1.388739976	1.714278962	1.295873089	2.04895526	2.099554367	1.58711392	2.509447446
1996	4	Townsville	8.284	16.3141113	31.3	22.6	26.95	0.210185	0.92	0.98	0.64	0.56	0.02822287	3.39	6.99	11.63	2.75	6.25	11.36	2	4.5	7	2	3.5	5	0.2	0.3	0.1							1.00332738	0.758444209	1.199205589	1.228820063	0.928900655	1.468720895	0.709459594	0.536301043	0.847966404	1.048304569	0.792443768	1.252963613	1.283905645	0.970541441	1.534560758
1996	5	Townsville	8.284	14.26579958	29.2	18.6	23.9	0.19707	0.92	0.98	0.64	0.56	0.034033416	3.39	6.99	11.63	2.75	6.25	11.36	2	4.5	7	2	3.5	5	0.2	0.3	0.1							0.78899374	0.596423206	0.94302789	0.966316036	0.730466263	1.154968572	0.557902824	0.421734894	0.666821416	0.830852995	0.628065829	0.99305927	1.017582944	0.769220403	1.216244247
1996	6	Townsville	8.284	6.768534547	27.1	15.7	21.4	0.18632	0.92	0.98	0.64	0.56	0.036327885	3.39	6.99	11.63	2.75	6.25	11.36	2	4.5	7	2	3.5	5	0.2	0.3	0.1							0.494415147	0.373742721	0.590939128	0.605532415	0.45773948	0.723749666	0.349604303	0.264276012	0.417857065	0.522210784	0.394754248	0.624161269	0.63957498	0.48347324	0.764438314
1996	7	Townsville	8.284	1.024181233	25.8	12.1	18.95	0.175785	0.92	0.98	0.64	0.56	0.035780591	3.39	6.99	11.63	2.75	6.25	11.36	2	4.5	7	2	3.5	5	0.2	0.3	0.1							0.183087066	0.138400813	0.218830899	0.224234945	0.169505686	0.268012022	0.129462106	0.097864153	0.154736813	0.193242611	0.146077683	0.230969097	0.236672897	0.178907893	0.282878217
1996	8	Townsville	8.284	0.119680336	26.8	15.6	21.2	0.18546	0.92	0.98	0.64	0.56	0.036368336	3.39	6.99	11.63	2.75	6.25	11.36	2	4.5	7	2	3.5	5	0.2	0.3	0.1							0.065397362	0.049435759	0.078164798	0.080095083	0.060546192	0.095731935	0.046242918	0.03495636	0.055270858	0.069077573	0.052217737	0.082563492	0.084602404	0.063953406	0.101119213
1996	9	Townsville	8.284	0.101662191	28.2	15.7	21.95	0.188685	0.92	0.98	0.64	0.56	0.03611046	3.39	6.99	11.63	2.75	6.25	11.36	2	4.5	7	2	3.5	5	0.2	0.3	0.1							0.061580929	0.046550807	0.073603288	0.075420927	0.057012862	0.09014525	0.043544293	0.032916391	0.052045384	0.065024612	0.049153986	0.077719276	0.07963856	0.060201092	0.095186285
1996	10	Townsville	8.284	1.371736097	29	21.8	25.4	0.20352	0.92	0.98	0.64	0.56	0.031299689	3.39	6.99	11.63	2.75	6.25	11.36	2	4.5	7	2	3.5	5	0.2	0.3	0.1							0.26534521	0.200582125	0.317148186	0.324980185	0.245661929	0.388425615	0.187627397	0.141832981	0.224257633	0.278406041	0.210455185	0.332758866	0.340976371	0.257753909	0.407544714
1996	11	Townsville	8.284	5.901719916	31.1	23	27.05	0.210615	0.92	0.98	0.64	0.56	0.028042947	3.39	6.99	11.63	2.75	6.25	11.36	2	4.5	7	2	3.5	5	0.2	0.3	0.1							0.606923933	0.458791369	0.725412848	0.743326974	0.561902376	0.888445666	0.429160029	0.324414488	0.512944344	0.633973542	0.479238952	0.757743315	0.776455844	0.586945448	0.928042239
1996	12	Townsville	8.284	19.41998021	32.4	24.9	28.65	0.217495	0.92	0.98	0.64	0.56	0.026096013	3.39	6.99	11.63	2.75	6.25	11.36	2	4.5	7	2	3.5	5	0.2	0.3	0.1							1.184715504	0.895560743	1.416005865	1.450974238	1.096833426	1.734245921	0.837720367	0.633257074	1.001267349	1.23416443	0.932940616	1.475108635	1.511536556	1.142614235	1.806631735
1997	1	Adelaide	13.5947	2.92E-41	28.3	17.1	22.7	0.19191	0.92	0.98	0.64	0.56	0.035550607	3.39	6.99	11.63	2.75	6.25	11.36	2	4.5	7	2	3.5	5	0.2	0.3	0.1							8.36E-22	6.32E-22	1.00E-21	1.02E-21	7.74E-22	1.22E-21	5.91E-22	4.47E-22	7.07E-22	8.82E-22	6.67E-22	1.05E-21	1.08E-21	8.17E-22	1.29E-21
1997	2	Adelaide	13.5947	1.48E-40	31.8	19.1	25.45	0.203735	0.92	0.98	0.64	0.56	0.03119902	3.39	6.99	11.63	2.75	6.25	11.36	2	4.5	7	2	3.5	5	0.2	0.3	0.1							2.16E-21	1.63E-21	2.58E-21	2.64E-21	2.00E-21	3.16E-21	1.53E-21	1.15E-21	1.82E-21	2.26E-21	1.71E-21	2.71E-21	2.77E-21	2.10E-21	3.31E-21
1997	3	Adelaide	13.5947	2.28E-41	22.5	12.9	17.7	0.17041	0.92	0.98	0.64	0.56	0.035256721	3.39	6.99	11.63	2.75	6.25	11.36	2	4.5	7	2	3.5	5	0.2	0.3	0.1							6.59E-22	4.98E-22	7.88E-22	8.08E-22	6.11E-22	9.65E-22	4.66E-22	3.52E-22	5.57E-22	6.96E-22	5.26E-22	8.31E-22	8.52E-22	6.44E-22	1.02E-21
1997	4	Adelaide	13.5947	7.52E-44	22.1	11.7	16.9	0.16697	0.92	0.98	0.64	0.56	0.035242924	3.39	6.99	11.63	2.75	6.25	11.36	2	4.5	7	2	3.5	5	0.2	0.3	0.1							3.71E-23	2.81E-23	4.44E-23	4.55E-23	3.44E-23	5.43E-23	2.62E-23	1.98E-23	3.14E-23	3.91E-23	2.96E-23	4.68E-23	4.79E-23	3.62E-23	5.73E-23
1997	5	Adelaide	13.5947	5.02E-46	17.4	9.6	13.5	0.15235	0.92	0.98	0.64	0.56	0.044630373	3.39	6.99	11.63	2.75	6.25	11.36	2	4.5	7	2	3.5	5	0.2	0.3	0.1							2.40E-24	1.82E-24	2.87E-24	2.94E-24	2.22E-24	3.52E-24	1.70E-24	1.28E-24	2.03E-24	2.56E-24	1.94E-24	3.06E-24	3.14E-24	2.37E-24	3.75E-24
1997	6	Adelaide	13.5947	1.02E-70	15.6	8.1	11.85	0.145255	0.92	0.98	0.64	0.56	0.060179327	3.39	6.99	11.63	2.75	6.25	11.36	2	4.5	7	2	3.5	5	0.2	0.3	0.1							8.57E-37	6.48E-37	1.02E-36	1.05E-36	7.93E-37	1.25E-36	6.06E-37	4.58E-37	7.24E-37	9.31E-37	7.04E-37	1.11E-36	1.14E-36	8.62E-37	1.36E-36
1997	7	Adelaide	13.5947	2.21E-142	14.2	4.8	9.5	0.13515	0.92	0.98	0.64	0.56	0.104721143	3.39	6.99	11.63	2.75	6.25	11.36	2	4.5	7	2	3.5	5	0.2	0.3	0.1							8.11E-73	6.13E-73	9.70E-73	9.94E-73	7.51E-73	1.19E-72	5.74E-73	4.34E-73	6.86E-73	9.20E-73	6.95E-73	1.10E-72	1.13E-72	8.51E-73	1.35E-72
1997	8	Adelaide	13.5947	6.23E-166	15	7.1	11.05	0.141815	0.92	0.98	0.64	0.56	0.071883881	3.39	6.99	11.63	2.75	6.25	11.36	2	4.5	7	2	3.5	5	0.2	0.3	0.1							1.84E-84	1.39E-84	2.20E-84	2.26E-84	1.71E-84	2.70E-84	1.30E-84	9.85E-85	1.56E-84	2.03E-84	1.53E-84	2.42E-84	2.48E-84	1.88E-84	2.97E-84
1997	9	Adelaide	13.5947	0	17.4	9.5	13.45	0.152135	0.92	0.98	0.64	0.56	0.044960503	3.39	6.99	11.63	2.75	6.25	11.36	2	4.5	7	2	3.5	5	0.2	0.3	0.1							0	0	0	0	0	0	0	0	0	0	0	0	0	0	0
1997	10	Adelaide	13.5947	6.59E-61	21.3	10.9	16.1	0.16353	0.92	0.98	0.64	0.56	0.035755475	3.39	6.99	11.63	2.75	6.25	11.36	2	4.5	7	2	3.5	5	0.2	0.3	0.1							1.07E-31	8.07E-32	1.28E-31	1.31E-31	9.88E-32	1.56E-31	7.54E-32	5.70E-32	9.02E-32	1.13E-31	8.51E-32	1.35E-31	1.38E-31	1.04E-31	1.65E-31
1997	11	Adelaide	13.5947	3.44E-49	25.1	14.3	19.7	0.17901	0.92	0.98	0.64	0.56	0.036129429	3.39	6.99	11.63	2.75	6.25	11.36	2	4.5	7	2	3.5	5	0.2	0.3	0.1							8.39E-26	6.34E-26	1.00E-25	1.03E-25	7.76E-26	1.23E-25	5.93E-26	4.48E-26	7.09E-26	8.86E-26	6.69E-26	1.06E-25	1.08E-25	8.20E-26	1.30E-25
1997	12	Adelaide	13.5947	4.19E-49	25.3	14.6	19.95	0.180085	0.92	0.98	0.64	0.56	0.036223239	3.39	6.99	11.63	2.75	6.25	11.36	2	4.5	7	2	3.5	5	0.2	0.3	0.1							9.30E-26	7.03E-26	1.11E-25	1.14E-25	8.61E-26	1.36E-25	6.57E-26	4.97E-26	7.86E-26	9.82E-26	7.42E-26	1.17E-25	1.20E-25	9.09E-26	1.44E-25
1997	1	Brisbane	8.5425	68.12395287	27.3	19.82258065	23.56129033	0.195613548	0.92	0.98	0.64	0.56	0.034534404	3.39	6.99	11.63	2.75	6.25	11.36	2	4.5	7	2	3.5	5	0.2	0.3	0.1							1.670891413	1.263075185	1.99709722	2.046415689	1.546944855	2.445934578	1.181498649	0.893129028	1.412160987	1.760700194	1.330964242	2.104439244	2.156408533	1.630091629	2.577401172
1997	2	Brisbane	8.5425	103.1018318	29.3	21.79583333	25.54791667	0.204156042	0.92	0.98	0.64	0.56	0.031001076	3.39	6.99	11.63	2.75	6.25	11.36	2	4.5	7	2	3.5	5	0.2	0.3	0.1							2.285139441	1.727403049	2.731264036	2.798712811	2.115628025	3.345101621	1.615837595	1.22145841	1.931295321	2.396652853	1.811699265	2.864548057	2.93528829	2.218869383	3.508340541
1997	3	Brisbane	8.5425	82.42632716	27.5	19.34814815	23.42407408	0.195023519	0.92	0.98	0.64	0.56	0.034721817	3.39	6.99	11.63	2.75	6.25	11.36	2	4.5	7	2	3.5	5	0.2	0.3	0.1							1.82656446	1.380752947	2.183162099	2.237075454	1.69107009	2.673816584	1.291576116	0.976339772	1.543728725	1.925214401	1.455325293	2.301071331	2.357896463	1.782402188	2.818225311
1997	4	Brisbane	8.5425	34.10574388	25.9	15.82758621	20.86379311	0.18401431	0.92	0.98	0.64	0.56	0.036392956	3.39	6.99	11.63	2.75	6.25	11.36	2	4.5	7	2	3.5	5	0.2	0.3	0.1							1.078244645	0.815076338	1.288748848	1.320574599	0.998260565	1.578388542	0.7624341	0.576346006	0.911283049	1.138958797	0.860971923	1.361316139	1.394933946	1.054470947	1.66726496
1997	5	Brisbane	8.5425	3.132936385	22.8	14.06551724	18.43275862	0.173560862	0.92	0.98	0.64	0.56	0.035528222	3.39	6.99	11.63	2.75	6.25	11.36	2	4.5	7	2	3.5	5	0.2	0.3	0.1							0.312650907	0.236341871	0.373689309	0.382917595	0.289458494	0.457674065	0.221077577	0.167118939	0.264238244	0.329884628	0.249369339	0.394287545	0.404024506	0.305413819	0.482901649
1997	6	Brisbane	8.5425	3.20E-08	20.6	10.16666667	15.38333334	0.160448333	0.92	0.98	0.64	0.56	0.036885929	3.39	6.99	11.63	2.75	6.25	11.36	2	4.5	7	2	3.5	5	0.2	0.3	0.1							2.86E-05	2.16E-05	3.41E-05	3.50E-05	2.64E-05	4.18E-05	2.02E-05	1.53E-05	2.41E-05	3.02E-05	2.28E-05	3.61E-05	3.70E-05	2.80E-05	4.42E-05
1997	7	Brisbane	8.5425	0	20.1	9.617857143	14.85892857	0.158193393	0.92	0.98	0.64	0.56	0.038247779	3.39	6.99	11.63	2.75	6.25	11.36	2	4.5	7	2	3.5	5	0.2	0.3	0.1							0	0	0	0	0	0	0	0	0	0	0	0	0	0	0
1997	8	Brisbane	8.5425	0	21.3	9.233333333	15.26666667	0.159946667	0.92	0.98	0.64	0.56	0.037145619	3.39	6.99	11.63	2.75	6.25	11.36	2	4.5	7	2	3.5	5	0.2	0.3	0.1							0	0	0	0	0	0	0	0	0	0	0	0	0	0	0
1997	9	Brisbane	8.5425	6.09E-12	23.9	13.22666667	18.56333334	0.174122333	0.92	0.98	0.64	0.56	0.035589817	3.39	6.99	11.63	2.75	6.25	11.36	2	4.5	7	2	3.5	5	0.2	0.3	0.1							4.37E-07	3.30E-07	5.22E-07	5.35E-07	4.04E-07	6.40E-07	3.09E-07	2.34E-07	3.69E-07	4.61E-07	3.48E-07	5.51E-07	5.65E-07	4.27E-07	6.75E-07
1997	10	Brisbane	8.5425	1.983984063	24.2	15.54516129	19.87258065	0.179752097	0.92	0.98	0.64	0.56	0.036195905	3.39	6.99	11.63	2.75	6.25	11.36	2	4.5	7	2	3.5	5	0.2	0.3	0.1							0.254854282	0.192651729	0.304609129	0.312131475	0.235949217	0.373068469	0.180209191	0.136225344	0.215391181	0.269135908	0.203447623	0.321678937	0.329622823	0.249171433	0.393974629
1997	11	Brisbane	8.5425	25.13659538	26.5	18.61851852	22.55925926	0.191304815	0.92	0.98	0.64	0.56	0.035679155	3.39	6.99	11.63	2.75	6.25	11.36	2	4.5	7	2	3.5	5	0.2	0.3	0.1							0.973695437	0.736044566	1.163788643	1.192528493	0.901466807	1.425344172	0.688506646	0.520462104	0.822922842	1.027568978	0.776769134	1.22817984	1.258509836	0.951344014	1.504206961
1997	12	Brisbane	8.5425	65.47095016	29.2	21.82962963	25.51481482	0.204013704	0.92	0.98	0.64	0.56	0.0310681	3.39	6.99	11.63	2.75	6.25	11.36	2	4.5	7	2	3.5	5	0.2	0.3	0.1							1.817422046	1.373841932	2.172234825	2.22587833	1.68260586	2.660433461	1.285111453	0.971452946	1.536001975	1.906283669	1.441015005	2.278444779	2.334711147	1.764875737	2.790513558
1997	1	Cairns	8.4829	112.5373229	30.5	23.1	26.8	0.20954	0.92	0.98	0.64	0.56	0.028500324	3.39	6.99	11.63	2.75	6.25	11.36	2	4.5	7	2	3.5	5	0.2	0.3	0.1							2.581535902	1.951457714	3.085525566	3.161722857	2.390037827	3.778981613	1.825421542	1.379888983	2.181796052	2.698293229	2.039717957	3.225077264	3.304720794	2.498134106	3.949896838
1997	2	Cairns	8.4829	121.8248232	30.9	23.7	27.3	0.21169	0.92	0.98	0.64	0.56	0.027613901	3.39	6.99	11.63	2.75	6.25	11.36	2	4.5	7	2	3.5	5	0.2	0.3	0.1							2.763221747	2.088799303	3.302681686	3.384241663	2.558246233	4.044942457	1.953892835	1.477004152	2.335348616	2.884659682	2.180597753	3.447827781	3.532972152	2.670675915	4.222709392
1997	3	Cairns	8.4829	107.2576274	30.1	23	26.55	0.208465	0.92	0.98	0.64	0.56	0.028979522	3.39	6.99	11.63	2.75	6.25	11.36	2	4.5	7	2	3.5	5	0.2	0.3	0.1							2.483351242	1.877237087	2.968172452	3.041471698	2.299136495	3.635253988	1.755994504	1.327407074	2.098814868	2.597378558	1.963433636	3.104461162	3.181126068	2.404705276	3.802172887
1997	4	Cairns	8.4829	79.57737883	28.7	20.1	24.4	0.19922	0.92	0.98	0.64	0.56	0.033203107	3.39	6.99	11.63	2.75	6.25	11.36	2	4.5	7	2	3.5	5	0.2	0.3	0.1							1.888753248	1.427763252	2.257491918	2.313240854	1.74864572	2.764851648	1.33555023	1.009581077	1.596287844	1.986774184	1.501860115	2.374649345	2.433291493	1.839395473	2.908339607
1997	5	Cairns	8.4829	62.83326394	27.4	18	22.7	0.19191	0.92	0.98	0.64	0.56	0.035550607	3.39	6.99	11.63	2.75	6.25	11.36	2	4.5	7	2	3.5	5	0.2	0.3	0.1							1.553042033	1.173989427	1.85624027	1.902080265	1.43783753	2.27342075	1.098166553	0.830135885	1.312560082	1.638695561	1.238737408	1.958615817	2.006983984	1.517137288	2.398804676
1997	6	Cairns	8.4829	49.74487736	25.5	17.7	21.6	0.18718	0.92	0.98	0.64	0.56	0.036267195	3.39	6.99	11.63	2.75	6.25	11.36	2	4.5	7	2	3.5	5	0.2	0.3	0.1							1.331976837	1.006879847	1.592016823	1.6313318	1.233170928	1.949814439	0.941849854	0.711971567	1.125725891	1.406748814	1.063402149	1.681386429	1.722908396	1.302396328	2.059269406
1997	7	Cairns	8.4829	46.81505841	25.8	17.5	21.65	0.187395	0.92	0.98	0.64	0.56	0.036248782	3.39	6.99	11.63	2.75	6.25	11.36	2	4.5	7	2	3.5	5	0.2	0.3	0.1							1.294030399	0.978195035	1.546662154	1.584857094	1.198039353	1.89426654	0.91501767	0.691688343	1.093655297	1.366639564	1.033082405	1.633446706	1.673784798	1.265262378	2.000555476
1997	8	Cairns	8.4829	30.91852642	26	15.9	20.95	0.184385	0.92	0.98	0.64	0.56	0.036391642	3.39	6.99	11.63	2.75	6.25	11.36	2	4.5	7	2	3.5	5	0.2	0.3	0.1							1.032325235	0.780364527	1.233864655	1.264335038	0.955747452	1.511169409	0.729964174	0.551801049	0.872474065	1.090451885	0.824304144	1.303339291	1.335525354	1.009562273	1.596258112
1997	9	Cairns	8.4829	42.00442101	27.9	17.9	22.9	0.19277	0.92	0.98	0.64	0.56	0.035349424	3.39	6.99	11.63	2.75	6.25	11.36	2	4.5	7	2	3.5	5	0.2	0.3	0.1							1.279774933	0.967418916	1.529623614	1.567397786	1.184841356	1.873398676	0.904937534	0.684068476	1.08160723	1.350002634	1.020506068	1.613561771	1.653408802	1.249859573	1.976201503
1997	10	Cairns	8.4829	52.38918228	29.1	19.2	24.15	0.198145	0.92	0.98	0.64	0.56	0.033630871	3.39	6.99	11.63	2.75	6.25	11.36	2	4.5	7	2	3.5	5	0.2	0.3	0.1							1.512834638	1.143595493	1.80818324	1.852836464	1.400612715	2.21456315	1.069735631	0.808644128	1.278578631	1.592249229	1.203627281	1.903101831	1.950099077	1.47413634	2.330814208
1997	11	Cairns	8.4829	84.12412268	30.5	21.7	26.1	0.20653	0.92	0.98	0.64	0.56	0.029877662	3.39	6.99	11.63	2.75	6.25	11.36	2	4.5	7	2	3.5	5	0.2	0.3	0.1							2.140804778	1.618296299	2.558751118	2.621939672	1.982000093	3.133817308	1.513777576	1.144308287	1.809310267	2.241855192	1.694683232	2.679529464	2.745700649	2.075554598	3.281739968
1997	12	Cairns	8.4829	99.73594634	30.8	23.6	27.2	0.21126	0.92	0.98	0.64	0.56	0.027781688	3.39	6.99	11.63	2.75	6.25	11.36	2	4.5	7	2	3.5	5	0.2	0.3	0.1							2.486457765	1.879585397	2.971885456	3.045276395	2.302012576	3.639801471	1.758191147	1.32906758	2.101440359	2.596336282	1.962645749	3.103215404	3.179849546	2.403740316	3.800647151
1997	1	Darwin	10.3394	91.77801612	30.9	24.5	27.7	0.21341	0.92	0.98	0.64	0.56	0.027003627	3.39	6.99	11.63	2.75	6.25	11.36	2	4.5	7	2	3.5	5	0.2	0.3	0.1							2.218280327	1.676862309	2.65135211	2.716827453	2.053728513	3.247229899	1.568561062	1.18572071	1.874789056	2.313804993	1.749072169	2.765525924	2.833820798	2.142167169	3.387063692
1997	2	Darwin	10.3394	111.2240646	31	25.3	28.15	0.215345	0.92	0.98	0.64	0.56	0.026462389	3.39	6.99	11.63	2.75	6.25	11.36	2	4.5	7	2	3.5	5	0.2	0.3	0.1							2.492828613	1.884401306	2.979500076	3.053079059	2.307910835	3.649127437	1.762696016	1.332472942	2.106824708	2.598211041	1.964062933	3.105456169	3.182145647	2.405476005	3.803391516
1997	3	Darwin	10.3394	124.5490672	31.9	24.5	28.2	0.21556	0.92	0.98	0.64	0.56	0.026413624	3.39	6.99	11.63	2.75	6.25	11.36	2	4.5	7	2	3.5	5	0.2	0.3	0.1							2.643345845	1.998181639	3.159402578	3.237424267	2.447262714	3.869462104	1.869127772	1.412927787	2.234034988	2.754903181	2.082511058	3.292739098	3.374053542	2.550544738	4.032765323
1997	4	Darwin	10.3394	101.679154	33.6	24.1	28.85	0.218355	0.92	0.98	0.64	0.56	0.026033368	3.39	6.99	11.63	2.75	6.25	11.36	2	4.5	7	2	3.5	5	0.2	0.3	0.1							2.439421764	1.844029523	2.915666682	2.987669294	2.258465701	3.570947816	1.724931671	1.30392578	2.061687683	2.54101743	1.920828627	3.037096729	3.112098065	2.35252501	3.719668642
1997	5	Darwin	10.3394	36.02373189	31.5	22.5	27	0.2104	0.92	0.98	0.64	0.56	0.028132369	3.39	6.99	11.63	2.75	6.25	11.36	2	4.5	7	2	3.5	5	0.2	0.3	0.1							1.338361903	1.011706503	1.599648436	1.639151876	1.23908235	1.959161218	0.946364777	0.715384529	1.131122256	1.398183278	1.056927212	1.671148655	1.712417799	1.294466182	2.046730744
1997	6	Darwin	10.3394	25.94967653	30.7	20.2	25.45	0.203735	0.92	0.98	0.64	0.56	0.03119902	3.39	6.99	11.63	2.75	6.25	11.36	2	4.5	7	2	3.5	5	0.2	0.3	0.1							1.036064289	0.783190986	1.23833368	1.268914425	0.959209144	1.516642823	0.732608085	0.553799657	0.875634142	1.086913955	0.82162972	1.299110655	1.331192292	1.006286786	1.591079112
1997	7	Darwin	10.3394	10.84334597	30.7	18.6	24.65	0.200295	0.92	0.98	0.64	0.56	0.032752847	3.39	6.99	11.63	2.75	6.25	11.36	2	4.5	7	2	3.5	5	0.2	0.3	0.1							0.640022483	0.483811521	0.764973183	0.783864254	0.592545679	0.936896982	0.452564238	0.342106407	0.540917725	0.672834699	0.508615225	0.804191282	0.824050847	0.622923888	0.984929148
1997	8	Darwin	10.3394	14.32751652	31.3	20.3	25.8	0.20524	0.92	0.98	0.64	0.56	0.030488316	3.39	6.99	11.63	2.75	6.25	11.36	2	4.5	7	2	3.5	5	0.2	0.3	0.1							0.785986287	0.594149786	0.939433297	0.962632674	0.727681903	1.150566113	0.555776234	0.420127343	0.664279655	0.823770029	0.622711609	0.984593506	1.008908118	0.76266285	1.205875846
1997	9	Darwin	10.3394	14.39734314	33	22.5	27.75	0.213625	0.92	0.98	0.64	0.56	0.026935156	3.39	6.99	11.63	2.75	6.25	11.36	2	4.5	7	2	3.5	5	0.2	0.3	0.1							0.880757617	0.665790177	1.052706701	1.078703374	0.815423105	1.289297134	0.622789683	0.470784749	0.744376047	0.918597536	0.694394467	1.097934055	1.125047621	0.850456062	1.344689103
1997	10	Darwin	10.3394	14.57112639	33.2	24.9	29.05	0.219215	0.92	0.98	0.64	0.56	0.026025588	3.39	6.99	11.63	2.75	6.25	11.36	2	4.5	7	2	3.5	5	0.2	0.3	0.1							0.927253767	0.700937963	1.108280231	1.135649296	0.858470175	1.357360529	0.655667427	0.495637987	0.783672467	0.965860956	0.730122254	1.154424647	1.182933252	0.894213487	1.413875666
1997	11	Darwin	10.3394	18.68131112	33.2	25.2	29.2	0.21986	0.92	0.98	0.64	0.56	0.026058649	3.39	6.99	11.63	2.75	6.25	11.36	2	4.5	7	2	3.5	5	0.2	0.3	0.1							1.052246318	0.79542345	1.257674903	1.288733281	0.974190791	1.540330888	0.744050507	0.562449315	0.889310453	1.096108597	0.828580217	1.310100355	1.342453383	1.014799371	1.60453869
1997	12	Darwin	10.3394	36.14475163	32.7	25.2	28.95	0.218785	0.92	0.98	0.64	0.56	0.026022323	3.39	6.99	11.63	2.75	6.25	11.36	2	4.5	7	2	3.5	5	0.2	0.3	0.1							1.457649126	1.101879167	1.742223937	1.785248291	1.349520859	2.133779832	1.030713581	0.779146231	1.23193836	1.518332921	1.147751805	1.814754946	1.859570458	1.405703137	2.222611813
1997	1	Hobart	10.6215	2.86E-63	22.3	12.3	17.3	0.16869	0.92	0.98	0.64	0.56	0.035199733	3.39	6.99	11.63	2.75	6.25	11.36	2	4.5	7	2	3.5	5	0.2	0.3	0.1							8.28E-33	6.26E-33	9.90E-33	1.01E-32	7.67E-33	1.21E-32	5.85E-33	4.43E-33	7.00E-33	8.73E-33	6.60E-33	1.04E-32	1.07E-32	8.08E-33	1.28E-32
1997	2	Hobart	10.6215	2.19E-59	21.9	13.3	17.6	0.16998	0.92	0.98	0.64	0.56	0.035234679	3.39	6.99	11.63	2.75	6.25	11.36	2	4.5	7	2	3.5	5	0.2	0.3	0.1							7.30E-31	5.52E-31	8.72E-31	8.94E-31	6.75E-31	1.07E-30	5.16E-31	3.90E-31	6.17E-31	7.70E-31	5.82E-31	9.20E-31	9.42E-31	7.12E-31	1.13E-30
1997	3	Hobart	10.6215	8.01E-61	19.2	10.5	14.85	0.158155	0.92	0.98	0.64	0.56	0.038275519	3.39	6.99	11.63	2.75	6.25	11.36	2	4.5	7	2	3.5	5	0.2	0.3	0.1							1.24E-31	9.34E-32	1.48E-31	1.51E-31	1.14E-31	1.81E-31	8.74E-32	6.61E-32	1.04E-31	1.31E-31	9.89E-32	1.56E-31	1.60E-31	1.21E-31	1.92E-31
1997	4	Hobart	10.6215	2.41E-65	17.5	8.6	13.05	0.150415	0.92	0.98	0.64	0.56	0.047887954	3.39	6.99	11.63	2.75	6.25	11.36	2	4.5	7	2	3.5	5	0.2	0.3	0.1							5.63E-34	4.26E-34	6.73E-34	6.90E-34	5.21E-34	8.24E-34	3.98E-34	3.01E-34	4.76E-34	6.03E-34	4.56E-34	7.21E-34	7.39E-34	5.58E-34	8.83E-34
1997	5	Hobart	10.6215	2.87E-95	14.4	6.8	10.6	0.13988	0.92	0.98	0.64	0.56	0.079927095	3.39	6.99	11.63	2.75	6.25	11.36	2	4.5	7	2	3.5	5	0.2	0.3	0.1							4.12E-49	3.11E-49	4.92E-49	5.04E-49	3.81E-49	6.03E-49	2.91E-49	2.20E-49	3.48E-49	4.56E-49	3.45E-49	5.46E-49	5.59E-49	4.23E-49	6.68E-49
1997	6	Hobart	10.6215	1.17E-95	12.4	4.9	8.65	0.131495	0.92	0.98	0.64	0.56	0.129622686	3.39	6.99	11.63	2.75	6.25	11.36	2	4.5	7	2	3.5	5	0.2	0.3	0.1							1.77E-49	1.33E-49	2.11E-49	2.16E-49	1.63E-49	2.59E-49	1.25E-49	9.44E-50	1.49E-49	2.04E-49	1.54E-49	2.44E-49	2.50E-49	1.89E-49	2.99E-49
1997	7	Hobart	10.6215	0	12.2	5.1	8.65	0.131495	0.92	0.98	0.64	0.56	0.129622686	3.39	6.99	11.63	2.75	6.25	11.36	2	4.5	7	2	3.5	5	0.2	0.3	0.1							0	0	0	0	0	0	0	0	0	0	0	0	0	0	0
1997	8	Hobart	10.6215	0	13.4	5.6	9.5	0.13515	0.92	0.98	0.64	0.56	0.104721143	3.39	6.99	11.63	2.75	6.25	11.36	2	4.5	7	2	3.5	5	0.2	0.3	0.1							0	0	0	0	0	0	0	0	0	0	0	0	0	0	0
1997	9	Hobart	10.6215	0	13.9	6.8	10.35	0.138805	0.92	0.98	0.64	0.56	0.084895199	3.39	6.99	11.63	2.75	6.25	11.36	2	4.5	7	2	3.5	5	0.2	0.3	0.1							0	0	0	0	0	0	0	0	0	0	0	0	0	0	0
1997	10	Hobart	10.6215	1.03E-83	18.3	8.4	13.35	0.151705	0.92	0.98	0.64	0.56	0.045644012	3.39	6.99	11.63	2.75	6.25	11.36	2	4.5	7	2	3.5	5	0.2	0.3	0.1							3.82E-43	2.89E-43	4.57E-43	4.68E-43	3.54E-43	5.60E-43	2.70E-43	2.04E-43	3.23E-43	4.09E-43	3.09E-43	4.88E-43	5.00E-43	3.78E-43	5.98E-43
1997	11	Hobart	10.6215	5.90E-87	19.9	10	14.95	0.158585	0.92	0.98	0.64	0.56	0.037973979	3.39	6.99	11.63	2.75	6.25	11.36	2	4.5	7	2	3.5	5	0.2	0.3	0.1							1.07E-44	8.08E-45	1.28E-44	1.31E-44	9.89E-45	1.56E-44	7.56E-45	5.71E-45	9.03E-45	1.13E-44	8.55E-45	1.35E-44	1.39E-44	1.05E-44	1.66E-44
1997	12	Hobart	10.6215	1.79E-82	19.7	10.6	15.15	0.159445	0.92	0.98	0.64	0.56	0.037429211	3.39	6.99	11.63	2.75	6.25	11.36	2	4.5	7	2	3.5	5	0.2	0.3	0.1							1.89E-42	1.43E-42	2.26E-42	2.31E-42	1.75E-42	2.76E-42	1.33E-42	1.01E-42	1.60E-42	2.00E-42	1.51E-42	2.39E-42	2.45E-42	1.85E-42	2.92E-42
1997	1	Melbourne	14.4878	1.68E-47	27.3	14.8	21.05	0.184815	0.92	0.98	0.64	0.56	0.036385857	3.39	6.99	11.63	2.75	6.25	11.36	2	4.5	7	2	3.5	5	0.2	0.3	0.1							5.84E-25	4.41E-25	6.98E-25	7.15E-25	5.40E-25	8.54E-25	4.13E-25	3.12E-25	4.93E-25	6.17E-25	4.66E-25	7.37E-25	7.55E-25	5.71E-25	9.03E-25
1997	2	Melbourne	14.4878	1.46E-46	30.3	16.8	23.55	0.195565	0.92	0.98	0.64	0.56	0.034550172	3.39	6.99	11.63	2.75	6.25	11.36	2	4.5	7	2	3.5	5	0.2	0.3	0.1							1.88E-24	1.42E-24	2.24E-24	2.30E-24	1.74E-24	2.75E-24	1.33E-24	1.00E-24	1.59E-24	1.98E-24	1.50E-24	2.36E-24	2.42E-24	1.83E-24	2.90E-24
1997	3	Melbourne	14.4878	3.58E-47	22.7	11.7	17.2	0.16826	0.92	0.98	0.64	0.56	0.035199975	3.39	6.99	11.63	2.75	6.25	11.36	2	4.5	7	2	3.5	5	0.2	0.3	0.1							7.91E-25	5.98E-25	9.46E-25	9.69E-25	7.32E-25	1.16E-24	5.59E-25	4.23E-25	6.69E-25	8.34E-25	6.31E-25	9.97E-25	1.02E-24	7.72E-25	1.22E-24
1997	4	Melbourne	14.4878	3.18E-50	20.9	9.3	15.1	0.15923	0.92	0.98	0.64	0.56	0.037558325	3.39	6.99	11.63	2.75	6.25	11.36	2	4.5	7	2	3.5	5	0.2	0.3	0.1							2.15E-26	1.62E-26	2.57E-26	2.63E-26	1.99E-26	3.14E-26	1.52E-26	1.15E-26	1.81E-26	2.27E-26	1.72E-26	2.71E-26	2.78E-26	2.10E-26	3.33E-26
1997	5	Melbourne	14.4878	3.12E-78	15.7	8.6	12.15	0.146545	0.92	0.98	0.64	0.56	0.056560923	3.39	6.99	11.63	2.75	6.25	11.36	2	4.5	7	2	3.5	5	0.2	0.3	0.1							1.52E-40	1.15E-40	1.82E-40	1.87E-40	1.41E-40	2.23E-40	1.08E-40	8.14E-41	1.29E-40	1.65E-40	1.25E-40	1.97E-40	2.02E-40	1.53E-40	2.41E-40
1997	6	Melbourne	14.4878	1.20E-134	13.7	6.2	9.95	0.137085	0.92	0.98	0.64	0.56	0.093638277	3.39	6.99	11.63	2.75	6.25	11.36	2	4.5	7	2	3.5	5	0.2	0.3	0.1							6.35E-69	4.80E-69	7.59E-69	7.77E-69	5.88E-69	9.29E-69	4.49E-69	3.39E-69	5.36E-69	7.13E-69	5.39E-69	8.52E-69	8.73E-69	6.60E-69	1.04E-68
1997	7	Melbourne	14.4878	0	12.6	4.1	8.35	0.130205	0.92	0.98	0.64	0.56	0.13976159	3.39	6.99	11.63	2.75	6.25	11.36	2	4.5	7	2	3.5	5	0.2	0.3	0.1							0	0	0	0	0	0	0	0	0	0	0	0	0	0	0
1997	8	Melbourne	14.4878	0	14	5.1	9.55	0.135365	0.92	0.98	0.64	0.56	0.103421461	3.39	6.99	11.63	2.75	6.25	11.36	2	4.5	7	2	3.5	5	0.2	0.3	0.1							0	0	0	0	0	0	0	0	0	0	0	0	0	0	0
1997	9	Melbourne	14.4878	0	16.2	6.7	11.45	0.143535	0.92	0.98	0.64	0.56	0.065639548	3.39	6.99	11.63	2.75	6.25	11.36	2	4.5	7	2	3.5	5	0.2	0.3	0.1							0	0	0	0	0	0	0	0	0	0	0	0	0	0	0
1997	10	Melbourne	14.4878	1.30E-83	20.1	8.8	14.45	0.156435	0.92	0.98	0.64	0.56	0.039692086	3.39	6.99	11.63	2.75	6.25	11.36	2	4.5	7	2	3.5	5	0.2	0.3	0.1							4.13E-43	3.12E-43	4.93E-43	5.05E-43	3.82E-43	6.04E-43	2.92E-43	2.21E-43	3.49E-43	4.38E-43	3.31E-43	5.23E-43	5.36E-43	4.05E-43	6.41E-43
1997	11	Melbourne	14.4878	1.48E-84	22.7	10.7	16.7	0.16611	0.92	0.98	0.64	0.56	0.035311628	3.39	6.99	11.63	2.75	6.25	11.36	2	4.5	7	2	3.5	5	0.2	0.3	0.1							1.58E-43	1.20E-43	1.89E-43	1.94E-43	1.47E-43	2.32E-43	1.12E-43	8.47E-44	1.34E-43	1.67E-43	1.26E-43	2.00E-43	2.05E-43	1.55E-43	2.45E-43
1997	12	Melbourne	14.4878	1.19E-54	24.6	12.3	18.45	0.173635	0.92	0.98	0.64	0.56	0.035536217	3.39	6.99	11.63	2.75	6.25	11.36	2	4.5	7	2	3.5	5	0.2	0.3	0.1							1.48E-28	1.12E-28	1.77E-28	1.81E-28	1.37E-28	2.17E-28	1.05E-28	7.91E-29	1.25E-28	1.56E-28	1.18E-28	1.87E-28	1.91E-28	1.45E-28	2.29E-28
1997	1	Perth	11.8309	7.60E-16	33.7	18.5	26.1	0.20653	0.92	0.98	0.64	0.56	0.029877662	3.39	6.99	11.63	2.75	6.25	11.36	2	4.5	7	2	3.5	5	0.2	0.3	0.1							5.45E-09	4.12E-09	6.51E-09	6.67E-09	5.04E-09	7.98E-09	3.85E-09	2.91E-09	4.60E-09	5.71E-09	4.31E-09	6.82E-09	6.99E-09	5.28E-09	8.35E-09
1997	2	Perth	11.8309	7.95E-15	32.4	19.1	25.75	0.205025	0.92	0.98	0.64	0.56	0.030590232	3.39	6.99	11.63	2.75	6.25	11.36	2	4.5	7	2	3.5	5	0.2	0.3	0.1							1.73E-08	1.30E-08	2.06E-08	2.11E-08	1.60E-08	2.53E-08	1.22E-08	9.22E-09	1.46E-08	1.81E-08	1.37E-08	2.16E-08	2.22E-08	1.67E-08	2.65E-08
1997	3	Perth	11.8309	4.06E-14	28.4	16	22.2	0.18976	0.92	0.98	0.64	0.56	0.035958072	3.39	6.99	11.63	2.75	6.25	11.36	2	4.5	7	2	3.5	5	0.2	0.3	0.1							3.28E-08	2.48E-08	3.92E-08	4.02E-08	3.04E-08	4.81E-08	2.32E-08	1.75E-08	2.77E-08	3.47E-08	2.62E-08	4.14E-08	4.25E-08	3.21E-08	5.07E-08
1997	4	Perth	11.8309	1.37E-13	26.1	15.1	20.6	0.18288	0.92	0.98	0.64	0.56	0.036376796	3.39	6.99	11.63	2.75	6.25	11.36	2	4.5	7	2	3.5	5	0.2	0.3	0.1							5.77E-08	4.36E-08	6.90E-08	7.07E-08	5.34E-08	8.45E-08	4.08E-08	3.09E-08	4.88E-08	6.10E-08	4.61E-08	7.29E-08	7.47E-08	5.65E-08	8.93E-08
1997	5	Perth	11.8309	6.63E-16	20.9	11.4	16.15	0.163745	0.92	0.98	0.64	0.56	0.035703012	3.39	6.99	11.63	2.75	6.25	11.36	2	4.5	7	2	3.5	5	0.2	0.3	0.1							3.64E-09	2.75E-09	4.35E-09	4.45E-09	3.37E-09	5.32E-09	2.57E-09	1.94E-09	3.07E-09	3.84E-09	2.90E-09	4.59E-09	4.70E-09	3.55E-09	5.62E-09
1997	6	Perth	11.8309	5.20E-19	19.5	10.4	14.95	0.158585	0.92	0.98	0.64	0.56	0.037973979	3.39	6.99	11.63	2.75	6.25	11.36	2	4.5	7	2	3.5	5	0.2	0.3	0.1							9.51E-11	7.19E-11	1.14E-10	1.16E-10	8.80E-11	1.39E-10	6.72E-11	5.08E-11	8.03E-11	1.01E-10	7.61E-11	1.20E-10	1.23E-10	9.32E-11	1.47E-10
1997	7	Perth	11.8309	0	18.4	6.7	12.55	0.148265	0.92	0.98	0.64	0.56	0.052323413	3.39	6.99	11.63	2.75	6.25	11.36	2	4.5	7	2	3.5	5	0.2	0.3	0.1							0	0	0	0	0	0	0	0	0	0	0	0	0	0	0
1997	8	Perth	11.8309	0	18.4	8	13.2	0.15106	0.92	0.98	0.64	0.56	0.046728937	3.39	6.99	11.63	2.75	6.25	11.36	2	4.5	7	2	3.5	5	0.2	0.3	0.1							0	0	0	0	0	0	0	0	0	0	0	0	0	0	0
1997	9	Perth	11.8309	2.84E-28	20.1	9.7	14.9	0.15837	0.92	0.98	0.64	0.56	0.038122249	3.39	6.99	11.63	2.75	6.25	11.36	2	4.5	7	2	3.5	5	0.2	0.3	0.1							2.21E-15	1.67E-15	2.65E-15	2.71E-15	2.05E-15	3.24E-15	1.57E-15	1.18E-15	1.87E-15	2.34E-15	1.77E-15	2.80E-15	2.87E-15	2.17E-15	3.43E-15
1997	10	Perth	11.8309	1.90E-25	23.6	11.5	17.55	0.169765	0.92	0.98	0.64	0.56	0.035225469	3.39	6.99	11.63	2.75	6.25	11.36	2	4.5	7	2	3.5	5	0.2	0.3	0.1							6.43E-14	4.86E-14	7.69E-14	7.88E-14	5.95E-14	9.42E-14	4.55E-14	3.44E-14	5.44E-14	6.78E-14	5.13E-14	8.11E-14	8.31E-14	6.28E-14	9.93E-14
1997	11	Perth	11.8309	1.65E-23	26.1	12.2	19.15	0.176645	0.92	0.98	0.64	0.56	0.035879572	3.39	6.99	11.63	2.75	6.25	11.36	2	4.5	7	2	3.5	5	0.2	0.3	0.1							6.17E-13	4.66E-13	7.37E-13	7.56E-13	5.71E-13	9.03E-13	4.36E-13	3.30E-13	5.21E-13	6.51E-13	4.92E-13	7.78E-13	7.98E-13	6.03E-13	9.53E-13
1997	12	Perth	11.8309	4.88E-20	31.5	16.1	23.8	0.19664	0.92	0.98	0.64	0.56	0.034186831	3.39	6.99	11.63	2.75	6.25	11.36	2	4.5	7	2	3.5	5	0.2	0.3	0.1							3.84E-11	2.90E-11	4.59E-11	4.71E-11	3.56E-11	5.63E-11	2.72E-11	2.05E-11	3.25E-11	4.05E-11	3.06E-11	4.84E-11	4.96E-11	3.75E-11	5.92E-11
1997	1	Rockhampton	6.2596	64.71354897	31.4	21.2	26.3	0.20739	0.92	0.98	0.64	0.56	0.029474391	3.39	6.99	11.63	2.75	6.25	11.36	2	4.5	7	2	3.5	5	0.2	0.3	0.1							2.212231195	1.672289595	2.644122015	2.70941881	2.048128106	3.238374877	1.564283679	1.182487313	1.869676607	2.315378366	1.750261528	2.767406464	2.835747779	2.14362383	3.389366874
1997	2	Rockhampton	6.2596	123.610326	32.3	22.7	27.5	0.21255	0.92	0.98	0.64	0.56	0.027295664	3.39	6.99	11.63	2.75	6.25	11.36	2	4.5	7	2	3.5	5	0.2	0.3	0.1							3.275069824	2.47572008	3.914457151	4.01112497	3.032125471	4.79421132	2.315824081	1.750598457	2.767939196	3.417491641	2.583380854	4.084683781	4.18555536	3.163982452	5.002695512
1997	3	Rockhampton	6.2596	59.35813669	29.2	20.6	24.9	0.20137	0.92	0.98	0.64	0.56	0.032283173	3.39	6.99	11.63	2.75	6.25	11.36	2	4.5	7	2	3.5	5	0.2	0.3	0.1							1.951276997	1.475026764	2.332222092	2.389816495	1.806531464	2.856377046	1.379761197	1.043001427	1.649130056	2.050027847	1.549675389	2.450251932	2.510761091	1.897956986	3.000933488
1997	4	Rockhampton	6.2596	45.73596695	28	16.9	22.45	0.190835	0.92	0.98	0.64	0.56	0.035771475	3.39	6.99	11.63	2.75	6.25	11.36	2	4.5	7	2	3.5	5	0.2	0.3	0.1							1.528222548	1.15522766	1.826575311	1.871682728	1.414859152	2.237088744	1.080616527	0.816869312	1.291583788	1.612971446	1.219291805	1.927869619	1.975478507	1.493321385	2.361148428
1997	5	Rockhampton	6.2596	27.49840312	25.1	14.4	19.75	0.179225	0.92	0.98	0.64	0.56	0.036149429	3.39	6.99	11.63	2.75	6.25	11.36	2	4.5	7	2	3.5	5	0.2	0.3	0.1							1.105989116	0.836049187	1.321909833	1.354554497	1.023946953	1.619002288	0.782052404	0.591176049	0.934731407	1.16789651	0.882846778	1.395903322	1.430375261	1.081262063	1.709625434
1997	6	Rockhampton	6.2596	0.526065446	22.9	11.7	17.3	0.16869	0.92	0.98	0.64	0.56	0.035199733	3.39	6.99	11.63	2.75	6.25	11.36	2	4.5	7	2	3.5	5	0.2	0.3	0.1							0.146265771	0.11056653	0.174821034	0.179138253	0.13541579	0.214111165	0.103425518	0.078182343	0.123617138	0.154261925	0.116611054	0.184378266	0.188931502	0.142818791	0.225816336
1997	7	Rockhampton	6.2596	0.001494753	22.9	10.9	16.9	0.16697	0.92	0.98	0.64	0.56	0.035242924	3.39	6.99	11.63	2.75	6.25	11.36	2	4.5	7	2	3.5	5	0.2	0.3	0.1							0.007711561	0.005829392	0.009217079	0.009444695	0.007139518	0.01128857	0.005452897	0.004122003	0.006517459	0.008133601	0.006148425	0.009721513	0.009961587	0.007530252	0.011906373
1997	8	Rockhampton	6.2596	6.39E-06	24.4	11.2	17.8	0.17084	0.92	0.98	0.64	0.56	0.035283232	3.39	6.99	11.63	2.75	6.25	11.36	2	4.5	7	2	3.5	5	0.2	0.3	0.1							0.000515544	0.000389715	0.000616193	0.00063141	0.000477301	0.00075468	0.000364545	0.00027557	0.000435715	0.000543788	0.000411065	0.000649951	0.000666001	0.00050345	0.000796024
1997	9	Rockhampton	6.2596	1.056504582	29.3	15.6	22.45	0.190835	0.92	0.98	0.64	0.56	0.035771475	3.39	6.99	11.63	2.75	6.25	11.36	2	4.5	7	2	3.5	5	0.2	0.3	0.1							0.23227013	0.175579715	0.277615904	0.28447165	0.215040355	0.340008655	0.164239784	0.124153607	0.196304089	0.24515087	0.185316639	0.293011334	0.300247271	0.226965603	0.358864128
1997	10	Rockhampton	6.2596	10.54020564	29.8	17	23.4	0.19492	0.92	0.98	0.64	0.56	0.034753738	3.39	6.99	11.63	2.75	6.25	11.36	2	4.5	7	2	3.5	5	0.2	0.3	0.1							0.762219498	0.576183782	0.911026551	0.933524421	0.705678132	1.115775096	0.538970576	0.407423459	0.644193052	0.803419461	0.607328026	0.960269925	0.983983864	0.743821885	1.176085665
1997	11	Rockhampton	6.2596	36.84398462	32.1	19.9	26	0.2061	0.92	0.98	0.64	0.56	0.030080784	3.39	6.99	11.63	2.75	6.25	11.36	2	4.5	7	2	3.5	5	0.2	0.3	0.1							1.639420558	1.239285455	1.959482354	2.007871921	1.517808505	2.399865964	1.159245394	0.876307149	1.38556326	1.717279481	1.298141268	2.052541566	2.103229237	1.589891861	2.513839757
1997	12	Rockhampton	6.2596	76.18752952	32.5	22.9	27.7	0.21341	0.92	0.98	0.64	0.56	0.027003627	3.39	6.99	11.63	2.75	6.25	11.36	2	4.5	7	2	3.5	5	0.2	0.3	0.1							2.597547021	1.963560982	3.104662514	3.181332393	2.404861242	3.802419491	1.836743113	1.388447286	2.195327917	2.709403854	2.0481168	3.238357001	3.318328475	2.508420547	3.966161128
1997	1	Sydney	20.0318	7.74E-15	24.2	17.6	20.9	0.18417	0.92	0.98	0.64	0.56	0.036392813	3.39	6.99	11.63	2.75	6.25	11.36	2	4.5	7	2	3.5	5	0.2	0.3	0.1							1.06E-08	8.03E-09	1.27E-08	1.30E-08	9.83E-09	1.55E-08	7.51E-09	5.67E-09	8.97E-09	1.12E-08	8.48E-09	1.34E-08	1.37E-08	1.04E-08	1.64E-08
1997	2	Sydney	20.0318	6.28E-14	26.3	20.4	23.35	0.194705	0.92	0.98	0.64	0.56	0.034819107	3.39	6.99	11.63	2.75	6.25	11.36	2	4.5	7	2	3.5	5	0.2	0.3	0.1							3.28E-08	2.48E-08	3.92E-08	4.02E-08	3.04E-08	4.80E-08	2.32E-08	1.75E-08	2.77E-08	3.46E-08	2.61E-08	4.13E-08	4.24E-08	3.20E-08	5.06E-08
1997	3	Sydney	20.0318	2.61E-13	25.4	18.2	21.8	0.18804	0.92	0.98	0.64	0.56	0.036185631	3.39	6.99	11.63	2.75	6.25	11.36	2	4.5	7	2	3.5	5	0.2	0.3	0.1							6.32E-08	4.77E-08	7.55E-08	7.74E-08	5.85E-08	9.25E-08	4.47E-08	3.38E-08	5.34E-08	6.67E-08	5.04E-08	7.97E-08	8.17E-08	6.17E-08	9.76E-08
1997	4	Sydney	20.0318	2.54E-13	24.2	14.3	19.25	0.177075	0.92	0.98	0.64	0.56	0.035928076	3.39	6.99	11.63	2.75	6.25	11.36	2	4.5	7	2	3.5	5	0.2	0.3	0.1							5.89E-08	4.45E-08	7.04E-08	7.22E-08	5.45E-08	8.63E-08	4.17E-08	3.15E-08	4.98E-08	6.22E-08	4.70E-08	7.43E-08	7.62E-08	5.76E-08	9.11E-08
1997	5	Sydney	20.0318	9.06E-14	19.9	12.7	16.3	0.16439	0.92	0.98	0.64	0.56	0.035563612	3.39	6.99	11.63	2.75	6.25	11.36	2	4.5	7	2	3.5	5	0.2	0.3	0.1							3.29E-08	2.48E-08	3.93E-08	4.03E-08	3.04E-08	4.81E-08	2.32E-08	1.76E-08	2.78E-08	3.47E-08	2.62E-08	4.14E-08	4.25E-08	3.21E-08	5.08E-08
1997	6	Sydney	20.0318	3.16E-16	17.7	8.5	13.1	0.15063	0.92	0.98	0.64	0.56	0.047493207	3.39	6.99	11.63	2.75	6.25	11.36	2	4.5	7	2	3.5	5	0.2	0.3	0.1							1.49E-09	1.13E-09	1.79E-09	1.83E-09	1.38E-09	2.19E-09	1.06E-09	7.99E-10	1.26E-09	1.60E-09	1.21E-09	1.91E-09	1.96E-09	1.48E-09	2.34E-09
1997	7	Sydney	20.0318	0	16.2	8	12.1	0.14633	0.92	0.98	0.64	0.56	0.057136909	3.39	6.99	11.63	2.75	6.25	11.36	2	4.5	7	2	3.5	5	0.2	0.3	0.1							0	0	0	0	0	0	0	0	0	0	0	0	0	0	0
1997	8	Sydney	20.0318	4.49E-22	18.6	8.1	13.35	0.151705	0.92	0.98	0.64	0.56	0.045644012	3.39	6.99	11.63	2.75	6.25	11.36	2	4.5	7	2	3.5	5	0.2	0.3	0.1							1.84E-12	1.39E-12	2.20E-12	2.25E-12	1.70E-12	2.69E-12	1.30E-12	9.82E-13	1.55E-12	1.96E-12	1.48E-12	2.35E-12	2.41E-12	1.82E-12	2.88E-12
1997	9	Sydney	20.0318	2.29E-24	19.2	11.2	15.2	0.15966	0.92	0.98	0.64	0.56	0.037304679	3.39	6.99	11.63	2.75	6.25	11.36	2	4.5	7	2	3.5	5	0.2	0.3	0.1							1.56E-13	1.18E-13	1.86E-13	1.91E-13	1.44E-13	2.28E-13	1.10E-13	8.34E-14	1.32E-13	1.65E-13	1.25E-13	1.97E-13	2.02E-13	1.53E-13	2.42E-13
1997	10	Sydney	20.0318	2.36E-18	23.4	13.7	18.55	0.174065	0.92	0.98	0.64	0.56	0.035583426	3.39	6.99	11.63	2.75	6.25	11.36	2	4.5	7	2	3.5	5	0.2	0.3	0.1							1.78E-10	1.34E-10	2.12E-10	2.17E-10	1.64E-10	2.60E-10	1.26E-10	9.49E-11	1.50E-10	1.87E-10	1.42E-10	2.24E-10	2.29E-10	1.73E-10	2.74E-10
1997	11	Sydney	20.0318	1.45E-17	25.7	17.5	21.6	0.18718	0.92	0.98	0.64	0.56	0.036267195	3.39	6.99	11.63	2.75	6.25	11.36	2	4.5	7	2	3.5	5	0.2	0.3	0.1							4.68E-10	3.54E-10	5.59E-10	5.73E-10	4.33E-10	6.85E-10	3.31E-10	2.50E-10	3.96E-10	4.94E-10	3.74E-10	5.91E-10	6.05E-10	4.58E-10	7.23E-10
1997	12	Sydney	20.0318	7.29E-17	27.5	19.6	23.55	0.195565	0.92	0.98	0.64	0.56	0.034550172	3.39	6.99	11.63	2.75	6.25	11.36	2	4.5	7	2	3.5	5	0.2	0.3	0.1							1.13E-09	8.53E-10	1.35E-09	1.38E-09	1.04E-09	1.65E-09	7.98E-10	6.03E-10	9.53E-10	1.19E-09	8.99E-10	1.42E-09	1.46E-09	1.10E-09	1.74E-09
1997	1	Thursday Island	7.0316	28.69291436	29.9	24.4	27.15	0.211045	0.92	0.98	0.64	0.56	0.027867552	3.39	6.99	11.63	2.75	6.25	11.36	2	4.5	7	2	3.5	5	0.2	0.3	0.1							1.460750636	1.104223689	1.745930952	1.78904685	1.3523923	2.138319979	1.032906681	0.780804058	1.234559615	1.525483727	1.153157306	1.823301793	1.868328371	1.412323496	2.23307952
1997	2	Thursday Island	7.0316	75.34861783	29.4	24.4	26.9	0.20997	0.92	0.98	0.64	0.56	0.028314398	3.39	6.99	11.63	2.75	6.25	11.36	2	4.5	7	2	3.5	5	0.2	0.3	0.1							2.333664652	1.76408466	2.789262756	2.858143814	2.160553641	3.416135256	1.6501501	1.247396226	1.972306609	2.438586226	1.843397916	2.914668024	2.986645974	2.257692143	3.569724714
1997	3	Thursday Island	7.0316	110.3837149	29.5	24.3	26.9	0.20997	0.92	0.98	0.64	0.56	0.028314398	3.39	6.99	11.63	2.75	6.25	11.36	2	4.5	7	2	3.5	5	0.2	0.3	0.1							2.824576268	2.135178961	3.376014364	3.459385298	2.615049482	4.134756278	1.997277033	1.509799522	2.38720265	2.951569231	2.231176618	3.527799987	3.614919278	2.73262212	4.320654942
1997	4	Thursday Island	7.0316	87.11952091	29.6	24.5	27.05	0.210615	0.92	0.98	0.64	0.56	0.028042947	3.39	6.99	11.63	2.75	6.25	11.36	2	4.5	7	2	3.5	5	0.2	0.3	0.1							2.531020552	1.913271698	3.025148174	3.09985444	2.3432697	3.705034711	1.789701795	1.352887392	2.139102788	2.643824007	1.998543095	3.159974091	3.238009894	2.447705406	3.870162062
1997	5	Thursday Island	7.0316	30.99098861	28.8	23.4	26.1	0.20653	0.92	0.98	0.64	0.56	0.029877662	3.39	6.99	11.63	2.75	6.25	11.36	2	4.5	7	2	3.5	5	0.2	0.3	0.1							1.427182795	1.078848786	1.705809707	1.747934809	1.321314518	2.08918169	1.009170632	0.762861292	1.206189611	1.494548775	1.12977268	1.786327454	1.830440947	1.383683296	2.187795388
1997	6	Thursday Island	7.0316	17.151127	28.4	22.4	25.4	0.20352	0.92	0.98	0.64	0.56	0.031299689	3.39	6.99	11.63	2.75	6.25	11.36	2	4.5	7	2	3.5	5	0.2	0.3	0.1							1.018392673	0.7698325	1.217212059	1.247271204	0.942848406	1.490774226	0.720112365	0.544353781	0.860698901	1.068520034	0.807725223	1.277125714	1.308664432	0.989257325	1.564153169
1997	7	Thursday Island	7.0316	20.89246398	27.5	22.3	24.9	0.20137	0.92	0.98	0.64	0.56	0.032283173	3.39	6.99	11.63	2.75	6.25	11.36	2	4.5	7	2	3.5	5	0.2	0.3	0.1							1.092244429	0.82565918	1.30548179	1.337720763	1.011221846	1.598882127	0.772333442	0.583829205	0.923115026	1.147521084	0.867444404	1.37155003	1.405420563	1.062398085	1.679798865
1997	8	Thursday Island	7.0316	8.02704624	27.2	21.7	24.45	0.199435	0.92	0.98	0.64	0.56	0.033114761	3.39	6.99	11.63	2.75	6.25	11.36	2	4.5	7	2	3.5	5	0.2	0.3	0.1							0.660616925	0.499379456	0.789588248	0.80908719	0.611612427	0.967044157	0.467126707	0.353114599	0.558323205	0.694819518	0.525234186	0.830468167	0.850976642	0.643277876	1.017111628
1997	9	Thursday Island	7.0316	10.31753795	28.5	22.6	25.55	0.204165	0.92	0.98	0.64	0.56	0.030996855	3.39	6.99	11.63	2.75	6.25	11.36	2	4.5	7	2	3.5	5	0.2	0.3	0.1							0.796868006	0.602375592	0.952439439	0.975960004	0.737756417	1.166495318	0.563470771	0.425943866	0.673476386	0.835749914	0.631767552	0.998912207	1.023580421	0.773754069	1.223412603
1997	10	Thursday Island	7.0316	13.18495249	29.2	23.7	26.45	0.208035	0.92	0.98	0.64	0.56	0.029175922	3.39	6.99	11.63	2.75	6.25	11.36	2	4.5	7	2	3.5	5	0.2	0.3	0.1							0.950647371	0.718621865	1.136240935	1.164300492	0.880128444	1.391605258	0.672209203	0.508142394	0.80344367	0.994565778	0.751821061	1.188733472	1.218089336	0.920788988	1.455895224
1997	11	Thursday Island	7.0316	13.26612894	30.5	25	27.75	0.213625	0.92	0.98	0.64	0.56	0.026935156	3.39	6.99	11.63	2.75	6.25	11.36	2	4.5	7	2	3.5	5	0.2	0.3	0.1							1.025198417	0.774977159	1.225346478	1.255606503	0.9491493	1.500736814	0.724924752	0.547991604	0.866450804	1.069243934	0.80827244	1.27799094	1.309551025	0.989927526	1.56521285
1997	12	Thursday Island	7.0316	14.52233596	30.7	25	27.85	0.214055	0.92	0.98	0.64	0.56	0.026804088	3.39	6.99	11.63	2.75	6.25	11.36	2	4.5	7	2	3.5	5	0.2	0.3	0.1							1.077801776	0.814741561	1.288219518	1.320032198	0.997850548	1.577740248	0.762120945	0.576109282	0.910908757	1.123901734	0.849589854	1.343319507	1.376492885	1.040530816	1.645223677
1997	1	Townsville	8.1555	19.466515	31.4	23.9	27.65	0.213195	0.92	0.98	0.64	0.56	0.027073973	3.39	6.99	11.63	2.75	6.25	11.36	2	4.5	7	2	3.5	5	0.2	0.3	0.1							1.14743794	0.867381552	1.371450653	1.405318732	1.062321108	1.679677153	0.811361148	0.613331377	0.969762057	1.196966792	0.904821845	1.430648954	1.465978939	1.108175914	1.752179969
1997	2	Townsville	8.1555	35.8135027	30.4	24.5	27.45	0.212335	0.92	0.98	0.64	0.56	0.027372913	3.39	6.99	11.63	2.75	6.25	11.36	2	4.5	7	2	3.5	5	0.2	0.3	0.1							1.540358607	1.164401659	1.841080676	1.886546304	1.42609496	2.254854116	1.089198017	0.823356309	1.301840631	1.607516263	1.215168074	1.921349427	1.968797298	1.488270867	2.353162857
1997	3	Townsville	8.1555	63.42921627	30.1	23.2	26.65	0.208895	0.92	0.98	0.64	0.56	0.028785626	3.39	6.99	11.63	2.75	6.25	11.36	2	4.5	7	2	3.5	5	0.2	0.3	0.1							1.959255989	1.481058315	2.341758811	2.399588724	1.813918575	2.868057094	1.385403196	1.047266378	1.655873535	2.048672978	1.548651205	2.448632555	2.509101723	1.896702621	2.998950163
1997	4	Townsville	8.1555	39.28896567	29.4	19.5	24.45	0.199435	0.92	0.98	0.64	0.56	0.033114761	3.39	6.99	11.63	2.75	6.25	11.36	2	4.5	7	2	3.5	5	0.2	0.3	0.1							1.357090762	1.025864189	1.622033704	1.66208995	1.256421904	1.98657746	0.95960808	0.725395525	1.146951031	1.427352395	1.078976991	1.706012418	1.748142525	1.321471537	2.089429959
1997	5	Townsville	8.1555	27.0644552	27	16	21.5	0.18675	0.92	0.98	0.64	0.56	0.036300113	3.39	6.99	11.63	2.75	6.25	11.36	2	4.5	7	2	3.5	5	0.2	0.3	0.1							0.999163955	0.755296956	1.194229345	1.22372093	0.925046073	1.462626265	0.706515608	0.534075599	0.844447668	1.055298175	0.797730437	1.26132257	1.292471027	0.977016261	1.544798348
1997	6	Townsville	8.1555	4.275439814	25.3	15.1	20.2	0.18116	0.92	0.98	0.64	0.56	0.036299461	3.39	6.99	11.63	2.75	6.25	11.36	2	4.5	7	2	3.5	5	0.2	0.3	0.1							0.385242183	0.291215718	0.460452479	0.471823388	0.356664957	0.563936812	0.27240736	0.205920609	0.32558907	0.406885203	0.307576303	0.486320836	0.498330566	0.3767025	0.595618949
1997	7	Townsville	8.1555	0.961546195	25.5	13.9	19.7	0.17901	0.92	0.98	0.64	0.56	0.036129429	3.39	6.99	11.63	2.75	6.25	11.36	2	4.5	7	2	3.5	5	0.2	0.3	0.1							0.181030272	0.136846023	0.216372561	0.221715898	0.167601465	0.265001184	0.128007733	0.096764751	0.152998505	0.191158421	0.144502184	0.228478013	0.234120296	0.176978308	0.279827275
1997	8	Townsville	8.1555	0.657223016	25.8	13.5	19.65	0.178795	0.92	0.98	0.64	0.56	0.03610887	3.39	6.99	11.63	2.75	6.25	11.36	2	4.5	7	2	3.5	5	0.2	0.3	0.1							0.14953641	0.113038901	0.178730196	0.183143952	0.138443814	0.21889889	0.10573821	0.079930573	0.126381333	0.157898347	0.119359931	0.188724622	0.193385191	0.146185464	0.231139513
1997	9	Townsville	8.1555	3.424526526	28	17.8	22.9	0.19277	0.92	0.98	0.64	0.56	0.035349424	3.39	6.99	11.63	2.75	6.25	11.36	2	4.5	7	2	3.5	5	0.2	0.3	0.1							0.37267756	0.281717755	0.445434881	0.45643493	0.345032375	0.545544086	0.26352283	0.199204535	0.314970025	0.393128256	0.297177028	0.469878138	0.481481815	0.363966041	0.57548084
1997	10	Townsville	8.1555	7.472528162	29.3	19.5	24.4	0.19922	0.92	0.98	0.64	0.56	0.033203107	3.39	6.99	11.63	2.75	6.25	11.36	2	4.5	7	2	3.5	5	0.2	0.3	0.1							0.590284075	0.446212819	0.705524415	0.722947394	0.546496862	0.864087408	0.417393873	0.31552011	0.498881098	0.620918145	0.469369999	0.742139131	0.760466313	0.574858499	0.908931094
1997	11	Townsville	8.1555	13.60918816	31.2	23.3	27.25	0.211475	0.92	0.98	0.64	0.56	0.027697119	3.39	6.99	11.63	2.75	6.25	11.36	2	4.5	7	2	3.5	5	0.2	0.3	0.1							0.939333493	0.710069377	1.122718264	1.150443878	0.869653828	1.375043436	0.664209083	0.502094872	0.793881698	0.980728439	0.741361015	1.172194688	1.201142126	0.907978101	1.435639432
1997	12	Townsville	8.1555	22.8916624	31.5	24.9	28.2	0.21556	0.92	0.98	0.64	0.56	0.026413624	3.39	6.99	11.63	2.75	6.25	11.36	2	4.5	7	2	3.5	5	0.2	0.3	0.1							1.275982704	0.96455226	1.525091032	1.562753272	1.181330434	1.86784742	0.902256022	0.682041444	1.078402211	1.329833104	1.005259336	1.589454571	1.628706273	1.231186217	1.946676334
1998	1	Adelaide	13.5678	1.57E-48	28.3	16.5	22.4	0.19062	0.92	0.98	0.64	0.56	0.03581154	3.39	6.99	11.63	2.75	6.25	11.36	2	4.5	7	2	3.5	5	0.2	0.3	0.1							1.92E-25	1.45E-25	2.29E-25	2.35E-25	1.78E-25	2.81E-25	1.36E-25	1.03E-25	1.62E-25	2.03E-25	1.53E-25	2.42E-25	2.48E-25	1.88E-25	2.97E-25
1998	2	Adelaide	13.5678	1.85E-48	26.7	14.7	20.7	0.18331	0.92	0.98	0.64	0.56	0.036386403	3.39	6.99	11.63	2.75	6.25	11.36	2	4.5	7	2	3.5	5	0.2	0.3	0.1							1.99E-25	1.50E-25	2.37E-25	2.43E-25	1.84E-25	2.91E-25	1.40E-25	1.06E-25	1.68E-25	2.10E-25	1.59E-25	2.51E-25	2.57E-25	1.94E-25	3.07E-25
1998	3	Adelaide	13.5678	2.20E-48	25.5	14.5	20	0.1803	0.92	0.98	0.64	0.56	0.03624	3.39	6.99	11.63	2.75	6.25	11.36	2	4.5	7	2	3.5	5	0.2	0.3	0.1							2.13E-25	1.61E-25	2.55E-25	2.61E-25	1.98E-25	3.12E-25	1.51E-25	1.14E-25	1.80E-25	2.25E-25	1.70E-25	2.69E-25	2.76E-25	2.09E-25	3.30E-25
1998	4	Adelaide	13.5678	1.01E-49	20.1	10.8	15.45	0.160735	0.92	0.98	0.64	0.56	0.036747872	3.39	6.99	11.63	2.75	6.25	11.36	2	4.5	7	2	3.5	5	0.2	0.3	0.1							4.04E-26	3.06E-26	4.83E-26	4.95E-26	3.74E-26	5.92E-26	2.86E-26	2.16E-26	3.42E-26	4.27E-26	3.23E-26	5.11E-26	5.23E-26	3.96E-26	6.26E-26
1998	5	Adelaide	13.5678	5.61E-53	18.6	10.2	14.4	0.15622	0.92	0.98	0.64	0.56	0.039894281	3.39	6.99	11.63	2.75	6.25	11.36	2	4.5	7	2	3.5	5	0.2	0.3	0.1							8.82E-28	6.67E-28	1.05E-27	1.08E-27	8.16E-28	1.29E-27	6.24E-28	4.71E-28	7.45E-28	9.36E-28	7.07E-28	1.12E-27	1.15E-27	8.66E-28	1.37E-27
1998	6	Adelaide	13.5678	7.98E-55	15.3	7.5	11.4	0.14332	0.92	0.98	0.64	0.56	0.066375897	3.39	6.99	11.63	2.75	6.25	11.36	2	4.5	7	2	3.5	5	0.2	0.3	0.1							7.03E-29	5.31E-29	8.40E-29	8.61E-29	6.51E-29	1.03E-28	4.97E-29	3.76E-29	5.94E-29	7.69E-29	5.81E-29	9.19E-29	9.42E-29	7.12E-29	1.13E-28
1998	7	Adelaide	13.5678	2.06E-125	13.8	5.7	9.75	0.136225	0.92	0.98	0.64	0.56	0.098395297	3.39	6.99	11.63	2.75	6.25	11.36	2	4.5	7	2	3.5	5	0.2	0.3	0.1							2.61E-64	1.97E-64	3.12E-64	3.20E-64	2.42E-64	3.82E-64	1.85E-64	1.40E-64	2.21E-64	2.94E-64	2.22E-64	3.52E-64	3.60E-64	2.72E-64	4.31E-64
1998	8	Adelaide	13.5678	0	16.1	7.9	12	0.1459	0.92	0.98	0.64	0.56	0.058321024	3.39	6.99	11.63	2.75	6.25	11.36	2	4.5	7	2	3.5	5	0.2	0.3	0.1							0	0	0	0	0	0	0	0	0	0	0	0	0	0	0
1998	9	Adelaide	13.5678	6.02E-65	19.6	9.7	14.65	0.157295	0.92	0.98	0.64	0.56	0.038940324	3.39	6.99	11.63	2.75	6.25	11.36	2	4.5	7	2	3.5	5	0.2	0.3	0.1							9.33E-34	7.05E-34	1.12E-33	1.14E-33	8.64E-34	1.37E-33	6.60E-34	4.99E-34	7.89E-34	9.89E-34	7.48E-34	1.18E-33	1.21E-33	9.16E-34	1.45E-33
1998	10	Adelaide	13.5678	1.51E-64	20.1	10.6	15.35	0.160305	0.92	0.98	0.64	0.56	0.036957747	3.39	6.99	11.63	2.75	6.25	11.36	2	4.5	7	2	3.5	5	0.2	0.3	0.1							1.55E-33	1.17E-33	1.86E-33	1.90E-33	1.44E-33	2.27E-33	1.10E-33	8.31E-34	1.31E-33	1.64E-33	1.24E-33	1.96E-33	2.01E-33	1.52E-33	2.40E-33
1998	11	Adelaide	13.5678	5.94E-57	23.5	12.5	18	0.1717	0.92	0.98	0.64	0.56	0.035347984	3.39	6.99	11.63	2.75	6.25	11.36	2	4.5	7	2	3.5	5	0.2	0.3	0.1							1.07E-29	8.10E-30	1.28E-29	1.31E-29	9.92E-30	1.57E-29	7.58E-30	5.73E-30	9.06E-30	1.13E-29	8.55E-30	1.35E-29	1.38E-29	1.05E-29	1.66E-29
1998	12	Adelaide	13.5678	2.49E-55	26.3	15	20.65	0.183095	0.92	0.98	0.64	0.56	0.036382117	3.39	6.99	11.63	2.75	6.25	11.36	2	4.5	7	2	3.5	5	0.2	0.3	0.1							7.28E-29	5.50E-29	8.70E-29	8.91E-29	6.74E-29	1.06E-28	5.14E-29	3.89E-29	6.15E-29	7.68E-29	5.81E-29	9.18E-29	9.41E-29	7.11E-29	1.12E-28
1998	1	Brisbane	8.625	93.64664329	29.6	22.02758621	25.81379311	0.20529931	0.92	0.98	0.64	0.56	0.030460195	3.39	6.99	11.63	2.75	6.25	11.36	2	4.5	7	2	3.5	5	0.2	0.3	0.1							2.201920608	1.664495524	2.631798506	2.696790972	2.038582357	3.223281723	1.556992993	1.176976073	1.86096257	2.307682778	1.74444421	2.758208477	2.826322647	2.136499099	3.378101686
1998	2	Brisbane	8.625	98.63036539	30.3	22.10357143	26.20178572	0.206967679	0.92	0.98	0.64	0.56	0.029671815	3.39	6.99	11.63	2.75	6.25	11.36	2	4.5	7	2	3.5	5	0.2	0.3	0.1							2.31297482	1.748444618	2.764533678	2.832804049	2.141398579	3.385848443	1.63552018	1.236337046	1.95482051	2.421472147	1.830460888	2.894212787	2.965685593	2.241847585	3.544672268
1998	3	Brisbane	8.625	76.34283743	29.4	20.1	24.75	0.200725	0.92	0.98	0.64	0.56	0.032567123	3.39	6.99	11.63	2.75	6.25	11.36	2	4.5	7	2	3.5	5	0.2	0.3	0.1							1.869568396	1.413260867	2.234561634	2.289744304	1.730883999	2.736767901	1.32198449	0.999326343	1.580073684	1.96492937	1.485346987	2.348539798	2.406537168	1.819171105	2.876362073
1998	4	Brisbane	8.625	65.93317363	25.8	17.63	21.715	0.1876745	0.92	0.98	0.64	0.56	0.036222881	3.39	6.99	11.63	2.75	6.25	11.36	2	4.5	7	2	3.5	5	0.2	0.3	0.1							1.525904838	1.153475636	1.823805118	1.868844125	1.41271337	2.233695965	1.078977659	0.815630444	1.289624967	1.611470521	1.218157212	1.926075669	1.973640256	1.491931798	2.358951298
1998	5	Brisbane	8.625	22.84687963	23.8	13.77333333	18.78666667	0.175082667	0.92	0.98	0.64	0.56	0.035699203	3.39	6.99	11.63	2.75	6.25	11.36	2	4.5	7	2	3.5	5	0.2	0.3	0.1							0.845219139	0.638925613	1.010230096	1.035177805	0.782520867	1.237274129	0.597660185	0.451788633	0.714340551	0.892007522	0.674294306	1.06615291	1.092481638	0.825838493	1.305765309
1998	6	Brisbane	8.625	0.503391609	21.1	11.01666667	16.05833334	0.163350833	0.92	0.98	0.64	0.56	0.035801572	3.39	6.99	11.63	2.75	6.25	11.36	2	4.5	7	2	3.5	5	0.2	0.3	0.1							0.116856188	0.088334975	0.139669859	0.143119017	0.108187808	0.171059944	0.082629803	0.06246226	0.098761504	0.123341382	0.093237321	0.147421148	0.151061725	0.11419193	0.180553295
1998	7	Brisbane	8.625	0.000691346	20.6	10.89032258	15.74516129	0.162004194	0.92	0.98	0.64	0.56	0.036221583	3.39	6.99	11.63	2.75	6.25	11.36	2	4.5	7	2	3.5	5	0.2	0.3	0.1							0.004265337	0.003224292	0.005098053	0.00522395	0.003948935	0.006243815	0.003016049	0.002279919	0.003604868	0.00450451	0.00340509	0.00538392	0.005516876	0.004170366	0.006593928
1998	8	Brisbane	8.625	1.69E-06	21.6	12.41935484	17.00967742	0.167441613	0.92	0.98	0.64	0.56	0.035219391	3.39	6.99	11.63	2.75	6.25	11.36	2	4.5	7	2	3.5	5	0.2	0.3	0.1							0.000221611	0.000167522	0.000264876	0.000271417	0.000205172	0.000324405	0.000156702	0.000118456	0.000187295	0.000233732	0.000176685	0.000279363	0.000286262	0.000216394	0.000342149
1998	9	Brisbane	8.625	0.881888774	23.5	14.98275862	19.24137931	0.177037931	0.92	0.98	0.64	0.56	0.035923932	3.39	6.99	11.63	2.75	6.25	11.36	2	4.5	7	2	3.5	5	0.2	0.3	0.1							0.167291574	0.126460543	0.199951675	0.204889497	0.154881901	0.244889788	0.118293006	0.089421107	0.141387185	0.176603908	0.133500006	0.211082043	0.21629473	0.163503448	0.25852165
1998	10	Brisbane	8.625	5.674337796	25.5	15.83333333	20.66666667	0.183166667	0.92	0.98	0.64	0.56	0.036383662	3.39	6.99	11.63	2.75	6.25	11.36	2	4.5	7	2	3.5	5	0.2	0.3	0.1							0.43574726	0.329393967	0.520817592	0.533679222	0.403423572	0.637868675	0.308119843	0.232916708	0.368273651	0.460277915	0.347937399	0.550137333	0.563723016	0.426134546	0.673777877
1998	11	Brisbane	8.625	13.85084431	25.6	16.84137931	21.22068966	0.185548966	0.92	0.98	0.64	0.56	0.036365068	3.39	6.99	11.63	2.75	6.25	11.36	2	4.5	7	2	3.5	5	0.2	0.3	0.1							0.68985665	0.52148261	0.824536404	0.844898394	0.638683152	1.009846732	0.487802315	0.36874389	0.583035283	0.728674984	0.550826513	0.870933188	0.892440949	0.674621946	1.066670955
1998	12	Brisbane	8.625	66.99670239	28.4	20.18387097	24.29193549	0.198755323	0.92	0.98	0.64	0.56	0.03339094	3.39	6.99	11.63	2.75	6.25	11.36	2	4.5	7	2	3.5	5	0.2	0.3	0.1							1.709029693	1.291905014	2.042681183	2.093125351	1.58225404	2.501763302	1.208466485	0.913514796	1.444393716	1.798171644	1.359289996	2.149226194	2.202301499	1.664783451	2.632253759
1998	1	Cairns	8.3686	116.5385939	31.5	24.2	27.85	0.214055	0.92	0.98	0.64	0.56	0.026804088	3.39	6.99	11.63	2.75	6.25	11.36	2	4.5	7	2	3.5	5	0.2	0.3	0.1							2.798699149	2.115617698	3.345085292	3.427692429	2.591091925	4.096876055	1.978979147	1.495967621	2.365332493	2.918405682	2.206107332	3.488161965	3.574302392	2.70191864	4.272108478
1998	2	Cairns	8.3686	147.5376551	32.1	24.2	28.15	0.215345	0.92	0.98	0.64	0.56	0.026462389	3.39	6.99	11.63	2.75	6.25	11.36	2	4.5	7	2	3.5	5	0.2	0.3	0.1							3.191286108	2.412385544	3.814316457	3.908511294	2.954556823	4.671564519	2.256580048	1.705814177	2.697129033	3.326195294	2.514367303	3.975563776	4.073740628	3.079458459	4.869051345
1998	3	Cairns	8.3686	136.0780189	31	22.3	26.65	0.208895	0.92	0.98	0.64	0.56	0.028785626	3.39	6.99	11.63	2.75	6.25	11.36	2	4.5	7	2	3.5	5	0.2	0.3	0.1							2.832953136	2.141511278	3.386026637	3.469644824	2.622804955	4.147018758	2.003200373	1.514277147	2.394282396	2.962244123	2.239246078	3.540558924	3.627993297	2.742505149	4.336281383
1998	4	Cairns	8.3686	106.7245656	31	23.1	27.05	0.210615	0.92	0.98	0.64	0.56	0.028042947	3.39	6.99	11.63	2.75	6.25	11.36	2	4.5	7	2	3.5	5	0.2	0.3	0.1							2.567856817	1.941117297	3.069175932	3.144969467	2.377373455	3.758957483	1.815748968	1.372577204	2.170235114	2.682302005	2.027629728	3.205964095	3.285135624	2.48332911	3.926488083
1998	5	Cairns	8.3686	104.1496712	28.8	21.1	24.95	0.201585	0.92	0.98	0.64	0.56	0.032187204	3.39	6.99	11.63	2.75	6.25	11.36	2	4.5	7	2	3.5	5	0.2	0.3	0.1							2.241676617	1.694548242	2.679316025	2.74548194	2.075389269	3.281478561	1.585104737	1.198226553	1.894562531	2.354821722	1.780077902	2.814550292	2.884055827	2.180141282	3.447106035
1998	6	Cairns	8.3686	67.20813218	27.5	18.6	23.05	0.193415	0.92	0.98	0.64	0.56	0.035184447	3.39	6.99	11.63	2.75	6.25	11.36	2	4.5	7	2	3.5	5	0.2	0.3	0.1							1.639807067	1.239577627	1.95994432	2.008345295	1.518166342	2.400431754	1.159518697	0.876513746	1.385889919	1.729418553	1.307317544	2.067050532	2.118096503	1.601130457	2.531609538
1998	7	Cairns	8.3686	69.10933398	27.1	19.1	23.1	0.19363	0.92	0.98	0.64	0.56	0.035126806	3.39	6.99	11.63	2.75	6.25	11.36	2	4.5	7	2	3.5	5	0.2	0.3	0.1							1.666298709	1.259603427	1.991607889	2.040790799	1.542692837	2.439211548	1.178251117	0.890674125	1.408279444	1.757225383	1.328337531	2.10028605	2.152152775	1.626874579	2.572314568
1998	8	Cairns	8.3686	61.4692205	28.5	18.7	23.6	0.19578	0.92	0.98	0.64	0.56	0.034479873	3.39	6.99	11.63	2.75	6.25	11.36	2	4.5	7	2	3.5	5	0.2	0.3	0.1							1.60644801	1.214360551	1.920072621	1.967488961	1.487281857	2.351599095	1.135930281	0.85868258	1.35769637	1.692671659	1.279539503	2.023129593	2.073090933	1.567109444	2.477817593
1998	9	Cairns	8.3686	88.06123991	29.4	21	25.2	0.20266	0.92	0.98	0.64	0.56	0.031698802	3.39	6.99	11.63	2.75	6.25	11.36	2	4.5	7	2	3.5	5	0.2	0.3	0.1							2.09083119	1.580519818	2.499021255	2.560734777	1.935733541	3.060663466	1.478440913	1.117596281	1.767074876	2.194924608	1.659207046	2.623436687	2.688222657	2.03210532	3.213040628
1998	10	Cairns	8.3686	103.409245	30.6	22.7	26.65	0.208895	0.92	0.98	0.64	0.56	0.028785626	3.39	6.99	11.63	2.75	6.25	11.36	2	4.5	7	2	3.5	5	0.2	0.3	0.1							2.469591291	1.866835542	2.951726164	3.024619268	2.286397255	3.615111482	1.746264749	1.320052071	2.087185587	2.582299084	1.952034625	3.086437743	3.16265756	2.390744396	3.780098797
1998	11	Cairns	8.3686	101.7638122	30.8	22.8	26.8	0.20954	0.92	0.98	0.64	0.56	0.028500324	3.39	6.99	11.63	2.75	6.25	11.36	2	4.5	7	2	3.5	5	0.2	0.3	0.1							2.471566682	1.868328797	2.954087208	3.027038618	2.288226112	3.618003157	1.747661561	1.321107962	2.088855097	2.583350337	1.952829297	3.08769423	3.163945076	2.391717666	3.781637673
1998	12	Cairns	8.3686	102.9817713	31.7	22.9	27.3	0.21169	0.92	0.98	0.64	0.56	0.027613901	3.39	6.99	11.63	2.75	6.25	11.36	2	4.5	7	2	3.5	5	0.2	0.3	0.1							2.55784245	1.933547148	3.057206475	3.132704423	2.368101953	3.744297951	1.808667742	1.3672243	2.16177143	2.670254386	2.018522584	3.191564437	3.270380365	2.472175182	3.908852176
1998	1	Darwin	10.0096	87.92979613	31.6	25	28.3	0.21599	0.92	0.98	0.64	0.56	0.026323704	3.39	6.99	11.63	2.75	6.25	11.36	2	4.5	7	2	3.5	5	0.2	0.3	0.1							2.266218732	1.713100338	2.708649464	2.77553977	2.098110853	3.317404539	1.602458633	1.211344866	1.915304404	2.361562657	1.78517357	2.822607251	2.892311753	2.186382175	3.456973754
1998	2	Darwin	10.0096	129.3984745	32.6	25.1	28.85	0.218355	0.92	0.98	0.64	0.56	0.026033368	3.39	6.99	11.63	2.75	6.25	11.36	2	4.5	7	2	3.5	5	0.2	0.3	0.1							2.796886338	2.114247341	3.342918568	3.425472198	2.589413588	4.094222371	1.977697296	1.494998632	2.363800388	2.913369487	2.202300326	3.482142561	3.568134338	2.697256029	4.264736243
1998	3	Darwin	10.0096	148.9435495	32.5	24.9	28.7	0.21771	0.92	0.98	0.64	0.56	0.026075466	3.39	6.99	11.63	2.75	6.25	11.36	2	4.5	7	2	3.5	5	0.2	0.3	0.1							2.989071694	2.259525815	3.572624004	3.660850228	2.767342654	4.375552927	2.113592864	1.597726026	2.52622666	3.113742947	2.353768424	3.721634653	3.813540705	2.882765806	4.558052954
1998	4	Darwin	10.0096	148.6670139	33.9	25.5	29.7	0.22201	0.92	0.98	0.64	0.56	0.026438385	3.39	6.99	11.63	2.75	6.25	11.36	2	4.5	7	2	3.5	5	0.2	0.3	0.1							3.021359615	2.283933189	3.611215451	3.700394693	2.79723546	4.422817603	2.136423872	1.614984646	2.553514934	3.148979469	2.380404731	3.763750352	3.856696455	2.915388487	4.609633941
1998	5	Darwin	10.0096	50.32070426	33.4	23.7	28.55	0.217065	0.92	0.98	0.64	0.56	0.026146445	3.39	6.99	11.63	2.75	6.25	11.36	2	4.5	7	2	3.5	5	0.2	0.3	0.1							1.729566089	1.307429071	2.067226872	2.118277198	1.60126705	2.531825509	1.22298791	0.924491962	1.461750139	1.801884114	1.362096359	2.153663444	2.206848328	1.66822053	2.637688258
1998	6	Darwin	10.0096	33.4111028	32.4	21.4	26.9	0.20997	0.92	0.98	0.64	0.56	0.028314398	3.39	6.99	11.63	2.75	6.25	11.36	2	4.5	7	2	3.5	5	0.2	0.3	0.1							1.302461593	0.984568419	1.556739358	1.595183156	1.205845122	1.906608545	0.920979424	0.696195006	1.100780957	1.361020272	1.02883462	1.626730367	1.666902599	1.260059924	1.992329675
1998	7	Darwin	10.0096	19.99883271	32.4	21.6	27	0.2104	0.92	0.98	0.64	0.56	0.028132369	3.39	6.99	11.63	2.75	6.25	11.36	2	4.5	7	2	3.5	5	0.2	0.3	0.1							1.013493216	0.766128858	1.211356087	1.241270618	0.93831239	1.483602155	0.716647925	0.541734911	0.856558103	1.058793786	0.800372871	1.265500625	1.29675226	0.980252569	1.5499154
1998	8	Darwin	10.0096	15.95165222	32.6	21.1	26.85	0.209755	0.92	0.98	0.64	0.56	0.028406899	3.39	6.99	11.63	2.75	6.25	11.36	2	4.5	7	2	3.5	5	0.2	0.3	0.1							0.897351401	0.678333899	1.072540067	1.099026526	0.830785964	1.313587947	0.634523261	0.4796545	0.758400355	0.937815941	0.708922216	1.120904443	1.148585264	0.868248848	1.372821967
1998	9	Darwin	10.0096	16.88436553	33.6	24	28.8	0.21814	0.92	0.98	0.64	0.56	0.026044071	3.39	6.99	11.63	2.75	6.25	11.36	2	4.5	7	2	3.5	5	0.2	0.3	0.1							1.009074033	0.762788271	1.206074154	1.235858247	0.934221022	1.477133134	0.713523092	0.539372759	0.852823213	1.051115182	0.794568392	1.256322937	1.287347928	0.973143563	1.538675074
1998	10	Darwin	10.0096	15.42165421	34.2	25.7	29.95	0.223085	0.92	0.98	0.64	0.56	0.026802027	3.39	6.99	11.63	2.75	6.25	11.36	2	4.5	7	2	3.5	5	0.2	0.3	0.1							0.970217132	0.733415214	1.159631274	1.188268457	0.898246522	1.420252455	0.686047113	0.518602871	0.819983137	1.011712547	0.7647828	1.209227781	1.239089754	0.936663812	1.480995523
1998	11	Darwin	10.0096	28.9573456	33.6	25.8	29.7	0.22201	0.92	0.98	0.64	0.56	0.026438385	3.39	6.99	11.63	2.75	6.25	11.36	2	4.5	7	2	3.5	5	0.2	0.3	0.1							1.333443091	1.00798823	1.593769331	1.633127587	1.234528415	1.951960814	0.942886652	0.712755313	1.126965102	1.389766678	1.05056486	1.661088894	1.702109612	1.286673925	2.034410104
1998	12	Darwin	10.0096	55.51432919	31.6	25.3	28.45	0.216635	0.92	0.98	0.64	0.56	0.026208855	3.39	6.99	11.63	2.75	6.25	11.36	2	4.5	7	2	3.5	5	0.2	0.3	0.1							1.810567349	1.368660267	2.164041894	2.217483074	1.676259643	2.650399211	1.28026445	0.967788956	1.530208698	1.886437429	1.426012657	2.254723985	2.310404566	1.746501688	2.761461636
1998	1	Hobart	10.401	1.89E-72	22.4	12.5	17.45	0.169335	0.92	0.98	0.64	0.56	0.035210944	3.39	6.99	11.63	2.75	6.25	11.36	2	4.5	7	2	3.5	5	0.2	0.3	0.1							2.16E-37	1.63E-37	2.58E-37	2.64E-37	2.00E-37	3.16E-37	1.53E-37	1.15E-37	1.82E-37	2.28E-37	1.72E-37	2.72E-37	2.79E-37	2.11E-37	3.33E-37
1998	2	Hobart	10.401	1.45E-70	22.1	12.1	17.1	0.16783	0.92	0.98	0.64	0.56	0.035206934	3.39	6.99	11.63	2.75	6.25	11.36	2	4.5	7	2	3.5	5	0.2	0.3	0.1							1.87E-36	1.42E-36	2.24E-36	2.30E-36	1.73E-36	2.74E-36	1.33E-36	1.00E-36	1.58E-36	1.98E-36	1.49E-36	2.36E-36	2.42E-36	1.83E-36	2.89E-36
1998	3	Hobart	10.401	2.27E-73	20.1	11.1	15.6	0.16138	0.92	0.98	0.64	0.56	0.036463584	3.39	6.99	11.63	2.75	6.25	11.36	2	4.5	7	2	3.5	5	0.2	0.3	0.1							6.98E-38	5.28E-38	8.35E-38	8.55E-38	6.47E-38	1.02E-37	4.94E-38	3.73E-38	5.90E-38	7.38E-38	5.58E-38	8.82E-38	9.04E-38	6.83E-38	1.08E-37
1998	4	Hobart	10.401	1.02E-75	17	9.3	13.15	0.150845	0.92	0.98	0.64	0.56	0.047106903	3.39	6.99	11.63	2.75	6.25	11.36	2	4.5	7	2	3.5	5	0.2	0.3	0.1							3.75E-39	2.83E-39	4.48E-39	4.59E-39	3.47E-39	5.49E-39	2.65E-39	2.00E-39	3.17E-39	4.01E-39	3.03E-39	4.80E-39	4.92E-39	3.72E-39	5.88E-39
1998	5	Hobart	10.401	0	14.8	7.1	10.95	0.141385	0.92	0.98	0.64	0.56	0.073575052	3.39	6.99	11.63	2.75	6.25	11.36	2	4.5	7	2	3.5	5	0.2	0.3	0.1							0	0	0	0	0	0	0	0	0	0	0	0	0	0	0
1998	6	Hobart	10.401	0	11.8	4.6	8.2	0.12956	0.92	0.98	0.64	0.56	0.145113503	3.39	6.99	11.63	2.75	6.25	11.36	2	4.5	7	2	3.5	5	0.2	0.3	0.1							0	0	0	0	0	0	0	0	0	0	0	0	0	0	0
1998	7	Hobart	10.401	0	12.4	4.8	8.6	0.13128	0.92	0.98	0.64	0.56	0.131261256	3.39	6.99	11.63	2.75	6.25	11.36	2	4.5	7	2	3.5	5	0.2	0.3	0.1							0	0	0	0	0	0	0	0	0	0	0	0	0	0	0
1998	8	Hobart	10.401	0	13.3	4.4	8.85	0.132355	0.92	0.98	0.64	0.56	0.123268157	3.39	6.99	11.63	2.75	6.25	11.36	2	4.5	7	2	3.5	5	0.2	0.3	0.1							0	0	0	0	0	0	0	0	0	0	0	0	0	0	0
1998	9	Hobart	10.401	0	16.5	7.8	12.15	0.146545	0.92	0.98	0.64	0.56	0.056560923	3.39	6.99	11.63	2.75	6.25	11.36	2	4.5	7	2	3.5	5	0.2	0.3	0.1							0	0	0	0	0	0	0	0	0	0	0	0	0	0	0
1998	10	Hobart	10.401	0	15.9	7.5	11.7	0.14461	0.92	0.98	0.64	0.56	0.062139053	3.39	6.99	11.63	2.75	6.25	11.36	2	4.5	7	2	3.5	5	0.2	0.3	0.1							0	0	0	0	0	0	0	0	0	0	0	0	0	0	0
1998	11	Hobart	10.401	1.73E-102	17.5	9.2	13.35	0.151705	0.92	0.98	0.64	0.56	0.045644012	3.39	6.99	11.63	2.75	6.25	11.36	2	4.5	7	2	3.5	5	0.2	0.3	0.1							1.58E-52	1.20E-52	1.89E-52	1.94E-52	1.47E-52	2.32E-52	1.12E-52	8.46E-53	1.34E-52	1.69E-52	1.28E-52	2.02E-52	2.07E-52	1.57E-52	2.48E-52
1998	12	Hobart	10.401	1.01E-85	21.3	11.8	16.55	0.165465	0.92	0.98	0.64	0.56	0.035387069	3.39	6.99	11.63	2.75	6.25	11.36	2	4.5	7	2	3.5	5	0.2	0.3	0.1							4.86E-44	3.67E-44	5.81E-44	5.95E-44	4.50E-44	7.12E-44	3.44E-44	2.60E-44	4.11E-44	5.13E-44	3.88E-44	6.13E-44	6.28E-44	4.75E-44	7.51E-44
1998	1	Melbourne	14.5452	1.92E-53	26.9	14.3	20.6	0.18288	0.92	0.98	0.64	0.56	0.036376796	3.39	6.99	11.63	2.75	6.25	11.36	2	4.5	7	2	3.5	5	0.2	0.3	0.1							6.16E-28	4.66E-28	7.37E-28	7.55E-28	5.71E-28	9.02E-28	4.36E-28	3.29E-28	5.21E-28	6.51E-28	4.92E-28	7.78E-28	7.97E-28	6.03E-28	9.53E-28
1998	2	Melbourne	14.5452	5.60E-54	27.6	12.9	20.25	0.181375	0.92	0.98	0.64	0.56	0.036312301	3.39	6.99	11.63	2.75	6.25	11.36	2	4.5	7	2	3.5	5	0.2	0.3	0.1							3.30E-28	2.50E-28	3.95E-28	4.05E-28	3.06E-28	4.84E-28	2.34E-28	1.77E-28	2.79E-28	3.49E-28	2.64E-28	4.17E-28	4.27E-28	3.23E-28	5.11E-28
1998	3	Melbourne	14.5452	1.60E-55	24.7	12.2	18.45	0.173635	0.92	0.98	0.64	0.56	0.035536217	3.39	6.99	11.63	2.75	6.25	11.36	2	4.5	7	2	3.5	5	0.2	0.3	0.1							5.42E-29	4.09E-29	6.47E-29	6.63E-29	5.01E-29	7.93E-29	3.83E-29	2.90E-29	4.58E-29	5.71E-29	4.32E-29	6.83E-29	7.00E-29	5.29E-29	8.37E-29
1998	4	Melbourne	14.5452	1.22E-58	18.7	9.2	13.95	0.154285	0.92	0.98	0.64	0.56	0.041989815	3.39	6.99	11.63	2.75	6.25	11.36	2	4.5	7	2	3.5	5	0.2	0.3	0.1							1.20E-30	9.09E-31	1.44E-30	1.47E-30	1.11E-30	1.76E-30	8.51E-31	6.43E-31	1.02E-30	1.28E-30	9.67E-31	1.53E-30	1.57E-30	1.18E-30	1.87E-30
1998	5	Melbourne	14.5452	1.54E-90	16	8.2	12.1	0.14633	0.92	0.98	0.64	0.56	0.057136909	3.39	6.99	11.63	2.75	6.25	11.36	2	4.5	7	2	3.5	5	0.2	0.3	0.1							1.06E-46	8.01E-47	1.27E-46	1.30E-46	9.81E-47	1.55E-46	7.49E-47	5.66E-47	8.96E-47	1.15E-46	8.68E-47	1.37E-46	1.41E-46	1.06E-46	1.68E-46
1998	6	Melbourne	14.5452	0	13.3	6	9.65	0.135795	0.92	0.98	0.64	0.56	0.100874158	3.39	6.99	11.63	2.75	6.25	11.36	2	4.5	7	2	3.5	5	0.2	0.3	0.1							0	0	0	0	0	0	0	0	0	0	0	0	0	0	0
1998	7	Melbourne	14.5452	0	12.4	4.5	8.45	0.130635	0.92	0.98	0.64	0.56	0.136299326	3.39	6.99	11.63	2.75	6.25	11.36	2	4.5	7	2	3.5	5	0.2	0.3	0.1							0	0	0	0	0	0	0	0	0	0	0	0	0	0	0
1998	8	Melbourne	14.5452	0	14.8	5.8	10.3	0.13859	0.92	0.98	0.64	0.56	0.085933669	3.39	6.99	11.63	2.75	6.25	11.36	2	4.5	7	2	3.5	5	0.2	0.3	0.1							0	0	0	0	0	0	0	0	0	0	0	0	0	0	0
1998	9	Melbourne	14.5452	2.21E-88	18	8.2	13.1	0.15063	0.92	0.98	0.64	0.56	0.047493207	3.39	6.99	11.63	2.75	6.25	11.36	2	4.5	7	2	3.5	5	0.2	0.3	0.1							1.47E-45	1.11E-45	1.75E-45	1.80E-45	1.36E-45	2.15E-45	1.04E-45	7.84E-46	1.24E-45	1.57E-45	1.19E-45	1.88E-45	1.92E-45	1.45E-45	2.30E-45
1998	10	Melbourne	14.5452	5.65E-91	18.7	8	13.35	0.151705	0.92	0.98	0.64	0.56	0.045644012	3.39	6.99	11.63	2.75	6.25	11.36	2	4.5	7	2	3.5	5	0.2	0.3	0.1							7.65E-47	5.78E-47	9.14E-47	9.37E-47	7.08E-47	1.12E-46	5.41E-47	4.09E-47	6.47E-47	8.18E-47	6.18E-47	9.77E-47	1.00E-46	7.57E-47	1.20E-46
1998	11	Melbourne	14.5452	1.28E-92	20.9	9	14.95	0.158585	0.92	0.98	0.64	0.56	0.037973979	3.39	6.99	11.63	2.75	6.25	11.36	2	4.5	7	2	3.5	5	0.2	0.3	0.1							1.35E-47	1.02E-47	1.61E-47	1.65E-47	1.25E-47	1.97E-47	9.51E-48	7.19E-48	1.14E-47	1.42E-47	1.08E-47	1.70E-47	1.74E-47	1.32E-47	2.08E-47
1998	12	Melbourne	14.5452	7.35E-65	24.7	12.5	18.6	0.17428	0.92	0.98	0.64	0.56	0.035607492	3.39	6.99	11.63	2.75	6.25	11.36	2	4.5	7	2	3.5	5	0.2	0.3	0.1							1.16E-33	8.80E-34	1.39E-33	1.43E-33	1.08E-33	1.70E-33	8.23E-34	6.22E-34	9.84E-34	1.23E-33	9.28E-34	1.47E-33	1.50E-33	1.14E-33	1.80E-33
1998	1	Perth	11.7706	5.37E-19	32.6	17.3	24.95	0.201585	0.92	0.98	0.64	0.56	0.032187204	3.39	6.99	11.63	2.75	6.25	11.36	2	4.5	7	2	3.5	5	0.2	0.3	0.1							1.36E-10	1.03E-10	1.62E-10	1.66E-10	1.26E-10	1.99E-10	9.60E-11	7.25E-11	1.15E-10	1.43E-10	1.08E-10	1.70E-10	1.75E-10	1.32E-10	2.09E-10
1998	2	Perth	11.7706	2.64E-18	33	15.9	24.45	0.199435	0.92	0.98	0.64	0.56	0.033114761	3.39	6.99	11.63	2.75	6.25	11.36	2	4.5	7	2	3.5	5	0.2	0.3	0.1							2.93E-10	2.21E-10	3.50E-10	3.59E-10	2.71E-10	4.29E-10	2.07E-10	1.57E-10	2.47E-10	3.08E-10	2.33E-10	3.68E-10	3.77E-10	2.85E-10	4.51E-10
1998	3	Perth	11.7706	1.61E-17	31.7	17.2	24.45	0.199435	0.92	0.98	0.64	0.56	0.033114761	3.39	6.99	11.63	2.75	6.25	11.36	2	4.5	7	2	3.5	5	0.2	0.3	0.1							7.23E-10	5.47E-10	8.64E-10	8.86E-10	6.69E-10	1.06E-09	5.11E-10	3.87E-10	6.11E-10	7.61E-10	5.75E-10	9.09E-10	9.31E-10	7.04E-10	1.11E-09
1998	4	Perth	11.7706	1.48E-17	25.7	13.7	19.7	0.17901	0.92	0.98	0.64	0.56	0.036129429	3.39	6.99	11.63	2.75	6.25	11.36	2	4.5	7	2	3.5	5	0.2	0.3	0.1							5.91E-10	4.47E-10	7.07E-10	7.24E-10	5.47E-10	8.65E-10	4.18E-10	3.16E-10	5.00E-10	6.24E-10	4.72E-10	7.46E-10	7.65E-10	5.78E-10	9.14E-10
1998	5	Perth	11.7706	5.61E-19	24.2	12.2	18.2	0.17256	0.92	0.98	0.64	0.56	0.035425668	3.39	6.99	11.63	2.75	6.25	11.36	2	4.5	7	2	3.5	5	0.2	0.3	0.1							1.12E-10	8.49E-11	1.34E-10	1.37E-10	1.04E-10	1.64E-10	7.94E-11	6.00E-11	9.49E-11	1.18E-10	8.95E-11	1.42E-10	1.45E-10	1.10E-10	1.73E-10
1998	6	Perth	11.7706	8.02E-22	18.6	8.9	13.75	0.153425	0.92	0.98	0.64	0.56	0.043091917	3.39	6.99	11.63	2.75	6.25	11.36	2	4.5	7	2	3.5	5	0.2	0.3	0.1							3.36E-12	2.54E-12	4.01E-12	4.11E-12	3.11E-12	4.91E-12	2.37E-12	1.79E-12	2.84E-12	3.58E-12	2.70E-12	4.27E-12	4.38E-12	3.31E-12	5.23E-12
1998	7	Perth	11.7706	0	17.1	6.5	11.8	0.14504	0.92	0.98	0.64	0.56	0.060821139	3.39	6.99	11.63	2.75	6.25	11.36	2	4.5	7	2	3.5	5	0.2	0.3	0.1							0	0	0	0	0	0	0	0	0	0	0	0	0	0	0
1998	8	Perth	11.7706	1.89E-31	19.9	10.6	15.25	0.159875	0.92	0.98	0.64	0.56	0.037184645	3.39	6.99	11.63	2.75	6.25	11.36	2	4.5	7	2	3.5	5	0.2	0.3	0.1							5.87E-17	4.43E-17	7.01E-17	7.18E-17	5.43E-17	8.59E-17	4.15E-17	3.14E-17	4.96E-17	6.20E-17	4.69E-17	7.41E-17	7.60E-17	5.74E-17	9.08E-17
1998	9	Perth	11.7706	1.15E-34	19.8	8.6	14.2	0.15536	0.92	0.98	0.64	0.56	0.040762798	3.39	6.99	11.63	2.75	6.25	11.36	2	4.5	7	2	3.5	5	0.2	0.3	0.1							1.33E-18	1.01E-18	1.59E-18	1.63E-18	1.23E-18	1.95E-18	9.41E-19	7.11E-19	1.12E-18	1.41E-18	1.07E-18	1.69E-18	1.73E-18	1.31E-18	2.07E-18
1998	10	Perth	11.7706	1.68E-35	23.3	10.6	16.95	0.167185	0.92	0.98	0.64	0.56	0.035231016	3.39	6.99	11.63	2.75	6.25	11.36	2	4.5	7	2	3.5	5	0.2	0.3	0.1							5.97E-19	4.51E-19	7.14E-19	7.31E-19	5.53E-19	8.74E-19	4.22E-19	3.19E-19	5.05E-19	6.30E-19	4.76E-19	7.53E-19	7.71E-19	5.83E-19	9.22E-19
1998	11	Perth	11.7706	1.00E-23	27	12.9	19.95	0.180085	0.92	0.98	0.64	0.56	0.036223239	3.39	6.99	11.63	2.75	6.25	11.36	2	4.5	7	2	3.5	5	0.2	0.3	0.1							4.88E-13	3.69E-13	5.83E-13	5.98E-13	4.52E-13	7.15E-13	3.45E-13	2.61E-13	4.13E-13	5.15E-13	3.90E-13	6.16E-13	6.31E-13	4.77E-13	7.55E-13
1998	12	Perth	11.7706	1.35E-23	30.1	15.9	23	0.1932	0.92	0.98	0.64	0.56	0.035240769	3.39	6.99	11.63	2.75	6.25	11.36	2	4.5	7	2	3.5	5	0.2	0.3	0.1							6.18E-13	4.67E-13	7.39E-13	7.57E-13	5.73E-13	9.05E-13	4.37E-13	3.31E-13	5.23E-13	6.52E-13	4.93E-13	7.80E-13	7.99E-13	6.04E-13	9.55E-13
1998	1	Rockhampton	6.252	102.5574688	32.3	23	27.65	0.213195	0.92	0.98	0.64	0.56	0.027073973	3.39	6.99	11.63	2.75	6.25	11.36	2	4.5	7	2	3.5	5	0.2	0.3	0.1							3.008046595	2.273869492	3.595303349	3.684089641	2.784909999	4.403329338	2.127010146	1.607868538	2.542263379	3.137888123	2.372020462	3.750493658	3.843112386	2.905119895	4.593397872
1998	2	Rockhampton	6.252	107.6074193	33.4	23.5	28.45	0.216635	0.92	0.98	0.64	0.56	0.026208855	3.39	6.99	11.63	2.75	6.25	11.36	2	4.5	7	2	3.5	5	0.2	0.3	0.1							3.189569874	2.411088193	3.812265164	3.906409345	2.952967899	4.669052208	2.255366487	1.704896811	2.695678549	3.323225726	2.51212252	3.972014463	4.070103664	3.076709173	4.864704342
1998	3	Rockhampton	6.252	78.1830986	33.2	21.1	27.15	0.211045	0.92	0.98	0.64	0.56	0.027867552	3.39	6.99	11.63	2.75	6.25	11.36	2	4.5	7	2	3.5	5	0.2	0.3	0.1							2.557188758	1.933053003	3.056425163	3.131903817	2.367496751	3.743341044	1.808205512	1.366874887	2.161218959	2.670510448	2.018716148	3.191870489	3.270693975	2.47241225	3.909227012
1998	4	Rockhampton	6.252	50.41986566	30.3	19.2	24.75	0.200725	0.92	0.98	0.64	0.56	0.032567123	3.39	6.99	11.63	2.75	6.25	11.36	2	4.5	7	2	3.5	5	0.2	0.3	0.1							1.784547526	1.34899113	2.132942257	2.18561543	1.652169968	2.612310091	1.261865657	0.953880776	1.508217934	1.875571845	1.417799048	2.241737128	2.297096998	1.736442113	2.74555605
1998	5	Rockhampton	6.252	35.15768407	26.8	14.6	20.7	0.18331	0.92	0.98	0.64	0.56	0.036386403	3.39	6.99	11.63	2.75	6.25	11.36	2	4.5	7	2	3.5	5	0.2	0.3	0.1							1.274904325	0.963737083	1.523802124	1.561432534	1.18033205	1.866268836	0.901493494	0.681465027	1.077490815	1.346680618	1.01799486	1.609591202	1.64934018	1.246783984	1.97133857
1998	6	Rockhampton	6.252	0.826216573	25.1	10.8	17.95	0.171485	0.92	0.98	0.64	0.56	0.035330458	3.39	6.99	11.63	2.75	6.25	11.36	2	4.5	7	2	3.5	5	0.2	0.3	0.1							0.186045877	0.140637463	0.222367354	0.227858733	0.172245012	0.272343277	0.131554301	0.099445704	0.157237464	0.196250289	0.148351274	0.23456396	0.240356535	0.181692462	0.287281007
1998	7	Rockhampton	6.252	0.002152965	24.1	12.2	18.15	0.172345	0.92	0.98	0.64	0.56	0.035405208	3.39	6.99	11.63	2.75	6.25	11.36	2	4.5	7	2	3.5	5	0.2	0.3	0.1							0.009532836	0.007206146	0.011393918	0.011675292	0.008825691	0.013954643	0.006740733	0.005095515	0.008056717	0.010056683	0.007602138	0.012020035	0.012316871	0.009310679	0.014721477
1998	8	Rockhampton	6.252	0.130046688	24.4	14.5	19.45	0.177935	0.92	0.98	0.64	0.56	0.036021665	3.39	6.99	11.63	2.75	6.25	11.36	2	4.5	7	2	3.5	5	0.2	0.3	0.1							0.075715306	0.057235391	0.0904971	0.092731932	0.070098752	0.110835859	0.053538806	0.040471533	0.063991113	0.079940177	0.060429094	0.095546787	0.097906322	0.074010223	0.117020438
1998	9	Rockhampton	6.252	5.665059767	25.9	17.2	21.55	0.186965	0.92	0.98	0.64	0.56	0.036284302	3.39	6.99	11.63	2.75	6.25	11.36	2	4.5	7	2	3.5	5	0.2	0.3	0.1							0.522837789	0.395228219	0.624910684	0.640342901	0.484053734	0.765356155	0.369702146	0.279468554	0.441878582	0.552200114	0.41742405	0.660005374	0.676304257	0.511237965	0.808338197
1998	10	Rockhampton	6.252	24.74048454	28.9	17.9	23.4	0.19492	0.92	0.98	0.64	0.56	0.034753738	3.39	6.99	11.63	2.75	6.25	11.36	2	4.5	7	2	3.5	5	0.2	0.3	0.1							1.168485746	0.883292198	1.396607593	1.431096924	1.08180759	1.710487987	0.826244194	0.624581903	0.9875507	1.231645464	0.931036458	1.472097896	1.508451466	1.140282127	1.802944348
1998	11	Rockhampton	6.252	62.18754959	29.8	19.5	24.65	0.200295	0.92	0.98	0.64	0.56	0.032752847	3.39	6.99	11.63	2.75	6.25	11.36	2	4.5	7	2	3.5	5	0.2	0.3	0.1							1.971076496	1.489993778	2.35588702	2.41406583	1.824862239	2.885360545	1.393761557	1.053584705	1.665863687	2.072128239	1.566381716	2.476666954	2.537828434	1.918417973	3.03328515
1998	12	Rockhampton	6.252	130.3343634	32.4	21.3	26.85	0.209755	0.92	0.98	0.64	0.56	0.028406899	3.39	6.99	11.63	2.75	6.25	11.36	2	4.5	7	2	3.5	5	0.2	0.3	0.1							3.245548125	2.453403773	3.879171972	3.974968421	3.004793689	4.750995978	2.294949088	1.734818445	2.742988807	3.391900613	2.564035855	4.054096652	4.15421288	3.140289764	4.965234083
1998	1	Sydney	20.0102	5.20E-16	28.3	20.2	24.25	0.198575	0.92	0.98	0.64	0.56	0.033462647	3.39	6.99	11.63	2.75	6.25	11.36	2	4.5	7	2	3.5	5	0.2	0.3	0.1							3.12E-09	2.36E-09	3.73E-09	3.82E-09	2.89E-09	4.57E-09	2.21E-09	1.67E-09	2.64E-09	3.28E-09	2.48E-09	3.92E-09	4.02E-09	3.04E-09	4.80E-09
1998	2	Sydney	20.0102	6.92E-15	29.4	20.8	25.1	0.20223	0.92	0.98	0.64	0.56	0.031895753	3.39	6.99	11.63	2.75	6.25	11.36	2	4.5	7	2	3.5	5	0.2	0.3	0.1							1.19E-08	9.01E-09	1.42E-08	1.46E-08	1.10E-08	1.74E-08	8.43E-09	6.37E-09	1.01E-08	1.25E-08	9.46E-09	1.50E-08	1.53E-08	1.16E-08	1.83E-08
1998	3	Sydney	20.0102	2.74E-14	26.8	19.2	23	0.1932	0.92	0.98	0.64	0.56	0.035240769	3.39	6.99	11.63	2.75	6.25	11.36	2	4.5	7	2	3.5	5	0.2	0.3	0.1							2.14E-08	1.62E-08	2.55E-08	2.62E-08	1.98E-08	3.13E-08	1.51E-08	1.14E-08	1.81E-08	2.25E-08	1.70E-08	2.69E-08	2.76E-08	2.09E-08	3.30E-08
1998	4	Sydney	20.0102	1.30E-13	23.3	15.8	19.55	0.178365	0.92	0.98	0.64	0.56	0.036066198	3.39	6.99	11.63	2.75	6.25	11.36	2	4.5	7	2	3.5	5	0.2	0.3	0.1							4.24E-08	3.20E-08	5.07E-08	5.19E-08	3.92E-08	6.20E-08	3.00E-08	2.27E-08	3.58E-08	4.48E-08	3.38E-08	5.35E-08	5.48E-08	4.14E-08	6.55E-08
1998	5	Sydney	20.0102	2.27E-14	20.1	12.7	16.4	0.16482	0.92	0.98	0.64	0.56	0.03548497	3.39	6.99	11.63	2.75	6.25	11.36	2	4.5	7	2	3.5	5	0.2	0.3	0.1							1.65E-08	1.25E-08	1.98E-08	2.02E-08	1.53E-08	2.42E-08	1.17E-08	8.83E-09	1.40E-08	1.74E-08	1.32E-08	2.08E-08	2.14E-08	1.61E-08	2.55E-08
1998	6	Sydney	20.0102	1.43E-16	17.5	10.2	13.85	0.153855	0.92	0.98	0.64	0.56	0.042527029	3.39	6.99	11.63	2.75	6.25	11.36	2	4.5	7	2	3.5	5	0.2	0.3	0.1							1.10E-09	8.31E-10	1.31E-09	1.35E-09	1.02E-09	1.61E-09	7.77E-10	5.87E-10	9.29E-10	1.17E-09	8.84E-10	1.40E-09	1.43E-09	1.08E-09	1.71E-09
1998	7	Sydney	20.0102	0	16.2	8.5	12.35	0.147405	0.92	0.98	0.64	0.56	0.054361398	3.39	6.99	11.63	2.75	6.25	11.36	2	4.5	7	2	3.5	5	0.2	0.3	0.1							0	0	0	0	0	0	0	0	0	0	0	0	0	0	0
1998	8	Sydney	20.0102	0	18	10.7	14.35	0.156005	0.92	0.98	0.64	0.56	0.040102358	3.39	6.99	11.63	2.75	6.25	11.36	2	4.5	7	2	3.5	5	0.2	0.3	0.1							0	0	0	0	0	0	0	0	0	0	0	0	0	0	0
1998	9	Sydney	20.0102	2.33E-21	21.8	12.8	17.3	0.16869	0.92	0.98	0.64	0.56	0.035199733	3.39	6.99	11.63	2.75	6.25	11.36	2	4.5	7	2	3.5	5	0.2	0.3	0.1							5.44E-12	4.12E-12	6.51E-12	6.67E-12	5.04E-12	7.97E-12	3.85E-12	2.91E-12	4.60E-12	5.74E-12	4.34E-12	6.86E-12	7.03E-12	5.32E-12	8.41E-12
1998	10	Sydney	20.0102	3.62E-18	23.7	13.8	18.75	0.174925	0.92	0.98	0.64	0.56	0.035681018	3.39	6.99	11.63	2.75	6.25	11.36	2	4.5	7	2	3.5	5	0.2	0.3	0.1							2.21E-10	1.67E-10	2.64E-10	2.70E-10	2.04E-10	3.23E-10	1.56E-10	1.18E-10	1.87E-10	2.33E-10	1.76E-10	2.78E-10	2.85E-10	2.16E-10	3.41E-10
1998	11	Sydney	20.0102	5.61E-19	21.5	14.9	18.2	0.17256	0.92	0.98	0.64	0.56	0.035425668	3.39	6.99	11.63	2.75	6.25	11.36	2	4.5	7	2	3.5	5	0.2	0.3	0.1							8.61E-11	6.51E-11	1.03E-10	1.05E-10	7.97E-11	1.26E-10	6.09E-11	4.60E-11	7.28E-11	9.08E-11	6.87E-11	1.09E-10	1.11E-10	8.41E-11	1.33E-10
1998	12	Sydney	20.0102	1.42E-18	26	18.9	22.45	0.190835	0.92	0.98	0.64	0.56	0.035771475	3.39	6.99	11.63	2.75	6.25	11.36	2	4.5	7	2	3.5	5	0.2	0.3	0.1							1.51E-10	1.14E-10	1.80E-10	1.84E-10	1.39E-10	2.20E-10	1.06E-10	8.05E-11	1.27E-10	1.59E-10	1.20E-10	1.90E-10	1.95E-10	1.47E-10	2.33E-10
1998	1	Thursday Island	7.0328	18.62672424	31.1	25.6	28.35	0.216205	0.92	0.98	0.64	0.56	0.026282682	3.39	6.99	11.63	2.75	6.25	11.36	2	4.5	7	2	3.5	5	0.2	0.3	0.1							1.246708222	0.942422833	1.490101335	1.526899501	1.154227531	1.824993968	0.881555838	0.666393576	1.053660759	1.299084802	0.982015805	1.552703322	1.591047449	1.202718821	1.90166543
1998	2	Thursday Island	7.0328	36.92065659	30.7	25.7	28.2	0.21556	0.92	0.98	0.64	0.56	0.026413624	3.39	6.99	11.63	2.75	6.25	11.36	2	4.5	7	2	3.5	5	0.2	0.3	0.1							1.74502636	1.319115937	2.085705429	2.137212084	1.615580478	2.554457027	1.233919972	0.932755824	1.474816452	1.818671846	1.374786692	2.173728622	2.227409017	1.68376295	2.662262981
1998	3	Thursday Island	7.0328	72.26890401	29.7	24.8	27.25	0.211475	0.92	0.98	0.64	0.56	0.027697119	3.39	6.99	11.63	2.75	6.25	11.36	2	4.5	7	2	3.5	5	0.2	0.3	0.1							2.330990992	1.762063564	2.786067122	2.854869263	2.158078313	3.412221419	1.648259538	1.245967095	1.970046955	2.43371409	1.839714927	2.908844707	2.98067885	2.253181421	3.562592636
1998	5	Thursday Island	7.0328	48.11239623	29.4	25.3	27.35	0.211905	0.92	0.98	0.64	0.56	0.027532089	3.39	6.99	11.63	2.75	6.25	11.36	2	4.5	7	2	3.5	5	0.2	0.3	0.1							1.912336212	1.445590297	2.285678952	2.342123968	1.770479303	2.799373574	1.352225904	1.022186702	1.616219086	1.99615286	1.508949728	2.385859007	2.444777978	1.84807844	2.922068583
1998	6	Thursday Island	7.0328	21.77440988	29.3	24.5	26.9	0.20997	0.92	0.98	0.64	0.56	0.028314398	3.39	6.99	11.63	2.75	6.25	11.36	2	4.5	7	2	3.5	5	0.2	0.3	0.1							1.254402598	0.948239234	1.499297873	1.536323149	1.161351139	1.836257381	0.886996584	0.670506393	1.060163693	1.310800546	0.990872075	1.566706313	1.605396246	1.213565492	1.918815522
1998	7	Thursday Island	7.0328	12.22688021	29	24.1	26.55	0.208465	0.92	0.98	0.64	0.56	0.028979522	3.39	6.99	11.63	2.75	6.25	11.36	2	4.5	7	2	3.5	5	0.2	0.3	0.1							0.920852191	0.696098826	1.100628884	1.127808999	0.852543468	1.347989581	0.651140829	0.492216201	0.778262147	0.963134693	0.728061394	1.15116614	1.179594276	0.891689458	1.409884826
1998	8	Thursday Island	7.0328	8.949293372	29.1	23.4	26.25	0.207175	0.92	0.98	0.64	0.56	0.029574729	3.39	6.99	11.63	2.75	6.25	11.36	2	4.5	7	2	3.5	5	0.2	0.3	0.1							0.773807688	0.58494363	0.924877087	0.947716998	0.716406711	1.132738469	0.547164664	0.413617608	0.65398686	0.809998181	0.612301071	0.968133	0.992041118	0.749912597	1.185715926
1998	9	Thursday Island	7.0328	12.10145129	30.2	24.3	27.25	0.211475	0.92	0.98	0.64	0.56	0.027697119	3.39	6.99	11.63	2.75	6.25	11.36	2	4.5	7	2	3.5	5	0.2	0.3	0.1							0.953857699	0.721048645	1.140078011	1.168232325	0.88310063	1.396304697	0.674479247	0.509858387	0.806156893	0.995892704	0.752824122	1.190319452	1.219714482	0.922017482	1.457837644
1998	10	Thursday Island	7.0328	16.7686802	32.1	26.8	29.45	0.220935	0.92	0.98	0.64	0.56	0.026194024	3.39	6.99	11.63	2.75	6.25	11.36	2	4.5	7	2	3.5	5	0.2	0.3	0.1							1.21110532	0.915509568	1.447547728	1.48329503	1.121265649	1.772876656	0.856380785	0.647363024	1.023570814	1.261829272	0.953853271	1.508174446	1.545418929	1.168226902	1.847128917
1998	11	Thursday Island	7.0328	16.69348488	32	25.8	28.9	0.21857	0.92	0.98	0.64	0.56	0.026026094	3.39	6.99	11.63	2.75	6.25	11.36	2	4.5	7	2	3.5	5	0.2	0.3	0.1							1.199843367	0.906996332	1.434087119	1.46950201	1.110839105	1.756390844	0.848417381	0.641343257	1.014052726	1.249800999	0.944760752	1.49379791	1.530687364	1.157090886	1.82952133
1998	12	Thursday Island	7.0328	33.76098985	30.7	25.7	28.2	0.21556	0.92	0.98	0.64	0.56	0.026413624	3.39	6.99	11.63	2.75	6.25	11.36	2	4.5	7	2	3.5	5	0.2	0.3	0.1							1.668686949	1.261408767	1.994462382	2.043715783	1.544903918	2.442707573	1.179939857	0.891950693	1.410297875	1.739110678	1.314644102	2.078634837	2.129966884	1.610103621	2.545797356
1998	1	Townsville	8.027	62.57149605	31	24.8	27.9	0.21427	0.92	0.98	0.64	0.56	0.026741615	3.39	6.99	11.63	2.75	6.25	11.36	2	4.5	7	2	3.5	5	0.2	0.3	0.1							2.098817608	1.586556982	2.508566851	2.570516101	1.943127527	3.072354385	1.484088163	1.121865201	1.773824631	2.188397755	1.654273208	2.615635605	2.680228927	2.026062628	3.203486293
1998	2	Townsville	8.027	117.2457675	32.2	25.2	28.7	0.21771	0.92	0.98	0.64	0.56	0.026075466	3.39	6.99	11.63	2.75	6.25	11.36	2	4.5	7	2	3.5	5	0.2	0.3	0.1							2.961459509	2.238652965	3.53962113	3.627032345	2.741778738	4.335132826	2.094068101	1.582966692	2.502890104	3.084979085	2.332024988	3.687255261	3.778312312	2.856135644	4.515946971
1998	3	Townsville	8.027	65.37324332	31.1	23	27.05	0.210615	0.92	0.98	0.64	0.56	0.028042947	3.39	6.99	11.63	2.75	6.25	11.36	2	4.5	7	2	3.5	5	0.2	0.3	0.1							2.052052159	1.551205626	2.452671449	2.513240358	1.899831135	3.003896778	1.451019997	1.096868017	1.734300613	2.143508775	1.620340329	2.561983013	2.625251379	1.984503508	3.137775555
1998	4	Townsville	8.027	38.7489471	30.8	22.5	26.65	0.208895	0.92	0.98	0.64	0.56	0.028785626	3.39	6.99	11.63	2.75	6.25	11.36	2	4.5	7	2	3.5	5	0.2	0.3	0.1							1.54356573	1.166826016	1.844913921	1.890474212	1.429064178	2.259548863	1.091465795	0.825070588	1.304551144	1.614011349	1.220077898	1.92911254	1.976752122	1.494284148	2.36267069
1998	5	Townsville	8.027	17.6691536	28.2	18.9	23.55	0.195565	0.92	0.98	0.64	0.56	0.034550172	3.39	6.99	11.63	2.75	6.25	11.36	2	4.5	7	2	3.5	5	0.2	0.3	0.1							0.877399778	0.663251889	1.048693316	1.074590878	0.81231435	1.284381761	0.620415333	0.468989909	0.741538155	0.924578321	0.698915516	1.105082461	1.132372557	0.855993193	1.353444076
1998	6	Townsville	8.027	11.69082444	26.3	16	21.15	0.185245	0.92	0.98	0.64	0.56	0.036375375	3.39	6.99	11.63	2.75	6.25	11.36	2	4.5	7	2	3.5	5	0.2	0.3	0.1							0.655784643	0.495726594	0.783812566	0.803168878	0.607138603	0.959970421	0.463709768	0.350531636	0.554239181	0.692694994	0.523628197	0.827928875	0.848374642	0.641310949	1.014001643
1998	7	Townsville	8.027	2.869744511	25.9	16.4	21.15	0.185245	0.92	0.98	0.64	0.56	0.036375375	3.39	6.99	11.63	2.75	6.25	11.36	2	4.5	7	2	3.5	5	0.2	0.3	0.1							0.324907914	0.245607297	0.388339234	0.397929301	0.300806277	0.475616485	0.229744589	0.173670585	0.274597306	0.343195114	0.259431121	0.410196619	0.420326456	0.317736935	0.502386206
1998	8	Townsville	8.027	3.286074857	27.2	16.6	21.9	0.18847	0.92	0.98	0.64	0.56	0.036136863	3.39	6.99	11.63	2.75	6.25	11.36	2	4.5	7	2	3.5	5	0.2	0.3	0.1							0.355112166	0.268439565	0.42444022	0.434921804	0.328769981	0.519830983	0.25110222	0.189815437	0.300124558	0.374983339	0.283460761	0.448190815	0.459258922	0.347167113	0.548919402
1998	9	Townsville	8.027	15.89109878	28.2	20.4	24.3	0.19879	0.92	0.98	0.64	0.56	0.033377073	3.39	6.99	11.63	2.75	6.25	11.36	2	4.5	7	2	3.5	5	0.2	0.3	0.1							0.863146101	0.652477122	1.031656914	1.05713376	0.799118009	1.263516514	0.610336461	0.461370998	0.7294916	0.908150577	0.686497309	1.085447551	1.112252762	0.840784058	1.329396322
1998	10	Townsville	8.027	22.98210938	30.5	22.8	26.65	0.208895	0.92	0.98	0.64	0.56	0.028785626	3.39	6.99	11.63	2.75	6.25	11.36	2	4.5	7	2	3.5	5	0.2	0.3	0.1							1.188748874	0.898609683	1.420826663	1.455914086	1.100567601	1.740150169	0.84057239	0.635413001	1.004676168	1.243001277	0.939620645	1.485670687	1.522359439	1.150795566	1.819567555
1998	11	Townsville	8.027	35.15762058	30.1	23.2	26.65	0.208895	0.92	0.98	0.64	0.56	0.028785626	3.39	6.99	11.63	2.75	6.25	11.36	2	4.5	7	2	3.5	5	0.2	0.3	0.1							1.470296462	1.111439655	1.757340396	1.800738052	1.361230018	2.152293637	1.039656599	0.785906517	1.242627311	1.537398201	1.162163802	1.837542314	1.882920562	1.423354156	2.250520525
1998	12	Townsville	8.027	38.52423477	31.4	23.7	27.55	0.212765	0.92	0.98	0.64	0.56	0.027220052	3.39	6.99	11.63	2.75	6.25	11.36	2	4.5	7	2	3.5	5	0.2	0.3	0.1							1.618773079	1.223677428	1.934803896	1.982584027	1.498692654	2.369641149	1.144645422	0.865270607	1.368112955	1.688990448	1.276756769	2.018729704	2.068582389	1.563701305	2.472428852
1999	1	Adelaide	13.5409	7.21E-55	30.3	18.1	24.2	0.19836	0.92	0.98	0.64	0.56	0.033547254	3.39	6.99	11.63	2.75	6.25	11.36	2	4.5	7	2	3.5	5	0.2	0.3	0.1							1.41E-28	1.06E-28	1.68E-28	1.72E-28	1.30E-28	2.06E-28	9.96E-29	7.53E-29	1.19E-28	1.48E-28	1.12E-28	1.77E-28	1.82E-28	1.37E-28	2.17E-28
1999	2	Adelaide	13.5409	4.47E-54	29.5	18.1	23.8	0.19664	0.92	0.98	0.64	0.56	0.034186831	3.39	6.99	11.63	2.75	6.25	11.36	2	4.5	7	2	3.5	5	0.2	0.3	0.1							3.44E-28	2.60E-28	4.11E-28	4.21E-28	3.18E-28	5.03E-28	2.43E-28	1.84E-28	2.91E-28	3.62E-28	2.74E-28	4.33E-28	4.43E-28	3.35E-28	5.30E-28
1999	3	Adelaide	13.5409	1.21E-53	24.3	15.2	19.75	0.179225	0.92	0.98	0.64	0.56	0.036149429	3.39	6.99	11.63	2.75	6.25	11.36	2	4.5	7	2	3.5	5	0.2	0.3	0.1							4.99E-28	3.77E-28	5.96E-28	6.11E-28	4.62E-28	7.30E-28	3.53E-28	2.67E-28	4.22E-28	5.27E-28	3.98E-28	6.30E-28	6.45E-28	4.88E-28	7.71E-28
1999	4	Adelaide	13.5409	6.29E-55	20.7	9.2	14.95	0.158585	0.92	0.98	0.64	0.56	0.037973979	3.39	6.99	11.63	2.75	6.25	11.36	2	4.5	7	2	3.5	5	0.2	0.3	0.1							9.77E-29	7.39E-29	1.17E-28	1.20E-28	9.05E-29	1.43E-28	6.91E-29	5.22E-29	8.26E-29	1.03E-28	7.82E-29	1.24E-28	1.27E-28	9.58E-29	1.51E-28
1999	5	Adelaide	13.5409	1.33E-58	19	10.5	14.75	0.157725	0.92	0.98	0.64	0.56	0.038597403	3.39	6.99	11.63	2.75	6.25	11.36	2	4.5	7	2	3.5	5	0.2	0.3	0.1							1.40E-30	1.06E-30	1.67E-30	1.71E-30	1.30E-30	2.05E-30	9.90E-31	7.48E-31	1.18E-30	1.48E-30	1.12E-30	1.77E-30	1.82E-30	1.37E-30	2.17E-30
1999	6	Adelaide	13.5409	0	15.6	7.6	11.6	0.14418	0.92	0.98	0.64	0.56	0.063503496	3.39	6.99	11.63	2.75	6.25	11.36	2	4.5	7	2	3.5	5	0.2	0.3	0.1							0	0	0	0	0	0	0	0	0	0	0	0	0	0	0
1999	7	Adelaide	13.5409	0	15.6	8.2	11.9	0.14547	0.92	0.98	0.64	0.56	0.059548783	3.39	6.99	11.63	2.75	6.25	11.36	2	4.5	7	2	3.5	5	0.2	0.3	0.1							0	0	0	0	0	0	0	0	0	0	0	0	0	0	0
1999	8	Adelaide	13.5409	2.79E-69	16.7	7.1	11.9	0.14547	0.92	0.98	0.64	0.56	0.059548783	3.39	6.99	11.63	2.75	6.25	11.36	2	4.5	7	2	3.5	5	0.2	0.3	0.1							4.53E-36	3.42E-36	5.41E-36	5.55E-36	4.19E-36	6.63E-36	3.20E-36	2.42E-36	3.83E-36	4.92E-36	3.72E-36	5.88E-36	6.02E-36	4.55E-36	7.20E-36
1999	9	Adelaide	13.5409	4.09E-70	20.2	10.3	15.25	0.159875	0.92	0.98	0.64	0.56	0.037184645	3.39	6.99	11.63	2.75	6.25	11.36	2	4.5	7	2	3.5	5	0.2	0.3	0.1							2.54E-36	1.92E-36	3.04E-36	3.12E-36	2.36E-36	3.72E-36	1.80E-36	1.36E-36	2.15E-36	2.69E-36	2.03E-36	3.22E-36	3.29E-36	2.49E-36	3.94E-36
1999	10	Adelaide	13.5409	2.73E-59	21.8	12.5	17.15	0.168045	0.92	0.98	0.64	0.56	0.035202585	3.39	6.99	11.63	2.75	6.25	11.36	2	4.5	7	2	3.5	5	0.2	0.3	0.1							7.14E-31	5.39E-31	8.53E-31	8.74E-31	6.61E-31	1.04E-30	5.05E-31	3.81E-31	6.03E-31	7.53E-31	5.69E-31	9.00E-31	9.22E-31	6.97E-31	1.10E-30
1999	11	Adelaide	13.5409	4.32E-61	22.2	12.5	17.35	0.168905	0.92	0.98	0.64	0.56	0.035201984	3.39	6.99	11.63	2.75	6.25	11.36	2	4.5	7	2	3.5	5	0.2	0.3	0.1							9.02E-32	6.82E-32	1.08E-31	1.11E-31	8.35E-32	1.32E-31	6.38E-32	4.82E-32	7.63E-32	9.52E-32	7.19E-32	1.14E-31	1.17E-31	8.81E-32	1.39E-31
1999	12	Adelaide	13.5409	5.43E-61	25.2	15.7	20.45	0.182235	0.92	0.98	0.64	0.56	0.036354822	3.39	6.99	11.63	2.75	6.25	11.36	2	4.5	7	2	3.5	5	0.2	0.3	0.1							1.07E-31	8.09E-32	1.28E-31	1.31E-31	9.91E-32	1.57E-31	7.57E-32	5.72E-32	9.05E-32	1.13E-31	8.55E-32	1.35E-31	1.39E-31	1.05E-31	1.66E-31
1999	1	Brisbane	8.7075	70.31304678	28.8	21.09333333	24.94666667	0.201570667	0.92	0.98	0.64	0.56	0.032193622	3.39	6.99	11.63	2.75	6.25	11.36	2	4.5	7	2	3.5	5	0.2	0.3	0.1							1.805344996	1.36471254	2.157799989	2.211087025	1.671424685	2.64275447	1.276571689	0.964997492	1.525795005	1.896483239	1.433606576	2.266731024	2.32270812	1.755802301	2.776167197
1999	2	Brisbane	8.7075	74.3720704	28	20.64642857	24.32321429	0.198889821	0.92	0.98	0.64	0.56	0.033337019	3.39	6.99	11.63	2.75	6.25	11.36	2	4.5	7	2	3.5	5	0.2	0.3	0.1							1.795006078	1.356897053	2.145442619	2.198424489	1.661852707	2.627619844	1.26926097	0.959471108	1.517057024	1.88849744	1.427569879	2.257186169	2.312927554	1.748408888	2.764477184
1999	3	Brisbane	8.7075	78.67770705	27.8	20.04516129	23.92258065	0.197167097	0.92	0.98	0.64	0.56	0.033998158	3.39	6.99	11.63	2.75	6.25	11.36	2	4.5	7	2	3.5	5	0.2	0.3	0.1							1.809268881	1.367678718	2.162489928	2.215892783	1.675057496	2.648498449	1.279346295	0.967094896	1.529111292	1.905169137	1.440172498	2.277112658	2.33334613	1.76384388	2.78888205
1999	4	Brisbane	8.7075	56.72170533	24.8	15.4	20.1	0.18073	0.92	0.98	0.64	0.56	0.0362713	3.39	6.99	11.63	2.75	6.25	11.36	2	4.5	7	2	3.5	5	0.2	0.3	0.1							1.355389913	1.024578468	1.620000801	1.660006844	1.254847224	1.984087672	0.958405399	0.724486383	1.145513552	1.431483831	1.082100064	1.710950429	1.753202481	1.325296504	2.095477763
1999	5	Brisbane	8.7075	2.529771489	23.2	14.31290323	18.75645162	0.174952742	0.92	0.98	0.64	0.56	0.035684213	3.39	6.99	11.63	2.75	6.25	11.36	2	4.5	7	2	3.5	5	0.2	0.3	0.1							0.279778775	0.211492875	0.334399597	0.34265762	0.259024814	0.409554191	0.197833469	0.149548046	0.236456222	0.295260586	0.223196023	0.352903899	0.361618888	0.273358185	0.432217241
1999	6	Brisbane	8.7075	0.268428716	20.3	10.52666667	15.41333334	0.160577333	0.92	0.98	0.64	0.56	0.03682289	3.39	6.99	11.63	2.75	6.25	11.36	2	4.5	7	2	3.5	5	0.2	0.3	0.1							0.082105322	0.06206579	0.09813463	0.100558073	0.076014758	0.120189885	0.05805723	0.043887141	0.069391663	0.086776795	0.065597092	0.103718109	0.106279435	0.080339701	0.127028222
1999	7	Brisbane	8.7075	0.000643961	20.1	11.17666667	15.63833334	0.161544833	0.92	0.98	0.64	0.56	0.036396593	3.39	6.99	11.63	2.75	6.25	11.36	2	4.5	7	2	3.5	5	0.2	0.3	0.1							0.004073754	0.003079469	0.004869068	0.00498931	0.003771564	0.005963366	0.002880579	0.002177513	0.003442951	0.004303161	0.003252884	0.005143261	0.005270274	0.003983953	0.006299183
1999	8	Brisbane	8.7075	5.78E-07	20.5	10.88666667	15.69333334	0.161781333	0.92	0.98	0.64	0.56	0.036304369	3.39	6.99	11.63	2.75	6.25	11.36	2	4.5	7	2	3.5	5	0.2	0.3	0.1							0.00012241	9.25E-05	0.000146308	0.000149921	0.00011333	0.00017919	8.66E-05	6.54E-05	0.000103455	0.000129288	9.77E-05	0.000154529	0.000158345	0.000119697	0.000189258
1999	9	Brisbane	8.7075	0.000591978	22.5	13.51666667	18.00833334	0.171735833	0.92	0.98	0.64	0.56	0.035350985	3.39	6.99	11.63	2.75	6.25	11.36	2	4.5	7	2	3.5	5	0.2	0.3	0.1							0.004224492	0.003193416	0.005049233	0.005173925	0.003911119	0.006184023	0.002987167	0.002258086	0.003570347	0.00445632	0.003368661	0.005326321	0.005457855	0.004125751	0.006523384
1999	10	Brisbane	8.7075	8.375071347	24.6	16.86129032	20.73064516	0.183441774	0.92	0.98	0.64	0.56	0.03638851	3.39	6.99	11.63	2.75	6.25	11.36	2	4.5	7	2	3.5	5	0.2	0.3	0.1							0.527620482	0.398843595	0.630627095	0.64620048	0.488481647	0.772357301	0.373084021	0.282025011	0.445920695	0.557326697	0.421299383	0.666132814	0.682583014	0.515984259	0.815842747
1999	11	Brisbane	8.7075	27.35299324	24.8	16.44666667	20.62333334	0.182980333	0.92	0.98	0.64	0.56	0.036379407	3.39	6.99	11.63	2.75	6.25	11.36	2	4.5	7	2	3.5	5	0.2	0.3	0.1							0.951262516	0.719086871	1.136976174	1.165053888	0.880697957	1.392505738	0.672644176	0.508471203	0.803963563	1.004808872	0.759564111	1.20097631	1.230634512	0.93027225	1.470889577
1999	12	Brisbane	8.7075	39.11694355	26.2	18.01	22.105	0.1893515	0.92	0.98	0.64	0.56	0.036019995	3.39	6.99	11.63	2.75	6.25	11.36	2	4.5	7	2	3.5	5	0.2	0.3	0.1							1.184127635	0.895116355	1.415303226	1.450254248	1.096289165	1.733385368	0.83730468	0.632942844	1.000770509	1.250198581	0.945061296	1.494273112	1.531174301	1.157458975	1.83010333
1999	1	Cairns	8.2543	131.7944432	31.6	23.7	27.65	0.213195	0.92	0.98	0.64	0.56	0.027073973	3.39	6.99	11.63	2.75	6.25	11.36	2	4.5	7	2	3.5	5	0.2	0.3	0.1							2.967691976	2.243364267	3.547070353	3.634665527	2.747548881	4.344256224	2.098475121	1.586298086	2.5081575	3.095791607	2.340198487	3.700178697	3.791554894	2.866146095	4.531774883
1999	2	Cairns	8.2543	136.5769987	30.9	23.7	27.3	0.21169	0.92	0.98	0.64	0.56	0.027613901	3.39	6.99	11.63	2.75	6.25	11.36	2	4.5	7	2	3.5	5	0.2	0.3	0.1							2.965983119	2.242072493	3.545027878	3.632572613	2.745966787	4.341754713	2.097266776	1.585384664	2.506713252	3.096332001	2.340606986	3.700824592	3.792216738	2.866646402	4.532565939
1999	3	Cairns	8.2543	128.5122286	30.2	23.3	26.75	0.209325	0.92	0.98	0.64	0.56	0.02859462	3.39	6.99	11.63	2.75	6.25	11.36	2	4.5	7	2	3.5	5	0.2	0.3	0.1							2.788447364	2.107868077	3.332832065	3.415136608	2.581600617	4.081868979	1.97173004	1.490487811	2.356668154	2.914941303	2.203488507	3.48402124	3.570059411	2.698711248	4.267037145
1999	4	Cairns	8.2543	86.97681103	29	22.3	25.65	0.204595	0.92	0.98	0.64	0.56	0.030793827	3.39	6.99	11.63	2.75	6.25	11.36	2	4.5	7	2	3.5	5	0.2	0.3	0.1							2.148120807	1.623826698	2.567495445	2.630899942	1.98877342	3.144526879	1.51895079	1.14821887	1.81549344	2.252316656	1.702591356	2.692033305	2.758513274	2.085240031	3.297053984
1999	5	Cairns	8.2543	74.66258271	28.7	20	24.35	0.199005	0.92	0.98	0.64	0.56	0.033290552	3.39	6.99	11.63	2.75	6.25	11.36	2	4.5	7	2	3.5	5	0.2	0.3	0.1							1.849803596	1.398320083	2.21093818	2.265537467	1.71258535	2.707835197	1.308008667	0.988761613	1.56336938	1.946029052	1.471059691	2.325949598	2.383389102	1.801672811	2.848694841
1999	6	Cairns	8.2543	67.49275952	27	18.5	22.75	0.192125	0.92	0.98	0.64	0.56	0.035502341	3.39	6.99	11.63	2.75	6.25	11.36	2	4.5	7	2	3.5	5	0.2	0.3	0.1							1.634872673	1.235847576	1.954046591	2.002301921	1.513597981	2.393208541	1.156029553	0.873876202	1.381719595	1.724930715	1.303925058	2.06168654	2.112600047	1.596975527	2.525040017
1999	7	Cairns	8.2543	35.79567427	26.3	15.5	20.9	0.18417	0.92	0.98	0.64	0.56	0.036392813	3.39	6.99	11.63	2.75	6.25	11.36	2	4.5	7	2	3.5	5	0.2	0.3	0.1							1.124707242	0.85019876	1.344282273	1.377479427	1.041276571	1.64640282	0.795288118	0.601181309	0.950551111	1.188037405	0.898071864	1.419976296	1.455042719	1.099908909	1.739108686
1999	8	Cairns	8.2543	35.53960649	26.7	16.7	21.7	0.18761	0.92	0.98	0.64	0.56	0.036229056	3.39	6.99	11.63	2.75	6.25	11.36	2	4.5	7	2	3.5	5	0.2	0.3	0.1							1.144664101	0.865284727	1.368135282	1.401921487	1.059753032	1.675616669	0.809399748	0.611848698	0.967417735	1.208861253	0.913813213	1.444865555	1.48054662	1.119188046	1.769591678
1999	9	Cairns	8.2543	21.82227287	28.3	17.9	23.1	0.19363	0.92	0.98	0.64	0.56	0.035126806	3.39	6.99	11.63	2.75	6.25	11.36	2	4.5	7	2	3.5	5	0.2	0.3	0.1							0.942802609	0.712691782	1.126864651	1.15469266	0.872865605	1.380121702	0.666662118	0.503949192	0.796813636	0.99424951	0.751581984	1.188355459	1.217701988	0.92049618	1.455432254
1999	10	Cairns	8.2543	132.6976175	30.4	20.8	25.6	0.20438	0.92	0.98	0.64	0.56	0.03089543	3.39	6.99	11.63	2.75	6.25	11.36	2	4.5	7	2	3.5	5	0.2	0.3	0.1							2.645458834	1.999778908	3.161928083	3.240012139	2.449218961	3.872555203	1.870621881	1.414057227	2.235820789	2.77415953	2.09706749	3.315754838	3.397637657	2.568372653	4.060953732
1999	11	Cairns	8.2543	84.0037325	29.3	22.5	25.9	0.20567	0.92	0.98	0.64	0.56	0.030284444	3.39	6.99	11.63	2.75	6.25	11.36	2	4.5	7	2	3.5	5	0.2	0.3	0.1							2.142815271	1.619816089	2.561154116	2.624402013	1.983861448	3.136760368	1.515199209	1.145382941	1.811009443	2.245202806	1.697213791	2.683530628	2.749800622	2.078653886	3.286640374
1999	12	Cairns	8.2543	93.69462855	30	23.2	26.6	0.20868	0.92	0.98	0.64	0.56	0.028882237	3.39	6.99	11.63	2.75	6.25	11.36	2	4.5	7	2	3.5	5	0.2	0.3	0.1							2.359951841	1.783955908	2.820681957	2.890338914	2.184890849	3.454615761	1.66873795	1.26144732	1.99452334	2.467983434	1.865620116	2.949804407	3.022650053	2.284908669	3.61275782
1999	1	Darwin	9.6798	93.15010109	31.3	24.7	28	0.2147	0.92	0.98	0.64	0.56	0.026623104	3.39	6.99	11.63	2.75	6.25	11.36	2	4.5	7	2	3.5	5	0.2	0.3	0.1							2.342580542	1.77082444	2.799919284	2.869063505	2.168808151	3.429186783	1.656454587	1.25216197	1.979841912	2.442160338	1.84609969	2.918939905	2.991023349	2.261001128	3.574956678
1999	2	Darwin	9.6798	122.8927752	30.3	24.4	27.35	0.211905	0.92	0.98	0.64	0.56	0.027532089	3.39	6.99	11.63	2.75	6.25	11.36	2	4.5	7	2	3.5	5	0.2	0.3	0.1							2.605132834	1.969295317	3.113729294	3.190623077	2.41188434	3.813523984	1.842107093	1.392502073	2.201739099	2.719314378	2.055608452	3.250202342	3.330466338	2.517595909	3.98066865
1999	3	Darwin	9.6798	149.0221636	31.5	24.1	27.8	0.21384	0.92	0.98	0.64	0.56	0.026868623	3.39	6.99	11.63	2.75	6.25	11.36	2	4.5	7	2	3.5	5	0.2	0.3	0.1							2.935664027	2.219153413	3.508789632	3.595439461	2.717896762	4.297372106	2.07582794	1.569178427	2.481088942	3.06150458	2.31427993	3.659197861	3.749562033	2.834402476	4.481583814
1999	4	Darwin	9.6798	132.5181561	32	24.1	28.05	0.214915	0.92	0.98	0.64	0.56	0.026567194	3.39	6.99	11.63	2.75	6.25	11.36	2	4.5	7	2	3.5	5	0.2	0.3	0.1							2.80025001	2.116790039	3.346938926	3.429591839	2.592527744	4.099146284	1.980075771	1.496796591	2.36664321	2.919056471	2.206599281	3.488939806	3.575099442	2.702521153	4.273061134
1999	5	Darwin	9.6798	64.30182631	31.4	19.9	25.65	0.204595	0.92	0.98	0.64	0.56	0.030793827	3.39	6.99	11.63	2.75	6.25	11.36	2	4.5	7	2	3.5	5	0.2	0.3	0.1							1.705593562	1.289307544	2.038574222	2.088916968	1.579072802	2.496733323	1.206036774	0.911678107	1.441489656	1.78832437	1.351846156	2.13745645	2.1902411	1.655666647	2.617838824
1999	6	Darwin	9.6798	33.6674068	31.3	19.8	25.55	0.204165	0.92	0.98	0.64	0.56	0.030996855	3.39	6.99	11.63	2.75	6.25	11.36	2	4.5	7	2	3.5	5	0.2	0.3	0.1							1.226865836	0.927423398	1.466385147	1.50259764	1.135857051	1.795947688	0.867525152	0.655787374	1.036890881	1.286728804	0.972675549	1.537935079	1.575914504	1.19127939	1.883578101
1999	7	Darwin	9.6798	10.45075566	30.6	17.7	24.15	0.198145	0.92	0.98	0.64	0.56	0.033630871	3.39	6.99	11.63	2.75	6.25	11.36	2	4.5	7	2	3.5	5	0.2	0.3	0.1							0.632533423	0.478150324	0.756022043	0.774692065	0.585612156	0.92593412	0.447268672	0.338103336	0.534588313	0.665737569	0.503250299	0.795708589	0.815358674	0.616353223	0.974540013
1999	8	Darwin	9.6798	12.85311302	31.7	19.5	25.6	0.20438	0.92	0.98	0.64	0.56	0.03089543	3.39	6.99	11.63	2.75	6.25	11.36	2	4.5	7	2	3.5	5	0.2	0.3	0.1							0.76029221	0.574726889	0.908723001	0.931163985	0.70389381	1.112953835	0.537607777	0.406393281	0.642564196	0.797280174	0.602687162	0.952932074	0.976464805	0.738138011	1.167098671
1999	9	Darwin	9.6798	17.25112504	33.1	22.3	27.7	0.21341	0.92	0.98	0.64	0.56	0.027003627	3.39	6.99	11.63	2.75	6.25	11.36	2	4.5	7	2	3.5	5	0.2	0.3	0.1							0.993963148	0.751365515	1.188013191	1.217351267	0.920231061	1.455013062	0.702838082	0.531295651	0.840052183	1.036765672	0.783721182	1.239171992	1.26977344	0.959858498	1.517669542
1999	10	Darwin	9.6798	20.03767667	33	24.3	28.65	0.217495	0.92	0.98	0.64	0.56	0.026096013	3.39	6.99	11.63	2.75	6.25	11.36	2	4.5	7	2	3.5	5	0.2	0.3	0.1							1.113269256	0.841552455	1.330611265	1.363470812	1.030687054	1.629659323	0.78720024	0.595067448	0.940884249	1.159736081	0.876678074	1.386149744	1.420380818	1.073706975	1.69767979
1999	11	Darwin	9.6798	30.05099161	32.8	24.9	28.85	0.218355	0.92	0.98	0.64	0.56	0.026033368	3.39	6.99	11.63	2.75	6.25	11.36	2	4.5	7	2	3.5	5	0.2	0.3	0.1							1.370612891	1.036085958	1.63819574	1.678651109	1.268940964	2.006371831	0.96916967	0.732623407	1.158379316	1.427695406	1.079236284	1.706422395	1.748562626	1.321789103	2.089932076
1999	12	Darwin	9.6798	46.32483641	32.8	25	28.9	0.21857	0.92	0.98	0.64	0.56	0.026026094	3.39	6.99	11.63	2.75	6.25	11.36	2	4.5	7	2	3.5	5	0.2	0.3	0.1							1.703683587	1.287863738	2.036291364	2.086577735	1.577304508	2.493937405	1.204686217	0.910657182	1.439875432	1.774619511	1.341486257	2.121076011	2.173456145	1.642978413	2.597776966
1999	1	Hobart	10.1805	4.02E-80	21.5	12.8	17.15	0.168045	0.92	0.98	0.64	0.56	0.035202585	3.39	6.99	11.63	2.75	6.25	11.36	2	4.5	7	2	3.5	5	0.2	0.3	0.1							3.16E-41	2.39E-41	3.77E-41	3.87E-41	2.92E-41	4.62E-41	2.23E-41	1.69E-41	2.67E-41	3.33E-41	2.52E-41	3.98E-41	4.08E-41	3.08E-41	4.88E-41
1999	2	Hobart	10.1805	2.40E-80	22.7	14.3	18.5	0.17385	0.92	0.98	0.64	0.56	0.035559653	3.39	6.99	11.63	2.75	6.25	11.36	2	4.5	7	2	3.5	5	0.2	0.3	0.1							2.51E-41	1.90E-41	3.00E-41	3.07E-41	2.32E-41	3.67E-41	1.77E-41	1.34E-41	2.12E-41	2.65E-41	2.00E-41	3.16E-41	3.24E-41	2.45E-41	3.88E-41
1999	3	Hobart	10.1805	1.92E-81	20.2	11.5	15.85	0.162455	0.92	0.98	0.64	0.56	0.03606599	3.39	6.99	11.63	2.75	6.25	11.36	2	4.5	7	2	3.5	5	0.2	0.3	0.1							6.58E-42	4.97E-42	7.86E-42	8.06E-42	6.09E-42	9.63E-42	4.65E-42	3.52E-42	5.56E-42	6.94E-42	5.25E-42	8.30E-42	8.51E-42	6.43E-42	1.02E-41
1999	4	Hobart	10.1805	8.31E-110	16.4	8.5	12.45	0.147835	0.92	0.98	0.64	0.56	0.05332267	3.39	6.99	11.63	2.75	6.25	11.36	2	4.5	7	2	3.5	5	0.2	0.3	0.1							3.10E-56	2.35E-56	3.71E-56	3.80E-56	2.87E-56	4.54E-56	2.20E-56	1.66E-56	2.62E-56	3.35E-56	2.53E-56	4.00E-56	4.10E-56	3.10E-56	4.90E-56
1999	5	Hobart	10.1805	0	16.8	9.4	13.1	0.15063	0.92	0.98	0.64	0.56	0.047493207	3.39	6.99	11.63	2.75	6.25	11.36	2	4.5	7	2	3.5	5	0.2	0.3	0.1							0	0	0	0	0	0	0	0	0	0	0	0	0	0	0
1999	6	Hobart	10.1805	0	13	5.2	9.1	0.13343	0.92	0.98	0.64	0.56	0.115762806	3.39	6.99	11.63	2.75	6.25	11.36	2	4.5	7	2	3.5	5	0.2	0.3	0.1							0	0	0	0	0	0	0	0	0	0	0	0	0	0	0
1999	7	Hobart	10.1805	0	12.6	5.3	8.95	0.132785	0.92	0.98	0.64	0.56	0.120208566	3.39	6.99	11.63	2.75	6.25	11.36	2	4.5	7	2	3.5	5	0.2	0.3	0.1							0	0	0	0	0	0	0	0	0	0	0	0	0	0	0
1999	8	Hobart	10.1805	0	14.5	6.1	10.3	0.13859	0.92	0.98	0.64	0.56	0.085933669	3.39	6.99	11.63	2.75	6.25	11.36	2	4.5	7	2	3.5	5	0.2	0.3	0.1							0	0	0	0	0	0	0	0	0	0	0	0	0	0	0
1999	9	Hobart	10.1805	3.52E-103	16.8	7.9	12.35	0.147405	0.92	0.98	0.64	0.56	0.054361398	3.39	6.99	11.63	2.75	6.25	11.36	2	4.5	7	2	3.5	5	0.2	0.3	0.1							6.30E-53	4.76E-53	7.52E-53	7.71E-53	5.83E-53	9.21E-53	4.45E-53	3.36E-53	5.32E-53	6.80E-53	5.14E-53	8.12E-53	8.32E-53	6.29E-53	9.95E-53
1999	10	Hobart	10.1805	7.71E-104	18.1	9.4	13.75	0.153425	0.92	0.98	0.64	0.56	0.043091917	3.39	6.99	11.63	2.75	6.25	11.36	2	4.5	7	2	3.5	5	0.2	0.3	0.1							3.54E-53	2.67E-53	4.23E-53	4.33E-53	3.28E-53	5.18E-53	2.50E-53	1.89E-53	2.99E-53	3.77E-53	2.85E-53	4.51E-53	4.62E-53	3.49E-53	5.52E-53
1999	11	Hobart	10.1805	2.08E-108	17.9	8.7	13.3	0.15149	0.92	0.98	0.64	0.56	0.045997595	3.39	6.99	11.63	2.75	6.25	11.36	2	4.5	7	2	3.5	5	0.2	0.3	0.1							1.74E-55	1.32E-55	2.08E-55	2.14E-55	1.61E-55	2.55E-55	1.23E-55	9.32E-56	1.47E-55	1.86E-55	1.41E-55	2.23E-55	2.28E-55	1.73E-55	2.73E-55
1999	12	Hobart	10.1805	2.93E-94	20.8	11.8	16.3	0.16439	0.92	0.98	0.64	0.56	0.035563612	3.39	6.99	11.63	2.75	6.25	11.36	2	4.5	7	2	3.5	5	0.2	0.3	0.1							2.62E-48	1.98E-48	3.13E-48	3.21E-48	2.43E-48	3.84E-48	1.85E-48	1.40E-48	2.22E-48	2.77E-48	2.09E-48	3.31E-48	3.39E-48	2.56E-48	4.05E-48
1999	1	Melbourne	14.6026	8.80E-64	27	14.9	20.95	0.184385	0.92	0.98	0.64	0.56	0.036391642	3.39	6.99	11.63	2.75	6.25	11.36	2	4.5	7	2	3.5	5	0.2	0.3	0.1							4.20E-33	3.17E-33	5.02E-33	5.14E-33	3.89E-33	6.14E-33	2.97E-33	2.24E-33	3.55E-33	4.43E-33	3.35E-33	5.30E-33	5.43E-33	4.11E-33	6.49E-33
1999	2	Melbourne	14.6026	9.59E-64	27.7	15.3	21.5	0.18675	0.92	0.98	0.64	0.56	0.036300113	3.39	6.99	11.63	2.75	6.25	11.36	2	4.5	7	2	3.5	5	0.2	0.3	0.1							4.44E-33	3.36E-33	5.31E-33	5.44E-33	4.12E-33	6.51E-33	3.14E-33	2.38E-33	3.76E-33	4.69E-33	3.55E-33	5.61E-33	5.75E-33	4.35E-33	6.87E-33
1999	3	Melbourne	14.6026	1.71E-64	23.2	12.4	17.8	0.17084	0.92	0.98	0.64	0.56	0.035283232	3.39	6.99	11.63	2.75	6.25	11.36	2	4.5	7	2	3.5	5	0.2	0.3	0.1							1.75E-33	1.32E-33	2.09E-33	2.14E-33	1.62E-33	2.56E-33	1.23E-33	9.33E-34	1.48E-33	1.84E-33	1.39E-33	2.20E-33	2.26E-33	1.71E-33	2.70E-33
1999	4	Melbourne	14.6026	1.00E-66	19	8.2	13.6	0.15278	0.92	0.98	0.64	0.56	0.043992853	3.39	6.99	11.63	2.75	6.25	11.36	2	4.5	7	2	3.5	5	0.2	0.3	0.1							1.05E-34	7.91E-35	1.25E-34	1.28E-34	9.69E-35	1.53E-34	7.40E-35	5.59E-35	8.84E-35	1.12E-34	8.44E-35	1.33E-34	1.37E-34	1.03E-34	1.63E-34
1999	5	Melbourne	14.6026	4.53E-109	17.9	8.9	13.4	0.15192	0.92	0.98	0.64	0.56	0.045298349	3.39	6.99	11.63	2.75	6.25	11.36	2	4.5	7	2	3.5	5	0.2	0.3	0.1							6.88E-56	5.20E-56	8.22E-56	8.43E-56	6.37E-56	1.01E-55	4.86E-56	3.68E-56	5.81E-56	7.35E-56	5.55E-56	8.78E-56	9.00E-56	6.80E-56	1.08E-55
1999	6	Melbourne	14.6026	0	14.3	6.3	10.3	0.13859	0.92	0.98	0.64	0.56	0.085933669	3.39	6.99	11.63	2.75	6.25	11.36	2	4.5	7	2	3.5	5	0.2	0.3	0.1							0	0	0	0	0	0	0	0	0	0	0	0	0	0	0
1999	7	Melbourne	14.6026	0	14.1	6	10.05	0.137515	0.92	0.98	0.64	0.56	0.09135783	3.39	6.99	11.63	2.75	6.25	11.36	2	4.5	7	2	3.5	5	0.2	0.3	0.1							0	0	0	0	0	0	0	0	0	0	0	0	0	0	0
1999	8	Melbourne	14.6026	0	15.2	7.3	11.25	0.142675	0.92	0.98	0.64	0.56	0.06865969	3.39	6.99	11.63	2.75	6.25	11.36	2	4.5	7	2	3.5	5	0.2	0.3	0.1							0	0	0	0	0	0	0	0	0	0	0	0	0	0	0
1999	9	Melbourne	14.6026	3.94E-93	18.4	8.4	13.4	0.15192	0.92	0.98	0.64	0.56	0.045298349	3.39	6.99	11.63	2.75	6.25	11.36	2	4.5	7	2	3.5	5	0.2	0.3	0.1							6.42E-48	4.85E-48	7.67E-48	7.86E-48	5.94E-48	9.39E-48	4.54E-48	3.43E-48	5.42E-48	6.85E-48	5.18E-48	8.19E-48	8.39E-48	6.34E-48	1.00E-47
1999	10	Melbourne	14.6026	2.96E-95	20.2	9.3	14.75	0.157725	0.92	0.98	0.64	0.56	0.038597403	3.39	6.99	11.63	2.75	6.25	11.36	2	4.5	7	2	3.5	5	0.2	0.3	0.1							6.36E-49	4.81E-49	7.60E-49	7.79E-49	5.89E-49	9.31E-49	4.50E-49	3.40E-49	5.37E-49	6.74E-49	5.09E-49	8.05E-49	8.25E-49	6.24E-49	9.86E-49
1999	11	Melbourne	14.6026	6.78E-97	22.2	9.2	15.7	0.16181	0.92	0.98	0.64	0.56	0.036293498	3.39	6.99	11.63	2.75	6.25	11.36	2	4.5	7	2	3.5	5	0.2	0.3	0.1							1.02E-49	7.74E-50	1.22E-49	1.25E-49	9.48E-50	1.50E-49	7.24E-50	5.47E-50	8.66E-50	1.08E-49	8.18E-50	1.29E-49	1.32E-49	1.00E-49	1.58E-49
1999	12	Melbourne	14.6026	2.92E-73	24	12.7	18.35	0.173205	0.92	0.98	0.64	0.56	0.035490534	3.39	6.99	11.63	2.75	6.25	11.36	2	4.5	7	2	3.5	5	0.2	0.3	0.1							7.29E-38	5.51E-38	8.71E-38	8.93E-38	6.75E-38	1.07E-37	5.15E-38	3.90E-38	6.16E-38	7.69E-38	5.81E-38	9.19E-38	9.42E-38	7.12E-38	1.13E-37
1999	1	Perth	11.7103	7.27E-23	31.6	17.7	24.65	0.200295	0.92	0.98	0.64	0.56	0.032752847	3.39	6.99	11.63	2.75	6.25	11.36	2	4.5	7	2	3.5	5	0.2	0.3	0.1							1.56E-12	1.18E-12	1.86E-12	1.91E-12	1.44E-12	2.28E-12	1.10E-12	8.32E-13	1.32E-12	1.64E-12	1.24E-12	1.96E-12	2.00E-12	1.52E-12	2.40E-12
1999	2	Perth	11.7103	5.10E-22	33.9	18	25.95	0.205885	0.92	0.98	0.64	0.56	0.030182568	3.39	6.99	11.63	2.75	6.25	11.36	2	4.5	7	2	3.5	5	0.2	0.3	0.1							4.45E-12	3.36E-12	5.31E-12	5.45E-12	4.12E-12	6.51E-12	3.14E-12	2.38E-12	3.76E-12	4.66E-12	3.52E-12	5.57E-12	5.70E-12	4.31E-12	6.82E-12
1999	3	Perth	11.7103	2.64E-21	28.9	16.3	22.6	0.19148	0.92	0.98	0.64	0.56	0.035643056	3.39	6.99	11.63	2.75	6.25	11.36	2	4.5	7	2	3.5	5	0.2	0.3	0.1							8.54E-12	6.45E-12	1.02E-11	1.05E-11	7.90E-12	1.25E-11	6.04E-12	4.56E-12	7.21E-12	9.01E-12	6.81E-12	1.08E-11	1.10E-11	8.34E-12	1.32E-11
1999	4	Perth	11.7103	8.32E-21	29	14.7	21.85	0.188255	0.92	0.98	0.64	0.56	0.036161918	3.39	6.99	11.63	2.75	6.25	11.36	2	4.5	7	2	3.5	5	0.2	0.3	0.1							1.48E-11	1.12E-11	1.77E-11	1.81E-11	1.37E-11	2.16E-11	1.04E-11	7.90E-12	1.25E-11	1.56E-11	1.18E-11	1.86E-11	1.91E-11	1.44E-11	2.28E-11
1999	5	Perth	11.7103	1.80E-21	22.2	12.8	17.5	0.16955	0.92	0.98	0.64	0.56	0.035217539	3.39	6.99	11.63	2.75	6.25	11.36	2	4.5	7	2	3.5	5	0.2	0.3	0.1							6.29E-12	4.75E-12	7.51E-12	7.70E-12	5.82E-12	9.20E-12	4.44E-12	3.36E-12	5.31E-12	6.63E-12	5.01E-12	7.92E-12	8.12E-12	6.14E-12	9.70E-12
1999	6	Perth	11.7103	9.10E-39	19.7	9	14.35	0.156005	0.92	0.98	0.64	0.56	0.040102358	3.39	6.99	11.63	2.75	6.25	11.36	2	4.5	7	2	3.5	5	0.2	0.3	0.1							1.20E-20	9.10E-21	1.44E-20	1.47E-20	1.11E-20	1.76E-20	8.51E-21	6.43E-21	1.02E-20	1.28E-20	9.66E-21	1.53E-20	1.56E-20	1.18E-20	1.87E-20
1999	7	Perth	11.7103	1.17E-26	19.3	8.8	14.05	0.154715	0.92	0.98	0.64	0.56	0.041479502	3.39	6.99	11.63	2.75	6.25	11.36	2	4.5	7	2	3.5	5	0.2	0.3	0.1							1.33E-14	1.00E-14	1.59E-14	1.62E-14	1.23E-14	1.94E-14	9.38E-15	7.09E-15	1.12E-14	1.41E-14	1.07E-14	1.69E-14	1.73E-14	1.31E-14	2.06E-14
1999	8	Perth	11.7103	0	19.1	8	13.55	0.152565	0.92	0.98	0.64	0.56	0.044307857	3.39	6.99	11.63	2.75	6.25	11.36	2	4.5	7	2	3.5	5	0.2	0.3	0.1							0	0	0	0	0	0	0	0	0	0	0	0	0	0	0
1999	9	Perth	11.7103	7.04E-34	20.7	8.7	14.7	0.15751	0.92	0.98	0.64	0.56	0.03876619	3.39	6.99	11.63	2.75	6.25	11.36	2	4.5	7	2	3.5	5	0.2	0.3	0.1							3.45E-18	2.61E-18	4.12E-18	4.22E-18	3.19E-18	5.05E-18	2.44E-18	1.84E-18	2.92E-18	3.65E-18	2.76E-18	4.37E-18	4.48E-18	3.38E-18	5.35E-18
1999	10	Perth	11.7103	1.66E-34	22.7	10.6	16.65	0.165895	0.92	0.98	0.64	0.56	0.03533439	3.39	6.99	11.63	2.75	6.25	11.36	2	4.5	7	2	3.5	5	0.2	0.3	0.1							1.86E-18	1.41E-18	2.23E-18	2.28E-18	1.73E-18	2.73E-18	1.32E-18	9.96E-19	1.58E-18	1.97E-18	1.49E-18	2.35E-18	2.41E-18	1.82E-18	2.88E-18
1999	11	Perth	11.7103	1.78E-28	28.2	13.7	20.95	0.184385	0.92	0.98	0.64	0.56	0.036391642	3.39	6.99	11.63	2.75	6.25	11.36	2	4.5	7	2	3.5	5	0.2	0.3	0.1							2.11E-15	1.59E-15	2.52E-15	2.58E-15	1.95E-15	3.09E-15	1.49E-15	1.13E-15	1.78E-15	2.23E-15	1.68E-15	2.66E-15	2.73E-15	2.06E-15	3.26E-15
1999	12	Perth	11.7103	1.04E-26	32.4	17.2	24.8	0.20094	0.92	0.98	0.64	0.56	0.03247316	3.39	6.99	11.63	2.75	6.25	11.36	2	4.5	7	2	3.5	5	0.2	0.3	0.1							1.88E-14	1.42E-14	2.24E-14	2.30E-14	1.74E-14	2.75E-14	1.33E-14	1.00E-14	1.59E-14	1.97E-14	1.49E-14	2.36E-14	2.42E-14	1.83E-14	2.89E-14
1999	1	Rockhampton	6.5332	129.6558718	32.3	22.4	27.35	0.211905	0.92	0.98	0.64	0.56	0.027532089	3.39	6.99	11.63	2.75	6.25	11.36	2	4.5	7	2	3.5	5	0.2	0.3	0.1							3.257114358	2.462147023	3.892996264	3.989134105	3.015501939	4.767927209	2.303127649	1.741000856	2.752764057	3.399871895	2.570061578	4.063624157	4.163975666	3.147669737	4.976902845
1999	2	Rockhampton	6.5332	88.70615056	31.9	22	26.95	0.210185	0.92	0.98	0.64	0.56	0.02822287	3.39	6.99	11.63	2.75	6.25	11.36	2	4.5	7	2	3.5	5	0.2	0.3	0.1							2.634479894	1.991479609	3.14880574	3.226565739	2.439054438	3.856483681	1.862858598	1.408188736	2.226541891	2.752578437	2.080753717	3.289960497	3.371206324	2.548392443	4.029362246
1999	3	Rockhampton	6.5332	94.46229071	31	21.6	26.3	0.20739	0.92	0.98	0.64	0.56	0.029474391	3.39	6.99	11.63	2.75	6.25	11.36	2	4.5	7	2	3.5	5	0.2	0.3	0.1							2.616209112	1.977668197	3.126967979	3.204188692	2.422138981	3.829737995	1.849939204	1.398422593	2.211100262	2.738192099	2.069878667	3.272765534	3.35358673	2.535073282	4.008302804
1999	4	Rockhampton	6.5332	61.12218509	28.7	16.8	22.75	0.192125	0.92	0.98	0.64	0.56	0.035502341	3.39	6.99	11.63	2.75	6.25	11.36	2	4.5	7	2	3.5	5	0.2	0.3	0.1							1.748766905	1.321943523	2.090176236	2.141793298	1.61904355	2.559932625	1.236564937	0.93475523	1.47797779	1.845098887	1.394763657	2.205314976	2.259775399	1.708229635	2.700948207
1999	5	Rockhampton	6.5332	3.448364383	27.9	14	20.95	0.184385	0.92	0.98	0.64	0.56	0.036391642	3.39	6.99	11.63	2.75	6.25	11.36	2	4.5	7	2	3.5	5	0.2	0.3	0.1							0.392846531	0.296964064	0.469541413	0.481136774	0.363705215	0.575068438	0.277784446	0.209985304	0.332015917	0.414966355	0.31368508	0.49597966	0.508227916	0.384184193	0.607448545
1999	6	Rockhampton	6.5332	1.175508993	24.2	10.9	17.55	0.169765	0.92	0.98	0.64	0.56	0.035225469	3.39	6.99	11.63	2.75	6.25	11.36	2	4.5	7	2	3.5	5	0.2	0.3	0.1							0.215286894	0.162741595	0.257317055	0.263671519	0.199316934	0.315147743	0.152230823	0.115075685	0.181950635	0.227063983	0.171644237	0.271393368	0.278095448	0.210220399	0.332387636
1999	7	Rockhampton	6.5332	0.001254699	23.4	9.8	16.6	0.16568	0.92	0.98	0.64	0.56	0.035359515	3.39	6.99	11.63	2.75	6.25	11.36	2	4.5	7	2	3.5	5	0.2	0.3	0.1							0.006848927	0.005177302	0.008186033	0.008388188	0.006340874	0.010025802	0.004842922	0.003660905	0.005788399	0.007224857	0.005461479	0.008635356	0.008848607	0.006688918	0.010576108
1999	8	Rockhampton	6.5332	4.67E-06	24.9	12	18.45	0.173635	0.92	0.98	0.64	0.56	0.035536217	3.39	6.99	11.63	2.75	6.25	11.36	2	4.5	7	2	3.5	5	0.2	0.3	0.1							0.000436616	0.000330051	0.000521856	0.000534743	0.000404228	0.00063914	0.000308734	0.000233381	0.000369008	0.000460688	0.000348247	0.000550627	0.000564225	0.000426514	0.000674378
1999	9	Rockhampton	6.5332	0.214841147	27.7	14.5	21.1	0.18503	0.92	0.98	0.64	0.56	0.03638121	3.39	6.99	11.63	2.75	6.25	11.36	2	4.5	7	2	3.5	5	0.2	0.3	0.1							0.098415937	0.074395455	0.117629543	0.120534414	0.091115452	0.14406618	0.069590576	0.052605531	0.083176648	0.103955991	0.078583343	0.124251174	0.127319567	0.096244546	0.152175989
1999	10	Rockhampton	6.5332	5.821227495	30.8	17.7	24.25	0.198575	0.92	0.98	0.64	0.56	0.033462647	3.39	6.99	11.63	2.75	6.25	11.36	2	4.5	7	2	3.5	5	0.2	0.3	0.1							0.577572137	0.436603497	0.690330743	0.707378513	0.534727894	0.845479037	0.408405175	0.308725294	0.488137549	0.607755722	0.459420142	0.726407026	0.744345704	0.562672463	0.88966328
1999	11	Rockhampton	6.5332	27.55951013	29.1	18.5	23.8	0.19664	0.92	0.98	0.64	0.56	0.034186831	3.39	6.99	11.63	2.75	6.25	11.36	2	4.5	7	2	3.5	5	0.2	0.3	0.1							1.228913708	0.928971444	1.468832822	1.505105761	1.137753012	1.798945466	0.868973216	0.656882008	1.038621649	1.294374318	0.978455014	1.547073216	1.585278307	1.19835776	1.894769987
1999	12	Rockhampton	6.5332	56.31212556	30.5	19.7	25.1	0.20223	0.92	0.98	0.64	0.56	0.031895753	3.39	6.99	11.63	2.75	6.25	11.36	2	4.5	7	2	3.5	5	0.2	0.3	0.1							1.881483945	1.422268176	2.248803439	2.304337812	1.741915654	2.754210479	1.330410056	1.005695472	1.590144161	1.975677179	1.493471568	2.361385888	2.419700493	1.829121643	2.892095255
1999	1	Sydney	19.9886	9.78E-18	27.5	20.7	24.1	0.19793	0.92	0.98	0.64	0.56	0.033713479	3.39	6.99	11.63	2.75	6.25	11.36	2	4.5	7	2	3.5	5	0.2	0.3	0.1							4.25E-10	3.21E-10	5.08E-10	5.20E-10	3.93E-10	6.22E-10	3.00E-10	2.27E-10	3.59E-10	4.47E-10	3.38E-10	5.34E-10	5.48E-10	4.14E-10	6.54E-10
1999	2	Sydney	19.9886	1.10E-16	26.3	19.8	23.05	0.193415	0.92	0.98	0.64	0.56	0.035184447	3.39	6.99	11.63	2.75	6.25	11.36	2	4.5	7	2	3.5	5	0.2	0.3	0.1							1.36E-09	1.03E-09	1.62E-09	1.66E-09	1.26E-09	1.99E-09	9.60E-10	7.26E-10	1.15E-09	1.43E-09	1.08E-09	1.71E-09	1.75E-09	1.33E-09	2.10E-09
1999	3	Sydney	19.9886	6.95E-16	26	19	22.5	0.19105	0.92	0.98	0.64	0.56	0.035730039	3.39	6.99	11.63	2.75	6.25	11.36	2	4.5	7	2	3.5	5	0.2	0.3	0.1							3.34E-09	2.52E-09	3.99E-09	4.09E-09	3.09E-09	4.89E-09	2.36E-09	1.79E-09	2.82E-09	3.52E-09	2.66E-09	4.21E-09	4.32E-09	3.26E-09	5.16E-09
1999	4	Sydney	19.9886	8.35E-16	21	14	17.5	0.16955	0.92	0.98	0.64	0.56	0.035217539	3.39	6.99	11.63	2.75	6.25	11.36	2	4.5	7	2	3.5	5	0.2	0.3	0.1							3.28E-09	2.48E-09	3.92E-09	4.01E-09	3.03E-09	4.80E-09	2.32E-09	1.75E-09	2.77E-09	3.46E-09	2.61E-09	4.13E-09	4.23E-09	3.20E-09	5.06E-09
1999	5	Sydney	19.9886	4.62E-18	20.9	12	16.45	0.165035	0.92	0.98	0.64	0.56	0.035449729	3.39	6.99	11.63	2.75	6.25	11.36	2	4.5	7	2	3.5	5	0.2	0.3	0.1							2.36E-10	1.79E-10	2.82E-10	2.89E-10	2.19E-10	3.46E-10	1.67E-10	1.26E-10	2.00E-10	2.49E-10	1.88E-10	2.98E-10	3.05E-10	2.31E-10	3.65E-10
1999	6	Sydney	19.9886	3.76E-20	17.6	10.2	13.9	0.15407	0.92	0.98	0.64	0.56	0.042255011	3.39	6.99	11.63	2.75	6.25	11.36	2	4.5	7	2	3.5	5	0.2	0.3	0.1							1.79E-11	1.35E-11	2.14E-11	2.19E-11	1.66E-11	2.62E-11	1.27E-11	9.58E-12	1.51E-11	1.91E-11	1.44E-11	2.28E-11	2.34E-11	1.77E-11	2.79E-11
1999	7	Sydney	19.9886	1.88E-55	17.4	9.6	13.5	0.15235	0.92	0.98	0.64	0.56	0.044630373	3.39	6.99	11.63	2.75	6.25	11.36	2	4.5	7	2	3.5	5	0.2	0.3	0.1							3.83E-29	2.90E-29	4.58E-29	4.69E-29	3.55E-29	5.61E-29	2.71E-29	2.05E-29	3.24E-29	4.09E-29	3.09E-29	4.89E-29	5.01E-29	3.79E-29	5.99E-29
1999	8	Sydney	19.9886	3.89E-26	18.6	9.8	14.2	0.15536	0.92	0.98	0.64	0.56	0.040762798	3.39	6.99	11.63	2.75	6.25	11.36	2	4.5	7	2	3.5	5	0.2	0.3	0.1							1.88E-14	1.42E-14	2.24E-14	2.30E-14	1.74E-14	2.75E-14	1.33E-14	1.00E-14	1.59E-14	2.00E-14	1.51E-14	2.38E-14	2.44E-14	1.85E-14	2.92E-14
1999	9	Sydney	19.9886	2.41E-27	20.7	12.4	16.55	0.165465	0.92	0.98	0.64	0.56	0.035387069	3.39	6.99	11.63	2.75	6.25	11.36	2	4.5	7	2	3.5	5	0.2	0.3	0.1							5.42E-15	4.09E-15	6.47E-15	6.63E-15	5.02E-15	7.93E-15	3.83E-15	2.90E-15	4.58E-15	5.71E-15	4.32E-15	6.83E-15	7.00E-15	5.29E-15	8.37E-15
1999	10	Sydney	19.9886	1.19E-20	23.2	15.1	19.15	0.176645	0.92	0.98	0.64	0.56	0.035879572	3.39	6.99	11.63	2.75	6.25	11.36	2	4.5	7	2	3.5	5	0.2	0.3	0.1							1.27E-11	9.64E-12	1.52E-11	1.56E-11	1.18E-11	1.87E-11	9.01E-12	6.81E-12	1.08E-11	1.35E-11	1.02E-11	1.61E-11	1.65E-11	1.25E-11	1.97E-11
1999	11	Sydney	19.9886	6.12E-21	22.4	14.6	18.5	0.17385	0.92	0.98	0.64	0.56	0.035559653	3.39	6.99	11.63	2.75	6.25	11.36	2	4.5	7	2	3.5	5	0.2	0.3	0.1							9.04E-12	6.84E-12	1.08E-11	1.11E-11	8.37E-12	1.32E-11	6.40E-12	4.83E-12	7.64E-12	9.54E-12	7.21E-12	1.14E-11	1.17E-11	8.83E-12	1.40E-11
1999	12	Sydney	19.9886	2.78E-20	24.2	17.7	20.95	0.184385	0.92	0.98	0.64	0.56	0.036391642	3.39	6.99	11.63	2.75	6.25	11.36	2	4.5	7	2	3.5	5	0.2	0.3	0.1							2.02E-11	1.52E-11	2.41E-11	2.47E-11	1.87E-11	2.95E-11	1.43E-11	1.08E-11	1.70E-11	2.13E-11	1.61E-11	2.55E-11	2.61E-11	1.97E-11	3.12E-11
1999	1	Thursday Island	7.034	84.20784289	30.8	25.4	28.1	0.21513	0.92	0.98	0.64	0.56	0.026513601	3.39	6.99	11.63	2.75	6.25	11.36	2	4.5	7	2	3.5	5	0.2	0.3	0.1							2.624233755	1.983734256	3.136559261	3.214016833	2.429568357	3.841484869	1.855613483	1.402711945	2.217882323	2.735367274	2.067743301	3.269389223	3.350127041	2.532458003	4.004167684
1999	2	Thursday Island	7.034	118.1935659	29.5	24.7	27.1	0.21083	0.92	0.98	0.64	0.56	0.027954656	3.39	6.99	11.63	2.75	6.25	11.36	2	4.5	7	2	3.5	5	0.2	0.3	0.1							2.95590578	2.234454741	3.532983155	3.620230445	2.736636984	4.327003	2.090141022	1.5799981	2.498196347	3.087268708	2.33375578	3.689991884	3.781116517	2.858255423	4.519298636
1999	3	Thursday Island	7.034	142.6974092	31.1	25.7	28.4	0.21642	0.92	0.98	0.64	0.56	0.026244376	3.39	6.99	11.63	2.75	6.25	11.36	2	4.5	7	2	3.5	5	0.2	0.3	0.1							3.456691393	2.613013081	4.131536446	4.233565055	3.20027437	5.060078074	2.444249924	1.847679269	2.921437438	3.601720129	2.722644501	4.304878941	4.411188256	3.334544889	5.272378405
1999	4	Thursday Island	7.034	129.4440333	30.3	25.2	27.75	0.213625	0.92	0.98	0.64	0.56	0.026935156	3.39	6.99	11.63	2.75	6.25	11.36	2	4.5	7	2	3.5	5	0.2	0.3	0.1							3.20186292	2.420380862	3.826958165	3.92146519	2.964349048	4.687047386	2.264058983	1.711467721	2.70606807	3.3394243	2.524367492	3.991375462	4.089942785	3.091706139	4.888416627
1999	5	Thursday Island	7.034	101.4546674	30.1	24.9	27.5	0.21255	0.92	0.98	0.64	0.56	0.027295664	3.39	6.99	11.63	2.75	6.25	11.36	2	4.5	7	2	3.5	5	0.2	0.3	0.1							2.798989777	2.115837392	3.345432659	3.428048375	2.591360995	4.097301492	1.979184652	1.496122968	2.365578119	2.920708467	2.207848073	3.49091432	3.577122716	2.704050605	4.275479409
1999	6	Thursday Island	7.034	60.26634351	29.3	24	26.65	0.208895	0.92	0.98	0.64	0.56	0.028785626	3.39	6.99	11.63	2.75	6.25	11.36	2	4.5	7	2	3.5	5	0.2	0.3	0.1							2.056402133	1.554493897	2.457870662	2.518567966	1.903858428	3.010264487	1.454095893	1.099193176	1.737977012	2.150252701	1.625438258	2.570043546	2.633510968	1.99074717	3.147647652
1999	7	Thursday Island	7.034	28.14148419	28.6	23	25.8	0.20524	0.92	0.98	0.64	0.56	0.030488316	3.39	6.99	11.63	2.75	6.25	11.36	2	4.5	7	2	3.5	5	0.2	0.3	0.1							1.335517232	1.009556134	1.596248404	1.635667881	1.236448697	1.954997047	0.944353291	0.713863988	1.128718071	1.399717891	1.05808727	1.672982869	1.714297309	1.295886958	2.048977188
1999	8	Thursday Island	7.034	18.65597435	28.9	23.2	26.05	0.206315	0.92	0.98	0.64	0.56	0.029979135	3.39	6.99	11.63	2.75	6.25	11.36	2	4.5	7	2	3.5	5	0.2	0.3	0.1							1.103804476	0.834397755	1.319298689	1.351878872	1.021924371	1.615804304	0.78050763	0.59000831	0.93288505	1.156066111	0.873903837	1.38176329	1.415886041	1.070309242	1.692307503
1999	9	Thursday Island	7.034	11.8901487	29.5	23.3	26.4	0.20782	0.92	0.98	0.64	0.56	0.029274942	3.39	6.99	11.63	2.75	6.25	11.36	2	4.5	7	2	3.5	5	0.2	0.3	0.1							0.899914567	0.68027147	1.075603636	1.10216575	0.833158994	1.317340037	0.636335693	0.481024569	0.760566625	0.941616894	0.711795466	1.12544745	1.153240461	0.871767846	1.378385993
1999	10	Thursday Island	7.034	17.6368345	30.6	24.9	27.75	0.213625	0.92	0.98	0.64	0.56	0.026935156	3.39	6.99	11.63	2.75	6.25	11.36	2	4.5	7	2	3.5	5	0.2	0.3	0.1							1.181876334	0.893414531	1.412612407	1.447496978	1.094204865	1.7300898	0.83571277	0.631739473	0.998867812	1.232653192	0.931798228	1.47330236	1.509685675	1.141215101	1.80441951
1999	11	Thursday Island	7.034	16.57437449	31.1	24.6	27.85	0.214055	0.92	0.98	0.64	0.56	0.026804088	3.39	6.99	11.63	2.75	6.25	11.36	2	4.5	7	2	3.5	5	0.2	0.3	0.1							1.151238024	0.870254146	1.375992623	1.409972866	1.065839303	1.685239908	0.814048214	0.615362608	0.972973714	1.200479013	0.907476835	1.434846861	1.470280514	1.1114276	1.757321335
1999	12	Thursday Island	7.034	30.06024767	30.9	25.3	28.1	0.21513	0.92	0.98	0.64	0.56	0.026513601	3.39	6.99	11.63	2.75	6.25	11.36	2	4.5	7	2	3.5	5	0.2	0.3	0.1							1.567915031	1.185232357	1.874016902	1.920295893	1.45160725	2.295192589	1.10868335	0.838085837	1.325130059	1.634314571	1.235425691	1.953379532	2.001618389	1.513081279	2.392391564
1999	1	Townsville	7.8985	56.42877542	31.9	24.7	28.3	0.21599	0.92	0.98	0.64	0.56	0.026323704	3.39	6.99	11.63	2.75	6.25	11.36	2	4.5	7	2	3.5	5	0.2	0.3	0.1							2.043714164	1.544902694	2.442705638	2.503028441	1.892111651	2.991691202	1.445124144	1.092411171	1.727253721	2.129696919	1.609899547	2.545474687	2.608335379	1.971716214	3.117557068
1999	2	Townsville	7.8985	55.08495813	31.2	24.8	28	0.2147	0.92	0.98	0.64	0.56	0.026623104	3.39	6.99	11.63	2.75	6.25	11.36	2	4.5	7	2	3.5	5	0.2	0.3	0.1							1.994253023	1.507513586	2.383588268	2.442451162	1.846319533	2.919287506	1.410149836	1.065973079	1.685451428	2.079025907	1.571595863	2.484911244	2.546276318	1.924803973	3.043382302
1999	3	Townsville	7.8985	75.29189278	31	23.7	27.35	0.211905	0.92	0.98	0.64	0.56	0.027532089	3.39	6.99	11.63	2.75	6.25	11.36	2	4.5	7	2	3.5	5	0.2	0.3	0.1							2.25736447	1.706407144	2.698066596	2.764695557	2.089913399	3.304443226	1.596197724	1.206612063	1.907821186	2.356303517	1.781198034	2.816321376	2.885870648	2.181513158	3.449275162
1999	4	Townsville	7.8985	47.0445834	28.9	21.2	25.05	0.202015	0.92	0.98	0.64	0.56	0.031993464	3.39	6.99	11.63	2.75	6.25	11.36	2	4.5	7	2	3.5	5	0.2	0.3	0.1							1.55958241	1.178933488	1.864057515	1.910090558	1.443892743	2.282994882	1.102791298	0.833631864	1.31808771	1.637874792	1.238116965	1.95763481	2.005978751	1.516377403	2.397603193
1999	5	Townsville	7.8985	26.45655314	27.9	17.2	22.55	0.191265	0.92	0.98	0.64	0.56	0.035687232	3.39	6.99	11.63	2.75	6.25	11.36	2	4.5	7	2	3.5	5	0.2	0.3	0.1							1.038504087	0.7850353	1.241249796	1.271902555	0.961467958	1.520214322	0.734333282	0.555103784	0.877696148	1.095974956	0.828479194	1.309940623	1.342289707	1.014675644	1.60434306
1999	6	Townsville	7.8985	12.41298393	26.8	14.7	20.75	0.183525	0.92	0.98	0.64	0.56	0.036389634	3.39	6.99	11.63	2.75	6.25	11.36	2	4.5	7	2	3.5	5	0.2	0.3	0.1							0.674728347	0.510046689	0.806454624	0.826370083	0.624677066	0.987701165	0.47710499	0.360657472	0.570249534	0.712718103	0.538764245	0.851861068	0.872897842	0.659848746	1.043312474
1999	7	Townsville	7.8985	0.333723234	25.5	12.4	18.95	0.175785	0.92	0.98	0.64	0.56	0.035780591	3.39	6.99	11.63	2.75	6.25	11.36	2	4.5	7	2	3.5	5	0.2	0.3	0.1							0.107031156	0.080907949	0.127926699	0.131085859	0.099091595	0.156677569	0.075682456	0.057210559	0.090457836	0.112968001	0.085395782	0.135022587	0.13835698	0.104588046	0.165368221
1999	8	Townsville	7.8985	0.110425778	26.4	13.9	20.15	0.180945	0.92	0.98	0.64	0.56	0.036285786	3.39	6.99	11.63	2.75	6.25	11.36	2	4.5	7	2	3.5	5	0.2	0.3	0.1							0.062851099	0.047510965	0.075121432	0.076976562	0.058188811	0.092004589	0.044442439	0.033595326	0.053118874	0.066380915	0.050179255	0.079340369	0.081299686	0.061456786	0.09717171
1999	9	Townsville	7.8985	0.917694939	28.5	16.8	22.65	0.191695	0.92	0.98	0.64	0.56	0.035597513	3.39	6.99	11.63	2.75	6.25	11.36	2	4.5	7	2	3.5	5	0.2	0.3	0.1							0.194138742	0.146755095	0.232040179	0.237770429	0.17973755	0.284190019	0.137276821	0.103771523	0.164077184	0.204858432	0.154858419	0.244852659	0.250899314	0.189662054	0.299882039
1999	10	Townsville	7.8985	5.85462396	30.2	20.9	25.55	0.204165	0.92	0.98	0.64	0.56	0.030996855	3.39	6.99	11.63	2.75	6.25	11.36	2	4.5	7	2	3.5	5	0.2	0.3	0.1							0.566373107	0.428137826	0.676945341	0.693662558	0.524359606	0.829085334	0.400486264	0.30273916	0.478672641	0.594008382	0.44902813	0.709975813	0.72750872	0.5499449	0.869539235
1999	11	Townsville	7.8985	17.45340172	30.1	22.2	26.15	0.206745	0.92	0.98	0.64	0.56	0.029776408	3.39	6.99	11.63	2.75	6.25	11.36	2	4.5	7	2	3.5	5	0.2	0.3	0.1							1.013588197	0.766200657	1.211469611	1.241386946	0.938400326	1.483741193	0.716715087	0.541785681	0.856638377	1.061285157	0.80225617	1.268478382	1.299803553	0.98255913	1.553562393
1999	12	Townsville	7.8985	32.64562148	30.9	22.4	26.65	0.208895	0.92	0.98	0.64	0.56	0.028785626	3.39	6.99	11.63	2.75	6.25	11.36	2	4.5	7	2	3.5	5	0.2	0.3	0.1							1.428275431	1.079674741	1.707115657	1.749273009	1.322326102	2.090781145	1.009943242	0.763445331	1.207113057	1.493459403	1.128949193	1.785025406	1.829106745	1.382674734	2.186200711
2000	1	Adelaide	13.514	6.75E-61	27.5	16.9	22.2	0.18976	0.92	0.98	0.64	0.56	0.035958072	3.39	6.99	11.63	2.75	6.25	11.36	2	4.5	7	2	3.5	5	0.2	0.3	0.1							1.25E-31	9.47E-32	1.50E-31	1.53E-31	1.16E-31	1.83E-31	8.86E-32	6.70E-32	1.06E-31	1.32E-31	1.00E-31	1.58E-31	1.62E-31	1.22E-31	1.94E-31
2000	2	Adelaide	13.514	5.42E-60	31.6	19.3	25.45	0.203735	0.92	0.98	0.64	0.56	0.03119902	3.39	6.99	11.63	2.75	6.25	11.36	2	4.5	7	2	3.5	5	0.2	0.3	0.1							4.14E-31	3.13E-31	4.95E-31	5.07E-31	3.83E-31	6.06E-31	2.93E-31	2.21E-31	3.50E-31	4.34E-31	3.28E-31	5.19E-31	5.32E-31	4.02E-31	6.36E-31
2000	3	Adelaide	13.514	2.55E-59	25.5	15.6	20.55	0.182665	0.92	0.98	0.64	0.56	0.03637046	3.39	6.99	11.63	2.75	6.25	11.36	2	4.5	7	2	3.5	5	0.2	0.3	0.1							7.36E-31	5.56E-31	8.80E-31	9.02E-31	6.81E-31	1.08E-30	5.21E-31	3.93E-31	6.22E-31	7.78E-31	5.88E-31	9.29E-31	9.52E-31	7.20E-31	1.14E-30
2000	4	Adelaide	13.514	2.43E-60	22.4	12.4	17.4	0.16912	0.92	0.98	0.64	0.56	0.03520574	3.39	6.99	11.63	2.75	6.25	11.36	2	4.5	7	2	3.5	5	0.2	0.3	0.1							2.14E-31	1.62E-31	2.56E-31	2.63E-31	1.99E-31	3.14E-31	1.52E-31	1.15E-31	1.81E-31	2.26E-31	1.71E-31	2.70E-31	2.77E-31	2.09E-31	3.31E-31
2000	5	Adelaide	13.514	9.98E-64	17.3	9.5	13.4	0.15192	0.92	0.98	0.64	0.56	0.045298349	3.39	6.99	11.63	2.75	6.25	11.36	2	4.5	7	2	3.5	5	0.2	0.3	0.1							3.36E-33	2.54E-33	4.01E-33	4.11E-33	3.11E-33	4.91E-33	2.37E-33	1.79E-33	2.84E-33	3.59E-33	2.71E-33	4.29E-33	4.39E-33	3.32E-33	5.25E-33
2000	6	Adelaide	13.514	2.96E-87	15.2	7.7	11.45	0.143535	0.92	0.98	0.64	0.56	0.065639548	3.39	6.99	11.63	2.75	6.25	11.36	2	4.5	7	2	3.5	5	0.2	0.3	0.1							4.33E-45	3.27E-45	5.17E-45	5.30E-45	4.01E-45	6.33E-45	3.06E-45	2.31E-45	3.66E-45	4.73E-45	3.58E-45	5.65E-45	5.79E-45	4.38E-45	6.92E-45
2000	7	Adelaide	13.514	0	15.1	7.2	11.15	0.142245	0.92	0.98	0.64	0.56	0.07024577	3.39	6.99	11.63	2.75	6.25	11.36	2	4.5	7	2	3.5	5	0.2	0.3	0.1							0	0	0	0	0	0	0	0	0	0	0	0	0	0	0
2000	8	Adelaide	13.514	0	15.5	7.8	11.65	0.144395	0.92	0.98	0.64	0.56	0.062815398	3.39	6.99	11.63	2.75	6.25	11.36	2	4.5	7	2	3.5	5	0.2	0.3	0.1							0	0	0	0	0	0	0	0	0	0	0	0	0	0	0
2000	9	Adelaide	13.514	3.31E-77	18.3	10.4	14.35	0.156005	0.92	0.98	0.64	0.56	0.040102358	3.39	6.99	11.63	2.75	6.25	11.36	2	4.5	7	2	3.5	5	0.2	0.3	0.1							6.76E-40	5.11E-40	8.08E-40	8.28E-40	6.26E-40	9.89E-40	4.78E-40	3.61E-40	5.71E-40	7.17E-40	5.42E-40	8.57E-40	8.78E-40	6.64E-40	1.05E-39
2000	10	Adelaide	13.514	3.41E-75	20.4	11.3	15.85	0.162455	0.92	0.98	0.64	0.56	0.03606599	3.39	6.99	11.63	2.75	6.25	11.36	2	4.5	7	2	3.5	5	0.2	0.3	0.1							7.61E-39	5.75E-39	9.09E-39	9.32E-39	7.04E-39	1.11E-38	5.38E-39	4.07E-39	6.43E-39	8.03E-39	6.07E-39	9.60E-39	9.84E-39	7.44E-39	1.18E-38
2000	11	Adelaide	13.514	4.32E-66	26.6	16.3	21.45	0.186535	0.92	0.98	0.64	0.56	0.036314637	3.39	6.99	11.63	2.75	6.25	11.36	2	4.5	7	2	3.5	5	0.2	0.3	0.1							3.10E-34	2.34E-34	3.70E-34	3.79E-34	2.87E-34	4.53E-34	2.19E-34	1.66E-34	2.62E-34	3.27E-34	2.47E-34	3.91E-34	4.01E-34	3.03E-34	4.79E-34
2000	12	Adelaide	13.514	7.86E-66	27.2	15.2	21.2	0.18546	0.92	0.98	0.64	0.56	0.036368336	3.39	6.99	11.63	2.75	6.25	11.36	2	4.5	7	2	3.5	5	0.2	0.3	0.1							4.15E-34	3.14E-34	4.96E-34	5.08E-34	3.84E-34	6.07E-34	2.93E-34	2.22E-34	3.51E-34	4.38E-34	3.31E-34	5.24E-34	5.37E-34	4.06E-34	6.42E-34
2000	1	Brisbane	8.79	82.52743341	27.7	19.85806452	23.77903226	0.196549839	0.92	0.98	0.64	0.56	0.034218425	3.39	6.99	11.63	2.75	6.25	11.36	2	4.5	7	2	3.5	5	0.2	0.3	0.1							1.831547832	1.384520022	2.189118368	2.243178814	1.695683796	2.681111494	1.295099892	0.979003496	1.547940443	1.929189306	1.458330039	2.305822252	2.362764709	1.786082236	2.824043977
2000	2	Brisbane	8.79	91.33364184	27.4	19.95909091	23.67954546	0.196122045	0.92	0.98	0.64	0.56	0.034365568	3.39	6.99	11.63	2.75	6.25	11.36	2	4.5	7	2	3.5	5	0.2	0.3	0.1							1.917750023	1.449682754	2.292149693	2.348754505	1.775491518	2.807298581	1.356054046	1.025080506	1.620794591	2.020378482	1.527262576	2.414814163	2.474448184	1.870507008	2.957531262
2000	3	Brisbane	8.79	63.07032419	27.9	19.78709677	23.84354839	0.196827258	0.92	0.98	0.64	0.56	0.034120573	3.39	6.99	11.63	2.75	6.25	11.36	2	4.5	7	2	3.5	5	0.2	0.3	0.1							1.606110639	1.214105523	1.919669386	1.967075768	1.486969512	2.351105235	1.135691724	0.858502248	1.35741124	1.691515656	1.278665647	2.021747906	2.071675125	1.566039194	2.476125379
2000	4	Brisbane	8.79	56.64358401	25.7	16.95	21.325	0.1859975	0.92	0.98	0.64	0.56	0.036345387	3.39	6.99	11.63	2.75	6.25	11.36	2	4.5	7	2	3.5	5	0.2	0.3	0.1							1.385699609	1.047490445	1.656227817	1.69712849	1.28290855	2.028456524	0.97983759	0.740687597	1.17112992	1.463635784	1.106404656	1.749379363	1.79258042	1.355063428	2.142543403
2000	5	Brisbane	8.79	31.81834567	23.2	13.69032258	18.44516129	0.173614194	0.92	0.98	0.64	0.56	0.035533969	3.39	6.99	11.63	2.75	6.25	11.36	2	4.5	7	2	3.5	5	0.2	0.3	0.1							0.982455038	0.742666201	1.174258369	1.203256769	0.909576621	1.438166915	0.694700619	0.525144307	0.830326055	1.036616997	0.783608794	1.238994292	1.269591351	0.959720852	1.517451905
2000	6	Brisbane	8.79	0.088732766	20.6	9.19	14.895	0.1583485	0.92	0.98	0.64	0.56	0.03813735	3.39	6.99	11.63	2.75	6.25	11.36	2	4.5	7	2	3.5	5	0.2	0.3	0.1							0.045375263	0.034300475	0.054233813	0.055573121	0.042009331	0.066422584	0.032085156	0.024254098	0.038349097	0.048038035	0.036313341	0.057416434	0.058834337	0.044474578	0.070320483
2000	7	Brisbane	8.79	0.001504508	21.1	7.383870968	14.24193548	0.155540323	0.92	0.98	0.64	0.56	0.040572601	3.39	6.99	11.63	2.75	6.25	11.36	2	4.5	7	2	3.5	5	0.2	0.3	0.1							0.005592547	0.004227568	0.006684372	0.006849443	0.005177692	0.008186651	0.003954528	0.002989342	0.004726565	0.005939038	0.004489491	0.007098509	0.007273807	0.005498481	0.008693862
2000	8	Brisbane	8.79	3.35E-06	22.4	8.532258065	15.46612903	0.160804355	0.92	0.98	0.64	0.56	0.036715572	3.39	6.99	11.63	2.75	6.25	11.36	2	4.5	7	2	3.5	5	0.2	0.3	0.1							0.000289599	0.000218916	0.000346137	0.000354685	0.000268117	0.00042393	0.000204778	0.000154797	0.000244756	0.000306034	0.00023134	0.00036578	0.000374813	0.000283332	0.000447988
2000	9	Brisbane	8.79	0.046721421	25.1	12.29666667	18.69833334	0.174702833	0.92	0.98	0.64	0.56	0.03565551	3.39	6.99	11.63	2.75	6.25	11.36	2	4.5	7	2	3.5	5	0.2	0.3	0.1							0.037806827	0.028579275	0.045187801	0.046303717	0.03500232	0.055343527	0.026733464	0.020208599	0.0319526	0.039897409	0.030159606	0.047686525	0.048864147	0.036937823	0.058403827
2000	10	Brisbane	8.79	13.81617258	25.5	16	20.75	0.183525	0.92	0.98	0.64	0.56	0.036389634	3.39	6.99	11.63	2.75	6.25	11.36	2	4.5	7	2	3.5	5	0.2	0.3	0.1							0.674780632	0.510086212	0.806517116	0.826434118	0.624725472	0.987777701	0.47714196	0.360685419	0.570293722	0.712773331	0.538805993	0.851927078	0.872965482	0.659899877	1.043393319
2000	11	Brisbane	8.79	21.97143829	25.6	17.3	21.45	0.186535	0.92	0.98	0.64	0.56	0.036314637	3.39	6.99	11.63	2.75	6.25	11.36	2	4.5	7	2	3.5	5	0.2	0.3	0.1							0.865952372	0.654598464	1.035011049	1.060570726	0.801716111	1.267624474	0.612320794	0.462871013	0.731863331	0.914619833	0.691387607	1.093179791	1.12017595	0.846773425	1.338866343
2000	12	Brisbane	8.79	74.78649709	28.4	19.92258065	24.16129033	0.198193548	0.92	0.98	0.64	0.56	0.033612077	3.39	6.99	11.63	2.75	6.25	11.36	2	4.5	7	2	3.5	5	0.2	0.3	0.1							1.776678458	1.343042674	2.123536922	2.175977829	1.644884627	2.600790955	1.256301386	0.949674582	1.501567358	1.86989672	1.413509056	2.234954056	2.290146417	1.731187968	2.737248518
2000	1	Cairns	8.14	131.6522788	31.3	23.5	27.4	0.21212	0.92	0.98	0.64	0.56	0.027451741	3.39	6.99	11.63	2.75	6.25	11.36	2	4.5	7	2	3.5	5	0.2	0.3	0.1							2.948288534	2.228696644	3.523878805	3.610901262	2.729584785	4.315852494	2.084754816	1.57592651	2.491758599	3.077167105	2.326119686	3.677918159	3.76874463	2.848903156	4.504511403
2000	2	Cairns	8.14	132.8548321	30	23.9	26.95	0.210185	0.92	0.98	0.64	0.56	0.02822287	3.39	6.99	11.63	2.75	6.25	11.36	2	4.5	7	2	3.5	5	0.2	0.3	0.1							2.888400912	2.183425857	3.452299406	3.537554204	2.674139621	4.228185991	2.042407872	1.54391523	2.44114432	3.017882234	2.281304537	3.607059186	3.696135789	2.794016031	4.417727239
2000	3	Cairns	8.14	130.5982374	29.9	22.7	26.3	0.20739	0.92	0.98	0.64	0.56	0.029474391	3.39	6.99	11.63	2.75	6.25	11.36	2	4.5	7	2	3.5	5	0.2	0.3	0.1							2.75589489	2.083260719	3.293924416	3.375268132	2.551462882	4.034217036	1.948711965	1.473087782	2.329156292	2.884390845	2.180394532	3.447506459	3.532642895	2.67042702	4.222315855
2000	4	Cairns	8.14	119.0691512	28.9	23	25.95	0.205885	0.92	0.98	0.64	0.56	0.030182568	3.39	6.99	11.63	2.75	6.25	11.36	2	4.5	7	2	3.5	5	0.2	0.3	0.1							2.576705285	1.947806111	3.079751875	3.155806583	2.385565544	3.771910314	1.82200578	1.377306909	2.177713435	2.699451126	2.040593244	3.226461215	3.306138922	2.499206111	3.951591826
2000	5	Cairns	8.14	92.47371439	27.8	20.7	24.25	0.198575	0.92	0.98	0.64	0.56	0.033462647	3.39	6.99	11.63	2.75	6.25	11.36	2	4.5	7	2	3.5	5	0.2	0.3	0.1							2.062333393	1.558977508	2.464959873	2.525832246	1.909349707	3.018946962	1.458289927	1.102363567	1.742989841	2.170109738	1.640448767	2.593777244	2.657830772	2.009131214	3.176715378
2000	6	Cairns	8.14	28.32046315	24.9	17.9	21.4	0.18632	0.92	0.98	0.64	0.56	0.036327885	3.39	6.99	11.63	2.75	6.25	11.36	2	4.5	7	2	3.5	5	0.2	0.3	0.1							1.020240267	0.77122915	1.219420356	1.249534035	0.944558946	1.493478827	0.721418811	0.545341362	0.862260403	1.077597387	0.814587057	1.287975227	1.319781873	0.997661321	1.577441053
2000	7	Cairns	8.14	28.03137791	25.7	14.9	20.3	0.18159	0.92	0.98	0.64	0.56	0.036324281	3.39	6.99	11.63	2.75	6.25	11.36	2	4.5	7	2	3.5	5	0.2	0.3	0.1							0.98931021	0.747848224	1.182451866	1.211652605	0.915923277	1.448201859	0.699547958	0.52880855	0.836119733	1.044923582	0.789887982	1.24892256	1.279764799	0.967411255	1.5296115
2000	8	Cairns	8.14	32.21825775	26.6	16.7	21.65	0.187395	0.92	0.98	0.64	0.56	0.036248782	3.39	6.99	11.63	2.75	6.25	11.36	2	4.5	7	2	3.5	5	0.2	0.3	0.1							1.095879217	0.828406822	1.309826193	1.342172451	1.014587006	1.604202912	0.774903626	0.585772081	0.926186983	1.157369949	0.874889446	1.383321674	1.417482909	1.071516362	1.694216126
2000	9	Cairns	8.14	25.99927911	29.1	18.6	23.85	0.196855	0.92	0.98	0.64	0.56	0.034110684	3.39	6.99	11.63	2.75	6.25	11.36	2	4.5	7	2	3.5	5	0.2	0.3	0.1							1.071916681	0.810292847	1.281185484	1.312824458	0.992402009	1.569125351	0.757959554	0.572963567	0.905934944	1.128901185	0.853369083	1.349294993	1.382615936	1.045159408	1.652542123
2000	10	Cairns	8.14	159.5380189	30	22.1	26.05	0.206315	0.92	0.98	0.64	0.56	0.029979135	3.39	6.99	11.63	2.75	6.25	11.36	2	4.5	7	2	3.5	5	0.2	0.3	0.1							3.000573435	2.268220314	3.586371214	3.674936926	2.777991197	4.392389751	2.121725823	1.603873965	2.535947405	3.142641053	2.375613339	3.756174495	3.848933512	2.909520253	4.600355449
2000	11	Cairns	8.14	113.9473376	30.4	22.9	26.65	0.208895	0.92	0.98	0.64	0.56	0.028785626	3.39	6.99	11.63	2.75	6.25	11.36	2	4.5	7	2	3.5	5	0.2	0.3	0.1							2.628522476	1.986976225	3.141685264	3.219269422	2.433538941	3.847762915	1.858646068	1.405004363	2.221506955	2.748483609	2.077658317	3.285066241	3.366191204	2.544601369	4.023368031
2000	12	Cairns	8.14	111.6521492	29.2	22.9	26.05	0.206315	0.92	0.98	0.64	0.56	0.029979135	3.39	6.99	11.63	2.75	6.25	11.36	2	4.5	7	2	3.5	5	0.2	0.3	0.1							2.510184862	1.897521397	3.000244762	3.074336036	2.3239796	3.674534385	1.774968738	1.341750247	2.121493416	2.629034139	1.987363006	3.142296818	3.219896079	2.434012649	3.848511913
2000	1	Darwin	9.35	81.66320111	31.4	24.5	27.95	0.214485	0.92	0.98	0.64	0.56	0.026681266	3.39	6.99	11.63	2.75	6.25	11.36	2	4.5	7	2	3.5	5	0.2	0.3	0.1							2.226726088	1.683246705	2.661446726	2.727171357	2.061547769	3.259593228	1.574533117	1.19023516	1.881927028	2.321569791	1.754941805	2.774806633	2.843330695	2.149355976	3.398430193
2000	2	Darwin	9.35	126.8140858	30.9	24.3	27.6	0.21298	0.92	0.98	0.64	0.56	0.027146135	3.39	6.99	11.63	2.75	6.25	11.36	2	4.5	7	2	3.5	5	0.2	0.3	0.1							2.728276575	2.062383235	3.260914216	3.341442742	2.52589329	3.993787962	1.929182867	1.458325171	2.305814555	2.84632793	2.151621672	3.402012573	3.486025534	2.635187608	4.166597451
2000	3	Darwin	9.35	133.0947747	31	24.3	27.65	0.213195	0.92	0.98	0.64	0.56	0.027073973	3.39	6.99	11.63	2.75	6.25	11.36	2	4.5	7	2	3.5	5	0.2	0.3	0.1							2.802109448	2.118195642	3.349161379	3.431869176	2.594249249	4.101868222	1.981390592	1.497790502	2.368214722	2.923061754	2.209626991	3.493727035	3.580004892	2.706229325	4.278924268
2000	4	Darwin	9.35	127.3269069	31.5	24.1	27.8	0.21384	0.92	0.98	0.64	0.56	0.026868623	3.39	6.99	11.63	2.75	6.25	11.36	2	4.5	7	2	3.5	5	0.2	0.3	0.1							2.761012673	2.0871294	3.300041337	3.381536111	2.556201028	4.041708703	1.952330784	1.475823352	2.333481608	2.879366599	2.176596558	3.441501335	3.526489474	2.665775472	4.21496111
2000	5	Darwin	9.35	103.6412241	31.3	22	26.65	0.208895	0.92	0.98	0.64	0.56	0.028785626	3.39	6.99	11.63	2.75	6.25	11.36	2	4.5	7	2	3.5	5	0.2	0.3	0.1							2.339011019	1.768126134	2.795652888	2.86469175	2.165503415	3.423961536	1.653930553	1.25025398	1.976825115	2.445759359	1.848820294	2.923241557	2.995431231	2.264333173	3.580225105
2000	6	Darwin	9.35	19.3376256	29.2	18.4	23.8	0.19664	0.92	0.98	0.64	0.56	0.034186831	3.39	6.99	11.63	2.75	6.25	11.36	2	4.5	7	2	3.5	5	0.2	0.3	0.1							0.860487145	0.650467141	1.028478854	1.053877218	0.796656295	1.259624202	0.608456296	0.459949726	0.727244372	0.906322758	0.685115607	1.08326289	1.11001415	0.839091826	1.326720669
2000	7	Darwin	9.35	11.6859245	30.5	18.8	24.65	0.200295	0.92	0.98	0.64	0.56	0.032752847	3.39	6.99	11.63	2.75	6.25	11.36	2	4.5	7	2	3.5	5	0.2	0.3	0.1							0.698693937	0.528162971	0.835098982	0.855721816	0.64686489	1.022783196	0.494051221	0.373467618	0.590504153	0.734514079	0.555240453	0.877912241	0.899592351	0.680027898	1.075218514
2000	8	Darwin	9.35	13.64484021	31.8	20.5	26.15	0.206745	0.92	0.98	0.64	0.56	0.029776408	3.39	6.99	11.63	2.75	6.25	11.36	2	4.5	7	2	3.5	5	0.2	0.3	0.1							0.823706011	0.622663217	0.98451699	1.008829712	0.762603581	1.205782134	0.582448106	0.440289383	0.69615864	0.862467583	0.651964211	1.03084593	1.056302749	0.798489824	1.262523266
2000	9	Darwin	9.35	17.03983971	33.3	23.1	28.2	0.21556	0.92	0.98	0.64	0.56	0.026413624	3.39	6.99	11.63	2.75	6.25	11.36	2	4.5	7	2	3.5	5	0.2	0.3	0.1							1.028154461	0.777211718	1.228879627	1.259226903	0.951886066	1.505064021	0.727014992	0.549571676	0.868949117	1.071545746	0.810012447	1.280742132	1.312370157	0.99205859	1.568582358
2000	10	Darwin	9.35	18.16448086	32.9	24.6	28.75	0.217925	0.92	0.98	0.64	0.56	0.026058127	3.39	6.99	11.63	2.75	6.25	11.36	2	4.5	7	2	3.5	5	0.2	0.3	0.1							1.081515845	0.817549133	1.292658679	1.324580984	1.001289107	1.583177088	0.764747188	0.578094536	0.914047718	1.126597382	0.851627571	1.346541422	1.379794366	1.0430265	1.649169701
2000	11	Darwin	9.35	19.9604227	33.9	26.2	30.05	0.223515	0.92	0.98	0.64	0.56	0.026983256	3.39	6.99	11.63	2.75	6.25	11.36	2	4.5	7	2	3.5	5	0.2	0.3	0.1							1.139864589	0.861656638	1.362398768	1.39604331	1.055309548	1.668590904	0.806005981	0.609283251	0.963361407	1.188916232	0.898736194	1.421026695	1.456119058	1.100722545	1.740395157
2000	12	Darwin	9.35	30.24314828	31.4	26	28.7	0.21771	0.92	0.98	0.64	0.56	0.026075466	3.39	6.99	11.63	2.75	6.25	11.36	2	4.5	7	2	3.5	5	0.2	0.3	0.1							1.39361091	1.053470826	1.66568363	1.706817814	1.290232992	2.040037483	0.985431725	0.744916365	1.17781619	1.451737056	1.097410063	1.735157663	1.778007514	1.344047346	2.125125448
2000	1	Hobart	9.96	8.59E-92	21.2	12.6	16.9	0.16697	0.92	0.98	0.64	0.56	0.035242924	3.39	6.99	11.63	2.75	6.25	11.36	2	4.5	7	2	3.5	5	0.2	0.3	0.1							4.63E-47	3.50E-47	5.54E-47	5.68E-47	4.29E-47	6.78E-47	3.28E-47	2.48E-47	3.92E-47	4.89E-47	3.70E-47	5.84E-47	5.99E-47	4.53E-47	7.16E-47
2000	2	Hobart	9.96	2.47E-92	23.4	13.8	18.6	0.17428	0.92	0.98	0.64	0.56	0.035607492	3.39	6.99	11.63	2.75	6.25	11.36	2	4.5	7	2	3.5	5	0.2	0.3	0.1							2.58E-47	1.95E-47	3.08E-47	3.16E-47	2.39E-47	3.77E-47	1.82E-47	1.38E-47	2.18E-47	2.72E-47	2.06E-47	3.25E-47	3.33E-47	2.52E-47	3.98E-47
2000	3	Hobart	9.96	8.83E-93	21.3	11.7	16.5	0.16525	0.92	0.98	0.64	0.56	0.035417118	3.39	6.99	11.63	2.75	6.25	11.36	2	4.5	7	2	3.5	5	0.2	0.3	0.1							1.47E-47	1.11E-47	1.75E-47	1.80E-47	1.36E-47	2.15E-47	1.04E-47	7.84E-48	1.24E-47	1.55E-47	1.17E-47	1.85E-47	1.89E-47	1.43E-47	2.26E-47
2000	4	Hobart	9.96	2.57E-97	19	9	14	0.1545	0.92	0.98	0.64	0.56	0.041731344	3.39	6.99	11.63	2.75	6.25	11.36	2	4.5	7	2	3.5	5	0.2	0.3	0.1							6.71E-50	5.07E-50	8.02E-50	8.21E-50	6.21E-50	9.82E-50	4.74E-50	3.58E-50	5.67E-50	7.13E-50	5.39E-50	8.52E-50	8.73E-50	6.60E-50	1.04E-49
2000	5	Hobart	9.96	1.04E-97	15.6	8.8	12.2	0.14676	0.92	0.98	0.64	0.56	0.055995495	3.39	6.99	11.63	2.75	6.25	11.36	2	4.5	7	2	3.5	5	0.2	0.3	0.1							3.38E-50	2.56E-50	4.04E-50	4.14E-50	3.13E-50	4.95E-50	2.39E-50	1.81E-50	2.86E-50	3.66E-50	2.76E-50	4.37E-50	4.48E-50	3.39E-50	5.35E-50
2000	6	Hobart	9.96	0	13.6	6.3	9.95	0.137085	0.92	0.98	0.64	0.56	0.093638277	3.39	6.99	11.63	2.75	6.25	11.36	2	4.5	7	2	3.5	5	0.2	0.3	0.1							0	0	0	0	0	0	0	0	0	0	0	0	0	0	0
2000	7	Hobart	9.96	5.04E-192	12.8	5.5	9.15	0.133645	0.92	0.98	0.64	0.56	0.114318576	3.39	6.99	11.63	2.75	6.25	11.36	2	4.5	7	2	3.5	5	0.2	0.3	0.1							1.33E-97	1.01E-97	1.59E-97	1.63E-97	1.23E-97	1.95E-97	9.41E-98	7.11E-98	1.12E-97	1.52E-97	1.15E-97	1.82E-97	1.86E-97	1.41E-97	2.23E-97
2000	8	Hobart	9.96	0	13.2	5.6	9.4	0.13472	0.92	0.98	0.64	0.56	0.107373301	3.39	6.99	11.63	2.75	6.25	11.36	2	4.5	7	2	3.5	5	0.2	0.3	0.1							0	0	0	0	0	0	0	0	0	0	0	0	0	0	0
2000	9	Hobart	9.96	0	15.9	7.8	11.85	0.145255	0.92	0.98	0.64	0.56	0.060179327	3.39	6.99	11.63	2.75	6.25	11.36	2	4.5	7	2	3.5	5	0.2	0.3	0.1							0	0	0	0	0	0	0	0	0	0	0	0	0	0	0
2000	10	Hobart	9.96	2.53E-112	16.9	8.2	12.55	0.148265	0.92	0.98	0.64	0.56	0.052323413	3.39	6.99	11.63	2.75	6.25	11.36	2	4.5	7	2	3.5	5	0.2	0.3	0.1							1.76E-57	1.33E-57	2.10E-57	2.15E-57	1.63E-57	2.57E-57	1.24E-57	9.40E-58	1.49E-57	1.89E-57	1.43E-57	2.26E-57	2.32E-57	1.75E-57	2.77E-57
2000	11	Hobart	9.96	5.56E-115	19.9	11.7	15.8	0.16224	0.92	0.98	0.64	0.56	0.036138244	3.39	6.99	11.63	2.75	6.25	11.36	2	4.5	7	2	3.5	5	0.2	0.3	0.1							1.13E-58	8.53E-59	1.35E-58	1.38E-58	1.05E-58	1.65E-58	7.98E-59	6.03E-59	9.54E-59	1.19E-58	9.01E-59	1.42E-58	1.46E-58	1.10E-58	1.74E-58
2000	12	Hobart	9.96	2.64E-117	21.4	11.6	16.5	0.16525	0.92	0.98	0.64	0.56	0.035417118	3.39	6.99	11.63	2.75	6.25	11.36	2	4.5	7	2	3.5	5	0.2	0.3	0.1							8.02E-60	6.06E-60	9.58E-60	9.82E-60	7.42E-60	1.17E-59	5.67E-60	4.29E-60	6.78E-60	8.46E-60	6.39E-60	1.01E-59	1.04E-59	7.83E-60	1.24E-59
2000	1	Melbourne	14.66	2.82E-74	24.9	13.1	19	0.176	0.92	0.98	0.64	0.56	0.035805489	3.39	6.99	11.63	2.75	6.25	11.36	2	4.5	7	2	3.5	5	0.2	0.3	0.1							2.29E-38	1.73E-38	2.73E-38	2.80E-38	2.12E-38	3.35E-38	1.62E-38	1.22E-38	1.93E-38	2.41E-38	1.82E-38	2.88E-38	2.95E-38	2.23E-38	3.53E-38
2000	2	Melbourne	14.66	1.99E-74	29.5	16	22.75	0.192125	0.92	0.98	0.64	0.56	0.035502341	3.39	6.99	11.63	2.75	6.25	11.36	2	4.5	7	2	3.5	5	0.2	0.3	0.1							2.11E-38	1.59E-38	2.52E-38	2.58E-38	1.95E-38	3.08E-38	1.49E-38	1.13E-38	1.78E-38	2.22E-38	1.68E-38	2.66E-38	2.72E-38	2.06E-38	3.25E-38
2000	3	Melbourne	14.66	2.05E-74	25.5	13.7	19.6	0.17858	0.92	0.98	0.64	0.56	0.036087783	3.39	6.99	11.63	2.75	6.25	11.36	2	4.5	7	2	3.5	5	0.2	0.3	0.1							1.97E-38	1.49E-38	2.35E-38	2.41E-38	1.82E-38	2.88E-38	1.39E-38	1.05E-38	1.66E-38	2.08E-38	1.57E-38	2.48E-38	2.55E-38	1.92E-38	3.04E-38
2000	4	Melbourne	14.66	2.53E-77	21.2	10.5	15.85	0.162455	0.92	0.98	0.64	0.56	0.03606599	3.39	6.99	11.63	2.75	6.25	11.36	2	4.5	7	2	3.5	5	0.2	0.3	0.1							6.29E-40	4.76E-40	7.52E-40	7.71E-40	5.83E-40	9.21E-40	4.45E-40	3.36E-40	5.32E-40	6.64E-40	5.02E-40	7.94E-40	8.14E-40	6.15E-40	9.73E-40
2000	5	Melbourne	14.66	1.52E-79	15.8	8.1	11.95	0.145685	0.92	0.98	0.64	0.56	0.058929389	3.39	6.99	11.63	2.75	6.25	11.36	2	4.5	7	2	3.5	5	0.2	0.3	0.1							3.24E-41	2.45E-41	3.87E-41	3.97E-41	3.00E-41	4.74E-41	2.29E-41	1.73E-41	2.74E-41	3.51E-41	2.66E-41	4.20E-41	4.30E-41	3.25E-41	5.14E-41
2000	6	Melbourne	14.66	1.01E-145	13.6	6.5	10.05	0.137515	0.92	0.98	0.64	0.56	0.09135783	3.39	6.99	11.63	2.75	6.25	11.36	2	4.5	7	2	3.5	5	0.2	0.3	0.1							1.87E-74	1.41E-74	2.23E-74	2.29E-74	1.73E-74	2.73E-74	1.32E-74	9.98E-75	1.58E-74	2.09E-74	1.58E-74	2.50E-74	2.56E-74	1.94E-74	3.06E-74
2000	7	Melbourne	14.66	0	13.3	5.7	9.5	0.13515	0.92	0.98	0.64	0.56	0.104721143	3.39	6.99	11.63	2.75	6.25	11.36	2	4.5	7	2	3.5	5	0.2	0.3	0.1							0	0	0	0	0	0	0	0	0	0	0	0	0	0	0
2000	8	Melbourne	14.66	0	14.8	5.4	10.1	0.13773	0.92	0.98	0.64	0.56	0.090241626	3.39	6.99	11.63	2.75	6.25	11.36	2	4.5	7	2	3.5	5	0.2	0.3	0.1							0	0	0	0	0	0	0	0	0	0	0	0	0	0	0
2000	9	Melbourne	14.66	0	17.2	7.7	12.45	0.147835	0.92	0.98	0.64	0.56	0.05332267	3.39	6.99	11.63	2.75	6.25	11.36	2	4.5	7	2	3.5	5	0.2	0.3	0.1							0	0	0	0	0	0	0	0	0	0	0	0	0	0	0
2000	10	Melbourne	14.66	3.21E-103	17.8	8.5	13.15	0.150845	0.92	0.98	0.64	0.56	0.047106903	3.39	6.99	11.63	2.75	6.25	11.36	2	4.5	7	2	3.5	5	0.2	0.3	0.1							5.60E-53	4.24E-53	6.70E-53	6.86E-53	5.19E-53	8.20E-53	3.96E-53	2.99E-53	4.74E-53	6.00E-53	4.53E-53	7.17E-53	7.35E-53	5.55E-53	8.78E-53
2000	11	Melbourne	14.66	7.52E-82	22.9	13.1	18	0.1717	0.92	0.98	0.64	0.56	0.035347984	3.39	6.99	11.63	2.75	6.25	11.36	2	4.5	7	2	3.5	5	0.2	0.3	0.1							3.67E-42	2.77E-42	4.39E-42	4.49E-42	3.40E-42	5.37E-42	2.59E-42	1.96E-42	3.10E-42	3.87E-42	2.93E-42	4.63E-42	4.74E-42	3.58E-42	5.67E-42
2000	12	Melbourne	14.66	5.44E-82	26.2	12.2	19.2	0.17686	0.92	0.98	0.64	0.56	0.035903937	3.39	6.99	11.63	2.75	6.25	11.36	2	4.5	7	2	3.5	5	0.2	0.3	0.1							3.18E-42	2.41E-42	3.81E-42	3.90E-42	2.95E-42	4.66E-42	2.25E-42	1.70E-42	2.69E-42	3.36E-42	2.54E-42	4.02E-42	4.12E-42	3.11E-42	4.92E-42
2000	1	Perth	11.65	9.52E-26	30.7	17.8	24.25	0.198575	0.92	0.98	0.64	0.56	0.033462647	3.39	6.99	11.63	2.75	6.25	11.36	2	4.5	7	2	3.5	5	0.2	0.3	0.1							5.53E-14	4.18E-14	6.61E-14	6.77E-14	5.12E-14	8.10E-14	3.91E-14	2.96E-14	4.67E-14	5.82E-14	4.40E-14	6.96E-14	7.13E-14	5.39E-14	8.52E-14
2000	2	Perth	11.65	4.22E-25	32.2	17.7	24.95	0.201585	0.92	0.98	0.64	0.56	0.032187204	3.39	6.99	11.63	2.75	6.25	11.36	2	4.5	7	2	3.5	5	0.2	0.3	0.1							1.21E-13	9.14E-14	1.45E-13	1.48E-13	1.12E-13	1.77E-13	8.55E-14	6.46E-14	1.02E-13	1.27E-13	9.60E-14	1.52E-13	1.56E-13	1.18E-13	1.86E-13
2000	3	Perth	11.65	1.72E-24	29.5	16	22.75	0.192125	0.92	0.98	0.64	0.56	0.035502341	3.39	6.99	11.63	2.75	6.25	11.36	2	4.5	7	2	3.5	5	0.2	0.3	0.1							2.20E-13	1.66E-13	2.63E-13	2.69E-13	2.03E-13	3.22E-13	1.55E-13	1.17E-13	1.86E-13	2.32E-13	1.75E-13	2.77E-13	2.84E-13	2.15E-13	3.39E-13
2000	4	Perth	11.65	2.15E-24	26.2	13.4	19.8	0.17944	0.92	0.98	0.64	0.56	0.036168839	3.39	6.99	11.63	2.75	6.25	11.36	2	4.5	7	2	3.5	5	0.2	0.3	0.1							2.27E-13	1.72E-13	2.71E-13	2.78E-13	2.10E-13	3.32E-13	1.60E-13	1.21E-13	1.92E-13	2.40E-13	1.81E-13	2.86E-13	2.93E-13	2.22E-13	3.51E-13
2000	5	Perth	11.65	4.78E-26	22.4	9.2	15.8	0.16224	0.92	0.98	0.64	0.56	0.036138244	3.39	6.99	11.63	2.75	6.25	11.36	2	4.5	7	2	3.5	5	0.2	0.3	0.1							3.06E-14	2.31E-14	3.66E-14	3.75E-14	2.83E-14	4.48E-14	2.16E-14	1.64E-14	2.59E-14	3.23E-14	2.44E-14	3.86E-14	3.96E-14	2.99E-14	4.73E-14
2000	6	Perth	11.65	7.29E-29	20	9.5	14.75	0.157725	0.92	0.98	0.64	0.56	0.038597403	3.39	6.99	11.63	2.75	6.25	11.36	2	4.5	7	2	3.5	5	0.2	0.3	0.1							1.12E-15	8.45E-16	1.34E-15	1.37E-15	1.03E-15	1.64E-15	7.90E-16	5.97E-16	9.44E-16	1.18E-15	8.95E-16	1.41E-15	1.45E-15	1.10E-15	1.73E-15
2000	7	Perth	11.65	0	18.4	9.4	13.9	0.15407	0.92	0.98	0.64	0.56	0.042255011	3.39	6.99	11.63	2.75	6.25	11.36	2	4.5	7	2	3.5	5	0.2	0.3	0.1							0	0	0	0	0	0	0	0	0	0	0	0	0	0	0
2000	8	Perth	11.65	0	18.1	7.6	12.85	0.149555	0.92	0.98	0.64	0.56	0.049553499	3.39	6.99	11.63	2.75	6.25	11.36	2	4.5	7	2	3.5	5	0.2	0.3	0.1							0	0	0	0	0	0	0	0	0	0	0	0	0	0	0
2000	9	Perth	11.65	1.44E-39	21.5	9.6	15.55	0.161165	0.92	0.98	0.64	0.56	0.036554382	3.39	6.99	11.63	2.75	6.25	11.36	2	4.5	7	2	3.5	5	0.2	0.3	0.1							5.24E-21	3.96E-21	6.26E-21	6.42E-21	4.85E-21	7.67E-21	3.71E-21	2.80E-21	4.43E-21	5.54E-21	4.19E-21	6.62E-21	6.78E-21	5.13E-21	8.11E-21
2000	10	Perth	11.65	5.33E-40	24.9	9.2	17.05	0.167615	0.92	0.98	0.64	0.56	0.035213082	3.39	6.99	11.63	2.75	6.25	11.36	2	4.5	7	2	3.5	5	0.2	0.3	0.1							3.39E-21	2.56E-21	4.05E-21	4.15E-21	3.14E-21	4.96E-21	2.40E-21	1.81E-21	2.87E-21	3.58E-21	2.70E-21	4.27E-21	4.38E-21	3.31E-21	5.23E-21
2000	11	Perth	11.65	6.61E-30	27.3	13	20.15	0.180945	0.92	0.98	0.64	0.56	0.036285786	3.39	6.99	11.63	2.75	6.25	11.36	2	4.5	7	2	3.5	5	0.2	0.3	0.1							4.00E-16	3.03E-16	4.79E-16	4.90E-16	3.71E-16	5.86E-16	2.83E-16	2.14E-16	3.38E-16	4.23E-16	3.20E-16	5.05E-16	5.18E-16	3.92E-16	6.19E-16
2000	12	Perth	11.65	2.45E-29	31.4	15.6	23.5	0.19535	0.92	0.98	0.64	0.56	0.034619258	3.39	6.99	11.63	2.75	6.25	11.36	2	4.5	7	2	3.5	5	0.2	0.3	0.1							8.56E-16	6.47E-16	1.02E-15	1.05E-15	7.92E-16	1.25E-15	6.05E-16	4.57E-16	7.23E-16	9.02E-16	6.82E-16	1.08E-15	1.10E-15	8.35E-16	1.32E-15
2000	1	Rockhampton	6.5256	98.35010357	32.8	21.3	27.05	0.210615	0.92	0.98	0.64	0.56	0.028042947	3.39	6.99	11.63	2.75	6.25	11.36	2	4.5	7	2	3.5	5	0.2	0.3	0.1							2.791529343	2.110197834	3.336515734	3.418911246	2.584453975	4.086380534	1.973909328	1.492135198	2.359272901	2.91594325	2.204245908	3.485218796	3.571286541	2.699638871	4.268503846
2000	2	Rockhampton	6.5256	70.70949342	29.2	21.1	25.15	0.202445	0.92	0.98	0.64	0.56	0.031797522	3.39	6.99	11.63	2.75	6.25	11.36	2	4.5	7	2	3.5	5	0.2	0.3	0.1							2.115600309	1.599243512	2.528626015	2.591070629	1.958665289	3.096921744	1.495955325	1.130835932	1.788008603	2.221221346	1.679085511	2.6548673	2.720429451	2.056451368	3.25153511
2000	3	Rockhampton	6.5256	85.97108812	31.4	20.6	26	0.2061	0.92	0.98	0.64	0.56	0.030080784	3.39	6.99	11.63	2.75	6.25	11.36	2	4.5	7	2	3.5	5	0.2	0.3	0.1							2.452710887	1.854075155	2.931550222	3.003945079	2.270769038	3.5904011	1.7343285	1.311029115	2.072919041	2.569194376	1.942128397	3.070774622	3.146607636	2.378611794	3.760915469
2000	4	Rockhampton	6.5256	58.97928052	27.7	18.8	23.25	0.194275	0.92	0.98	0.64	0.56	0.034946048	3.39	6.99	11.63	2.75	6.25	11.36	2	4.5	7	2	3.5	5	0.2	0.3	0.1							1.754349989	1.326163938	2.096849298	2.148631152	1.624212482	2.568105424	1.240512774	0.937739514	1.482696358	1.849643594	1.398199133	2.210746941	2.265341506	1.712437217	2.707600978
2000	5	Rockhampton	6.5256	39.82742074	25.2	15.6	20.4	0.18202	0.92	0.98	0.64	0.56	0.036345564	3.39	6.99	11.63	2.75	6.25	11.36	2	4.5	7	2	3.5	5	0.2	0.3	0.1							1.319713885	0.997609926	1.577359791	1.616312812	1.22181764	1.931863315	0.933178637	0.705416744	1.115361805	1.393939132	1.053718939	1.66607593	1.707219802	1.290536866	2.04051795
2000	6	Rockhampton	6.5256	0.139812799	22.2	11.1	16.65	0.165895	0.92	0.98	0.64	0.56	0.03533439	3.39	6.99	11.63	2.75	6.25	11.36	2	4.5	7	2	3.5	5	0.2	0.3	0.1							0.072464357	0.054777905	0.086611473	0.08875035	0.067088959	0.106076958	0.051240039	0.038733828	0.06124356	0.076439341	0.05778271	0.091362487	0.09361869	0.070769078	0.111895737
2000	7	Rockhampton	6.5256	4.73E-05	23.6	7.5	15.55	0.161165	0.92	0.98	0.64	0.56	0.036554382	3.39	6.99	11.63	2.75	6.25	11.36	2	4.5	7	2	3.5	5	0.2	0.3	0.1							0.001269101	0.00095935	0.001516865	0.001554324	0.001174959	0.001857773	0.00089739	0.000678363	0.001072586	0.001340842	0.001013581	0.001602613	0.001642189	0.001241378	0.001962791
2000	8	Rockhampton	6.5256	9.85E-06	25.5	10.5	18	0.1717	0.92	0.98	0.64	0.56	0.035347984	3.39	6.99	11.63	2.75	6.25	11.36	2	4.5	7	2	3.5	5	0.2	0.3	0.1							0.000629372	0.000475761	0.000752243	0.00077082	0.000582685	0.000921306	0.000445033	0.000336414	0.000531916	0.000663908	0.000501867	0.000793521	0.000813117	0.000614659	0.000971861
2000	9	Rockhampton	6.5256	0.000287769	29	12.5	20.75	0.183525	0.92	0.98	0.64	0.56	0.036389634	3.39	6.99	11.63	2.75	6.25	11.36	2	4.5	7	2	3.5	5	0.2	0.3	0.1							0.003574168	0.002701817	0.004271948	0.004377444	0.003309036	0.005232046	0.002527318	0.001910473	0.003020723	0.003775407	0.002853939	0.004512475	0.00462391	0.003495348	0.00552663
2000	10	Rockhampton	6.5256	6.390396162	30	17.8	23.9	0.19707	0.92	0.98	0.64	0.56	0.034033416	3.39	6.99	11.63	2.75	6.25	11.36	2	4.5	7	2	3.5	5	0.2	0.3	0.1							0.594975674	0.449759334	0.711131948	0.728693406	0.550840438	0.870955206	0.420711334	0.318027875	0.502846223	0.626541499	0.473620855	0.748860325	0.767353488	0.580064714	0.917162843
2000	11	Rockhampton	6.5256	47.08715585	27.9	20	23.95	0.197285	0.92	0.98	0.64	0.56	0.033955043	3.39	6.99	11.63	2.75	6.25	11.36	2	4.5	7	2	3.5	5	0.2	0.3	0.1							1.619005982	1.223853485	1.935082268	1.982869273	1.498908279	2.369982083	1.144810108	0.865395099	1.368309794	1.704724326	1.288650463	2.037535286	2.087852376	1.578268046	2.495460891
2000	12	Rockhampton	6.5256	75.08092301	30.2	20.6	25.4	0.20352	0.92	0.98	0.64	0.56	0.031299689	3.39	6.99	11.63	2.75	6.25	11.36	2	4.5	7	2	3.5	5	0.2	0.3	0.1							2.211824123	1.671981878	2.643635471	2.708920251	2.04775123	3.237778985	1.563995836	1.182269724	1.869332568	2.32069461	1.75428023	2.773760591	2.842258821	2.148545715	3.397149059
2000	1	Sydney	19.967	1.15E-19	24.9	17.8	21.35	0.186105	0.92	0.98	0.64	0.56	0.036339867	3.39	6.99	11.63	2.75	6.25	11.36	2	4.5	7	2	3.5	5	0.2	0.3	0.1							4.15E-11	3.13E-11	4.95E-11	5.08E-11	3.84E-11	6.07E-11	2.93E-11	2.22E-11	3.50E-11	4.38E-11	3.31E-11	5.23E-11	5.36E-11	4.05E-11	6.41E-11
2000	2	Sydney	19.967	7.25E-19	28.2	19.8	24	0.1975	0.92	0.98	0.64	0.56	0.033875584	3.39	6.99	11.63	2.75	6.25	11.36	2	4.5	7	2	3.5	5	0.2	0.3	0.1							1.15E-10	8.70E-11	1.38E-10	1.41E-10	1.07E-10	1.69E-10	8.14E-11	6.15E-11	9.73E-11	1.21E-10	9.16E-11	1.45E-10	1.48E-10	1.12E-10	1.77E-10
2000	3	Sydney	19.967	7.60E-18	25.2	19.2	22.2	0.18976	0.92	0.98	0.64	0.56	0.035958072	3.39	6.99	11.63	2.75	6.25	11.36	2	4.5	7	2	3.5	5	0.2	0.3	0.1							3.46E-10	2.61E-10	4.13E-10	4.23E-10	3.20E-10	5.06E-10	2.44E-10	1.85E-10	2.92E-10	3.65E-10	2.76E-10	4.36E-10	4.47E-10	3.38E-10	5.34E-10
2000	4	Sydney	19.967	2.01E-17	22.8	15.2	19	0.176	0.92	0.98	0.64	0.56	0.035805489	3.39	6.99	11.63	2.75	6.25	11.36	2	4.5	7	2	3.5	5	0.2	0.3	0.1							5.23E-10	3.95E-10	6.25E-10	6.40E-10	4.84E-10	7.65E-10	3.70E-10	2.79E-10	4.42E-10	5.52E-10	4.17E-10	6.60E-10	6.76E-10	5.11E-10	8.08E-10
2000	5	Sydney	19.967	2.27E-18	19.9	11.7	15.8	0.16224	0.92	0.98	0.64	0.56	0.036138244	3.39	6.99	11.63	2.75	6.25	11.36	2	4.5	7	2	3.5	5	0.2	0.3	0.1							1.61E-10	1.22E-10	1.93E-10	1.97E-10	1.49E-10	2.36E-10	1.14E-10	8.61E-11	1.36E-10	1.70E-10	1.29E-10	2.03E-10	2.08E-10	1.57E-10	2.49E-10
2000	6	Sydney	19.967	9.48E-30	17.1	8.1	12.6	0.14848	0.92	0.98	0.64	0.56	0.051838305	3.39	6.99	11.63	2.75	6.25	11.36	2	4.5	7	2	3.5	5	0.2	0.3	0.1							2.42E-16	1.83E-16	2.89E-16	2.96E-16	2.24E-16	3.54E-16	1.71E-16	1.29E-16	2.05E-16	2.61E-16	1.97E-16	3.11E-16	3.19E-16	2.41E-16	3.81E-16
2000	7	Sydney	19.967	1.25E-84	17.6	8.4	13	0.1502	0.92	0.98	0.64	0.56	0.048291249	3.39	6.99	11.63	2.75	6.25	11.36	2	4.5	7	2	3.5	5	0.2	0.3	0.1							9.29E-44	7.02E-44	1.11E-43	1.14E-43	8.60E-44	1.36E-43	6.57E-44	4.97E-44	7.85E-44	9.96E-44	7.53E-44	1.19E-43	1.22E-43	9.22E-44	1.46E-43
2000	8	Sydney	19.967	0	18.4	8.9	13.65	0.152995	0.92	0.98	0.64	0.56	0.043685262	3.39	6.99	11.63	2.75	6.25	11.36	2	4.5	7	2	3.5	5	0.2	0.3	0.1							0	0	0	0	0	0	0	0	0	0	0	0	0	0	0
2000	9	Sydney	19.967	6.55E-29	22.8	12.4	17.6	0.16998	0.92	0.98	0.64	0.56	0.035234679	3.39	6.99	11.63	2.75	6.25	11.36	2	4.5	7	2	3.5	5	0.2	0.3	0.1							9.20E-16	6.96E-16	1.10E-15	1.13E-15	8.52E-16	1.35E-15	6.51E-16	4.92E-16	7.78E-16	9.71E-16	7.34E-16	1.16E-15	1.19E-15	8.99E-16	1.42E-15
2000	10	Sydney	19.967	1.18E-21	22.9	14.5	18.7	0.17471	0.92	0.98	0.64	0.56	0.035656331	3.39	6.99	11.63	2.75	6.25	11.36	2	4.5	7	2	3.5	5	0.2	0.3	0.1							3.99E-12	3.01E-12	4.76E-12	4.88E-12	3.69E-12	5.84E-12	2.82E-12	2.13E-12	3.37E-12	4.21E-12	3.18E-12	5.03E-12	5.15E-12	3.89E-12	6.16E-12
2000	11	Sydney	19.967	1.67E-21	23.3	17.4	20.35	0.181805	0.92	0.98	0.64	0.56	0.036335376	3.39	6.99	11.63	2.75	6.25	11.36	2	4.5	7	2	3.5	5	0.2	0.3	0.1							4.88E-12	3.69E-12	5.83E-12	5.98E-12	4.52E-12	7.14E-12	3.45E-12	2.61E-12	4.12E-12	5.15E-12	3.90E-12	6.16E-12	6.31E-12	4.77E-12	7.55E-12
2000	12	Sydney	19.967	1.62E-20	28	19.6	23.8	0.19664	0.92	0.98	0.64	0.56	0.034186831	3.39	6.99	11.63	2.75	6.25	11.36	2	4.5	7	2	3.5	5	0.2	0.3	0.1							1.70E-11	1.29E-11	2.04E-11	2.09E-11	1.58E-11	2.49E-11	1.21E-11	9.11E-12	1.44E-11	1.80E-11	1.36E-11	2.15E-11	2.20E-11	1.66E-11	2.63E-11
2000	1	Thursday Island	7.0352	52.2217791	31.1	25.2	28.15	0.215345	0.92	0.98	0.64	0.56	0.026462389	3.39	6.99	11.63	2.75	6.25	11.36	2	4.5	7	2	3.5	5	0.2	0.3	0.1							2.07075308	1.565342193	2.475023324	2.536144215	1.917144823	3.031272123	1.464243545	1.10686408	1.750105776	2.158292587	1.63151584	2.579653047	2.643357777	1.998190658	3.159416839
2000	2	Thursday Island	7.0352	82.66392466	30.9	24.8	27.85	0.214055	0.92	0.98	0.64	0.56	0.026804088	3.39	6.99	11.63	2.75	6.25	11.36	2	4.5	7	2	3.5	5	0.2	0.3	0.1							2.570795435	1.943338683	3.072688252	3.148568524	2.380094086	3.763259178	1.817826885	1.374147961	2.1727187	2.680754024	2.026459564	3.204113904	3.283239742	2.481895958	3.924222071
2000	3	Thursday Island	7.0352	121.8329767	30.4	24.9	27.65	0.213195	0.92	0.98	0.64	0.56	0.027073973	3.39	6.99	11.63	2.75	6.25	11.36	2	4.5	7	2	3.5	5	0.2	0.3	0.1							3.090683977	2.336337482	3.694073912	3.78529935	2.861417348	4.524298078	2.185443599	1.652040076	2.612104714	3.224092526	2.437184865	3.853527626	3.948690786	2.984929664	4.719588196
2000	4	Thursday Island	7.0352	109.3483576	30.7	25.3	28	0.2147	0.92	0.98	0.64	0.56	0.026623104	3.39	6.99	11.63	2.75	6.25	11.36	2	4.5	7	2	3.5	5	0.2	0.3	0.1							2.977172279	2.250530703	3.558401483	3.64627648	2.756325936	4.358133967	2.105178707	1.591365521	2.516169819	3.103727675	2.34619759	3.709664113	3.801274552	2.873493466	4.543392096
2000	5	Thursday Island	7.0352	102.307847	30	24.7	27.35	0.211905	0.92	0.98	0.64	0.56	0.027532089	3.39	6.99	11.63	2.75	6.25	11.36	2	4.5	7	2	3.5	5	0.2	0.3	0.1							2.788150017	2.107643303	3.332476667	3.414772434	2.581325327	4.081433707	1.971519784	1.490328872	2.356416849	2.910353104	2.200020154	3.478537293	3.564440038	2.694463401	4.26032071
2000	6	Thursday Island	7.0352	58.69929508	28.6	23.7	26.15	0.206745	0.92	0.98	0.64	0.56	0.029776408	3.39	6.99	11.63	2.75	6.25	11.36	2	4.5	7	2	3.5	5	0.2	0.3	0.1							1.969572774	1.488857071	2.354089728	2.412224154	1.823470062	2.883159321	1.392698265	1.052780931	1.66459281	2.062256009	1.558919012	2.464867382	2.525737471	1.909278064	3.018833685
2000	7	Thursday Island	7.0352	27.64937444	28.1	22.3	25.2	0.20266	0.92	0.98	0.64	0.56	0.031698802	3.39	6.99	11.63	2.75	6.25	11.36	2	4.5	7	2	3.5	5	0.2	0.3	0.1							1.277783889	0.965913828	1.52724386	1.564959264	1.182998007	1.870484085	0.903529653	0.683004218	1.07992449	1.341399208	1.014002489	1.603278709	1.6428718	1.241894348	1.963607377
2000	8	Thursday Island	7.0352	12.93555442	28.5	22.4	25.45	0.203735	0.92	0.98	0.64	0.56	0.03119902	3.39	6.99	11.63	2.75	6.25	11.36	2	4.5	7	2	3.5	5	0.2	0.3	0.1							0.886793903	0.670353181	1.059921444	1.086096285	0.82101162	1.298133352	0.627057982	0.47401128	0.74947764	0.930317432	0.703253876	1.11194201	1.139401503	0.861306578	1.361845274
2000	9	Thursday Island	7.0352	11.98113884	29.9	23.9	26.9	0.20997	0.92	0.98	0.64	0.56	0.028314398	3.39	6.99	11.63	2.75	6.25	11.36	2	4.5	7	2	3.5	5	0.2	0.3	0.1							0.930333604	0.7032661	1.111961339	1.13942131	0.86132155	1.361868947	0.6578452	0.497284229	0.786275403	0.972161407	0.734884948	1.161955127	1.190649697	0.900046571	1.423098582
2000	10	Thursday Island	7.0352	14.67155894	31.1	24.9	28	0.2147	0.92	0.98	0.64	0.56	0.026623104	3.39	6.99	11.63	2.75	6.25	11.36	2	4.5	7	2	3.5	5	0.2	0.3	0.1							1.090525853	0.824360058	1.303427698	1.335615945	1.009630754	1.596366389	0.771118226	0.582910587	0.921662564	1.136882569	0.859402442	1.358834572	1.392391096	1.052548734	1.664225673
2000	11	Thursday Island	7.0352	12.93537465	32.2	25.1	28.65	0.217495	0.92	0.98	0.64	0.56	0.026096013	3.39	6.99	11.63	2.75	6.25	11.36	2	4.5	7	2	3.5	5	0.2	0.3	0.1							1.049206585	0.793125628	1.254041727	1.285010383	0.971376545	1.535881174	0.741901091	0.56082451	0.886741409	1.092999493	0.826229955	1.306384264	1.338645524	1.0119209	1.599987428
2000	12	Thursday Island	7.0352	34.43674633	30.4	24.8	27.6	0.21298	0.92	0.98	0.64	0.56	0.027146135	3.39	6.99	11.63	2.75	6.25	11.36	2	4.5	7	2	3.5	5	0.2	0.3	0.1							1.639016341	1.238979895	1.958999222	2.007376858	1.517434272	2.39927425	1.158959569	0.876091086	1.385221634	1.709935874	1.292590023	2.043764277	2.094235192	1.583093001	2.503089816
2000	1	Townsville	7.77	40.45732748	31.5	23.9	27.7	0.21341	0.92	0.98	0.64	0.56	0.027003627	3.39	6.99	11.63	2.75	6.25	11.36	2	4.5	7	2	3.5	5	0.2	0.3	0.1							1.698958808	1.284292141	2.030644173	2.080791087	1.572930213	2.487021037	1.201345294	0.908131682	1.435882265	1.772120198	1.339596954	2.11808876	2.170395124	1.640664499	2.594118346
2000	2	Townsville	7.77	62.87716021	29.7	23.9	26.8	0.20954	0.92	0.98	0.64	0.56	0.028500324	3.39	6.99	11.63	2.75	6.25	11.36	2	4.5	7	2	3.5	5	0.2	0.3	0.1							2.016220394	1.524119357	2.409844297	2.469355587	1.866657366	2.951444444	1.425683113	1.077715133	1.704017244	2.107409713	1.593052003	2.518836381	2.581039238	1.951082271	3.08493194
2000	3	Townsville	7.77	97.34869729	30.6	22.4	26.5	0.20825	0.92	0.98	0.64	0.56	0.029077433	3.39	6.99	11.63	2.75	6.25	11.36	2	4.5	7	2	3.5	5	0.2	0.3	0.1							2.464664189	1.863111002	2.945837151	3.018584825	2.281835645	3.607898942	1.742780761	1.317418424	2.083021426	2.578179708	1.948920669	3.081514147	3.157612375	2.386930594	3.774068648
2000	4	Townsville	7.77	94.19993281	28.8	21.6	25.2	0.20266	0.92	0.98	0.64	0.56	0.031698802	3.39	6.99	11.63	2.75	6.25	11.36	2	4.5	7	2	3.5	5	0.2	0.3	0.1							2.24423207	1.696479983	2.682370376	2.748611718	2.077755159	3.285219361	1.586911715	1.1995925	1.896722283	2.355962653	1.780940365	2.815913966	2.885453177	2.181197579	3.448776188
2000	5	Townsville	7.77	43.31261295	27.4	19	23.2	0.19406	0.92	0.98	0.64	0.56	0.035007597	3.39	6.99	11.63	2.75	6.25	11.36	2	4.5	7	2	3.5	5	0.2	0.3	0.1							1.374807386	1.039256699	1.643209121	1.683788296	1.272824312	2.012511943	0.972135626	0.734865459	1.161924312	1.449601699	1.095795885	1.732605423	1.775392247	1.34207039	2.121999606
2000	6	Townsville	7.77	2.021901412	24.1	14.4	19.25	0.177075	0.92	0.98	0.64	0.56	0.035928076	3.39	6.99	11.63	2.75	6.25	11.36	2	4.5	7	2	3.5	5	0.2	0.3	0.1							0.266917762	0.201770862	0.319027745	0.32690616	0.247117829	0.390727595	0.188739359	0.142673545	0.225586682	0.281777335	0.213003644	0.336788333	0.345105346	0.260875121	0.412479783
2000	7	Townsville	7.77	0.778728817	25.1	11	18.05	0.171915	0.92	0.98	0.64	0.56	0.035366317	3.39	6.99	11.63	2.75	6.25	11.36	2	4.5	7	2	3.5	5	0.2	0.3	0.1							0.162327719	0.122708221	0.194018734	0.198810041	0.150286265	0.237623449	0.114783031	0.086767815	0.137191962	0.171239237	0.129444696	0.204670036	0.209724378	0.158536728	0.250668577
2000	8	Townsville	7.77	0.524813304	26.9	14.2	20.55	0.182665	0.92	0.98	0.64	0.56	0.03637046	3.39	6.99	11.63	2.75	6.25	11.36	2	4.5	7	2	3.5	5	0.2	0.3	0.1							0.139267839	0.105276591	0.166456906	0.170567572	0.128936965	0.203867241	0.098477233	0.074441791	0.117702807	0.147105489	0.111201297	0.175824689	0.180166693	0.136193218	0.215340386
2000	9	Townsville	7.77	1.884675743	29	16.3	22.65	0.191695	0.92	0.98	0.64	0.56	0.035597513	3.39	6.99	11.63	2.75	6.25	11.36	2	4.5	7	2	3.5	5	0.2	0.3	0.1							0.280506653	0.212043099	0.335269577	0.343549085	0.259698697	0.410619695	0.198348156	0.149937113	0.237071391	0.295995289	0.223751407	0.353782038	0.362518712	0.274038388	0.433292736
2000	10	Townsville	7.77	6.62564064	29.7	21.4	25.55	0.204165	0.92	0.98	0.64	0.56	0.030996855	3.39	6.99	11.63	2.75	6.25	11.36	2	4.5	7	2	3.5	5	0.2	0.3	0.1							0.607475631	0.459208414	0.726072254	0.744002664	0.562413149	0.889253269	0.429550138	0.324709383	0.513410614	0.637116439	0.481614758	0.761499795	0.780305091	0.589855205	0.932642969
2000	11	Townsville	7.77	26.97084302	29.8	22.8	26.3	0.20739	0.92	0.98	0.64	0.56	0.029474391	3.39	6.99	11.63	2.75	6.25	11.36	2	4.5	7	2	3.5	5	0.2	0.3	0.1							1.281866935	0.969000321	1.532124034	1.569959955	1.186778174	1.876461053	0.906416802	0.685186698	1.083375294	1.341635077	1.01418079	1.603560627	1.64316068	1.242112721	1.963952654
2000	12	Townsville	7.77	42.29646372	29.8	22.9	26.35	0.207605	0.92	0.98	0.64	0.56	0.029374447	3.39	6.99	11.63	2.75	6.25	11.36	2	4.5	7	2	3.5	5	0.2	0.3	0.1							1.610088889	1.217112797	1.924424304	1.97194811	1.490652656	2.356928797	1.138504772	0.860628712	1.360773475	1.684930358	1.27368763	2.013876969	2.063609815	1.559942393	2.46648549
2001	1	Adelaide	13.4871	5.00E-65	32.5	19.2	25.85	0.205455	0.92	0.98	0.64	0.56	0.030386374	3.39	6.99	11.63	2.75	6.25	11.36	2	4.5	7	2	3.5	5	0.2	0.3	0.1							1.29E-33	9.75E-34	1.54E-33	1.58E-33	1.19E-33	1.89E-33	9.12E-34	6.89E-34	1.09E-33	1.35E-33	1.02E-33	1.62E-33	1.65E-33	1.25E-33	1.98E-33
2001	2	Adelaide	13.4871	2.86E-64	30.7	19	24.85	0.201155	0.92	0.98	0.64	0.56	0.032378501	3.39	6.99	11.63	2.75	6.25	11.36	2	4.5	7	2	3.5	5	0.2	0.3	0.1							2.91E-33	2.20E-33	3.48E-33	3.56E-33	2.69E-33	4.26E-33	2.06E-33	1.56E-33	2.46E-33	3.06E-33	2.31E-33	3.65E-33	3.74E-33	2.83E-33	4.48E-33
2001	3	Adelaide	13.4871	4.16E-64	24.9	14.1	19.5	0.17815	0.92	0.98	0.64	0.56	0.036044148	3.39	6.99	11.63	2.75	6.25	11.36	2	4.5	7	2	3.5	5	0.2	0.3	0.1							2.92E-33	2.21E-33	3.49E-33	3.57E-33	2.70E-33	4.27E-33	2.06E-33	1.56E-33	2.47E-33	3.08E-33	2.33E-33	3.68E-33	3.77E-33	2.85E-33	4.51E-33
2001	4	Adelaide	13.4871	1.69E-65	22	11	16.5	0.16525	0.92	0.98	0.64	0.56	0.035417118	3.39	6.99	11.63	2.75	6.25	11.36	2	4.5	7	2	3.5	5	0.2	0.3	0.1							5.51E-34	4.17E-34	6.59E-34	6.75E-34	5.10E-34	8.07E-34	3.90E-34	2.95E-34	4.66E-34	5.82E-34	4.40E-34	6.95E-34	7.12E-34	5.38E-34	8.51E-34
2001	5	Adelaide	13.4871	3.16E-68	18.5	8.9	13.7	0.15321	0.92	0.98	0.64	0.56	0.043384983	3.39	6.99	11.63	2.75	6.25	11.36	2	4.5	7	2	3.5	5	0.2	0.3	0.1							1.96E-35	1.48E-35	2.34E-35	2.40E-35	1.81E-35	2.87E-35	1.38E-35	1.05E-35	1.65E-35	2.09E-35	1.58E-35	2.49E-35	2.55E-35	1.93E-35	3.05E-35
2001	6	Adelaide	13.4871	1.65E-102	15.9	9	12.45	0.147835	0.92	0.98	0.64	0.56	0.05332267	3.39	6.99	11.63	2.75	6.25	11.36	2	4.5	7	2	3.5	5	0.2	0.3	0.1							1.20E-52	9.09E-53	1.44E-52	1.47E-52	1.11E-52	1.76E-52	8.50E-53	6.42E-53	1.02E-52	1.30E-52	9.80E-53	1.55E-52	1.59E-52	1.20E-52	1.90E-52
2001	7	Adelaide	13.4871	0	15.1	6.7	10.9	0.14117	0.92	0.98	0.64	0.56	0.07444086	3.39	6.99	11.63	2.75	6.25	11.36	2	4.5	7	2	3.5	5	0.2	0.3	0.1							0	0	0	0	0	0	0	0	0	0	0	0	0	0	0
2001	8	Adelaide	13.4871	0	15.6	8.9	12.25	0.146975	0.92	0.98	0.64	0.56	0.055440509	3.39	6.99	11.63	2.75	6.25	11.36	2	4.5	7	2	3.5	5	0.2	0.3	0.1							0	0	0	0	0	0	0	0	0	0	0	0	0	0	0
2001	9	Adelaide	13.4871	4.54E-80	19.5	10.4	14.95	0.158585	0.92	0.98	0.64	0.56	0.037973979	3.39	6.99	11.63	2.75	6.25	11.36	2	4.5	7	2	3.5	5	0.2	0.3	0.1							2.63E-41	1.99E-41	3.14E-41	3.22E-41	2.44E-41	3.85E-41	1.86E-41	1.41E-41	2.22E-41	2.78E-41	2.11E-41	3.33E-41	3.41E-41	2.58E-41	4.08E-41
2001	10	Adelaide	13.4871	1.15E-82	18.1	10.7	14.4	0.15622	0.92	0.98	0.64	0.56	0.039894281	3.39	6.99	11.63	2.75	6.25	11.36	2	4.5	7	2	3.5	5	0.2	0.3	0.1							1.27E-42	9.57E-43	1.51E-42	1.55E-42	1.17E-42	1.85E-42	8.96E-43	6.77E-43	1.07E-42	1.34E-42	1.02E-42	1.61E-42	1.65E-42	1.24E-42	1.97E-42
2001	11	Adelaide	13.4871	7.18E-76	21.6	12.2	16.9	0.16697	0.92	0.98	0.64	0.56	0.035242924	3.39	6.99	11.63	2.75	6.25	11.36	2	4.5	7	2	3.5	5	0.2	0.3	0.1							3.64E-39	2.75E-39	4.35E-39	4.46E-39	3.37E-39	5.33E-39	2.57E-39	1.95E-39	3.08E-39	3.84E-39	2.90E-39	4.59E-39	4.70E-39	3.56E-39	5.62E-39
2001	12	Adelaide	13.4871	1.21E-72	22.5	13.2	17.85	0.171055	0.92	0.98	0.64	0.56	0.035298031	3.39	6.99	11.63	2.75	6.25	11.36	2	4.5	7	2	3.5	5	0.2	0.3	0.1							1.53E-37	1.16E-37	1.83E-37	1.87E-37	1.42E-37	2.24E-37	1.08E-37	8.18E-38	1.29E-37	1.61E-37	1.22E-37	1.93E-37	1.98E-37	1.49E-37	2.36E-37
2001	1	Brisbane	8.8725	85.93519678	29	20.93225806	24.96612903	0.201654355	0.92	0.98	0.64	0.56	0.032156115	3.39	6.99	11.63	2.75	6.25	11.36	2	4.5	7	2	3.5	5	0.2	0.3	0.1							1.979371491	1.496264205	2.365801435	2.424225082	1.832541911	2.897503174	1.399627004	1.058018566	1.672874237	2.079190628	1.57172038	2.485108123	2.546478058	1.924956475	3.043623428
2001	2	Brisbane	8.8725	84.37340754	28.2	19.75357143	23.97678572	0.197400179	0.92	0.98	0.64	0.56	0.03391261	3.39	6.99	11.63	2.75	6.25	11.36	2	4.5	7	2	3.5	5	0.2	0.3	0.1							1.861057372	1.406827138	2.224389015	2.279320472	1.723004322	2.724309038	1.315966288	0.994777009	1.572880557	1.959481336	1.481228661	2.342028152	2.399864716	1.814127206	2.868386967
2001	3	Brisbane	8.8725	108.3188045	29	20.43548387	24.71774194	0.20058629	0.92	0.98	0.64	0.56	0.032627361	3.39	6.99	11.63	2.75	6.25	11.36	2	4.5	7	2	3.5	5	0.2	0.3	0.1							2.19177653	1.656827322	2.619674014	2.684367064	2.029190766	3.208432313	1.549820047	1.171553835	1.85238926	2.303757503	1.741476981	2.753516876	2.821515186	2.132865001	3.372355672
2001	4	Brisbane	8.8725	75.63996687	26.1	16.45666667	21.27833334	0.185796833	0.92	0.98	0.64	0.56	0.036354857	3.39	6.99	11.63	2.75	6.25	11.36	2	4.5	7	2	3.5	5	0.2	0.3	0.1							1.591860425	1.203333374	1.902637123	1.949622892	1.473776378	2.330245058	1.125615302	0.850885189	1.345367611	1.681412387	1.271028293	2.009672188	2.059301197	1.556685383	2.461335706
2001	5	Brisbane	8.8725	36.39473988	23.6	11.7516129	17.67580645	0.170305968	0.92	0.98	0.64	0.56	0.035250962	3.39	6.99	11.63	2.75	6.25	11.36	2	4.5	7	2	3.5	5	0.2	0.3	0.1							1.030766173	0.779185987	1.23200122	1.262425584	0.954304041	1.508887175	0.728861751	0.550967695	0.871156417	1.087189607	0.821838094	1.299440122	1.331529896	1.006541991	1.591482625
2001	6	Brisbane	8.8725	0.911225282	22.5	10.82666667	16.66333334	0.165952333	0.92	0.98	0.64	0.56	0.035328092	3.39	6.99	11.63	2.75	6.25	11.36	2	4.5	7	2	3.5	5	0.2	0.3	0.1							0.158725556	0.119985242	0.189713325	0.19439831	0.14695131	0.232350422	0.112235917	0.084842378	0.134147579	0.167430961	0.12656591	0.200118274	0.20506021	0.155010949	0.24509383
2001	7	Brisbane	8.8725	0.000155994	21.5	8.796774194	15.1483871	0.159438065	0.92	0.98	0.64	0.56	0.037433304	3.39	6.99	11.63	2.75	6.25	11.36	2	4.5	7	2	3.5	5	0.2	0.3	0.1							0.001927968	0.001457407	0.002304362	0.002361268	0.001784951	0.002822256	0.001363279	0.001030542	0.00162943	0.002039265	0.00154154	0.002437388	0.00249758	0.001887993	0.002985178
2001	8	Brisbane	8.8725	2.49E-06	22.1	8.683870968	15.39193548	0.160485323	0.92	0.98	0.64	0.56	0.0368677	3.39	6.99	11.63	2.75	6.25	11.36	2	4.5	7	2	3.5	5	0.2	0.3	0.1							0.00024741	0.000187025	0.000295712	0.000303015	0.000229057	0.000362172	0.000174946	0.000132246	0.0002091	0.000261502	0.000197677	0.000312555	0.000320273	0.000242104	0.0003828
2001	9	Brisbane	8.8725	0.000304546	24.2	11.74666667	17.97333334	0.171585333	0.92	0.98	0.64	0.56	0.035338533	3.39	6.99	11.63	2.75	6.25	11.36	2	4.5	7	2	3.5	5	0.2	0.3	0.1							0.002999725	0.002267579	0.003585357	0.003673898	0.002777206	0.004391148	0.002121126	0.00160342	0.00253523	0.00316429	0.002391978	0.00378205	0.003875448	0.002929563	0.004632046
2001	10	Brisbane	8.8725	13.7766768	26.7	14.96451613	20.83225807	0.18387871	0.92	0.98	0.64	0.56	0.036392605	3.39	6.99	11.63	2.75	6.25	11.36	2	4.5	7	2	3.5	5	0.2	0.3	0.1							0.671935528	0.507935516	0.803116567	0.822949592	0.622091418	0.983612896	0.475130168	0.359164647	0.567889171	0.709770771	0.536536271	0.848338331	0.869288111	0.657120046	1.038998021
2001	11	Brisbane	8.8725	29.36114668	26.5	17.48333333	21.99166667	0.188864167	0.92	0.98	0.64	0.56	0.036087424	3.39	6.99	11.63	2.75	6.25	11.36	2	4.5	7	2	3.5	5	0.2	0.3	0.1							1.012572948	0.765433202	1.210256157	1.240143526	0.937460388	1.482255021	0.715997198	0.541243007	0.855780336	1.069165302	0.808213	1.277896957	1.309454721	0.989854727	1.565097745
2001	12	Brisbane	8.8725	61.01122422	29.3	20.68064516	24.99032258	0.201758387	0.92	0.98	0.64	0.56	0.032109364	3.39	6.99	11.63	2.75	6.25	11.36	2	4.5	7	2	3.5	5	0.2	0.3	0.1							1.670088197	1.26246801	1.996137193	2.045431954	1.546201221	2.44475879	1.180930689	0.892699691	1.411482145	1.75420045	1.326050897	2.096670564	2.148448005	1.624074036	2.567886521
2001	1	Cairns	8.0257	129.164159	30.8	23.2	27	0.2104	0.92	0.98	0.64	0.56	0.028132369	3.39	6.99	11.63	2.75	6.25	11.36	2	4.5	7	2	3.5	5	0.2	0.3	0.1							2.876447374	2.174389832	3.438012195	3.522914169	2.663072795	4.210687803	2.033955444	1.537525795	2.431041737	3.00501726	2.27157953	3.591682601	3.680379478	2.78210538	4.398894845
2001	2	Cairns	8.0257	100.8236585	29.4	23.5	26.45	0.208035	0.92	0.98	0.64	0.56	0.029175922	3.39	6.99	11.63	2.75	6.25	11.36	2	4.5	7	2	3.5	5	0.2	0.3	0.1							2.460633945	1.860064424	2.941020088	3.013648804	2.278104364	3.601999269	1.739930948	1.315264168	2.079615248	2.574311348	1.945996464	3.076890572	3.15287462	2.383349189	3.768405948
2001	3	Cairns	8.0257	124.1130866	30.9	23.1	27	0.2104	0.92	0.98	0.64	0.56	0.028132369	3.39	6.99	11.63	2.75	6.25	11.36	2	4.5	7	2	3.5	5	0.2	0.3	0.1							2.819643556	2.131450182	3.370118647	3.453343985	2.610482679	4.127535528	1.993789079	1.507162877	2.383033748	2.945674456	2.226720587	3.520754384	3.607699683	2.727164619	4.312025875
2001	4	Cairns	8.0257	96.29455124	29.1	22.2	25.65	0.204595	0.92	0.98	0.64	0.56	0.030793827	3.39	6.99	11.63	2.75	6.25	11.36	2	4.5	7	2	3.5	5	0.2	0.3	0.1							2.292220974	1.732756185	2.739728088	2.807385882	2.122184251	3.355467924	1.620844995	1.225243649	1.937280309	2.403406486	1.816804532	2.872620191	2.943559767	2.225122032	3.518226847
2001	5	Cairns	8.0257	58.19550354	28.3	16.8	22.55	0.191265	0.92	0.98	0.64	0.56	0.035687232	3.39	6.99	11.63	2.75	6.25	11.36	2	4.5	7	2	3.5	5	0.2	0.3	0.1							1.527978152	1.155042914	1.826283202	1.871383406	1.414632885	2.236730985	1.080443713	0.816738677	1.291377237	1.612536541	1.218963048	1.927349808	1.974945859	1.492918742	2.360511793
2001	6	Cairns	8.0257	43.91838387	26.9	20.2	23.55	0.195565	0.92	0.98	0.64	0.56	0.034550172	3.39	6.99	11.63	2.75	6.25	11.36	2	4.5	7	2	3.5	5	0.2	0.3	0.1							1.383400706	1.045752637	1.653480102	1.694312919	1.280780179	2.025091274	0.97821202	0.739458781	1.169186992	1.457787355	1.101983659	1.742389153	1.785417587	1.349648835	2.133982179
2001	7	Cairns	8.0257	28.30810225	26.7	15.8	21.25	0.185675	0.92	0.98	0.64	0.56	0.036360081	3.39	6.99	11.63	2.75	6.25	11.36	2	4.5	7	2	3.5	5	0.2	0.3	0.1							1.023161971	0.77343775	1.22291246	1.253112377	0.947263918	1.497755763	0.723484768	0.546903078	0.864729693	1.080728457	0.816953924	1.291717571	1.323616636	1.000560128	1.582024471
2001	8	Cairns	8.0257	16.82375201	27.3	16.7	22	0.1889	0.92	0.98	0.64	0.56	0.036082704	3.39	6.99	11.63	2.75	6.25	11.36	2	4.5	7	2	3.5	5	0.2	0.3	0.1							0.80611835	0.609368195	0.963495714	0.987289315	0.746320571	1.180036435	0.570011752	0.430888383	0.681294353	0.851166808	0.643421628	1.017338921	1.042462183	0.788027339	1.245980626
2001	9	Cairns	8.0257	31.88015339	29	19.8	24.4	0.19922	0.92	0.98	0.64	0.56	0.033203107	3.39	6.99	11.63	2.75	6.25	11.36	2	4.5	7	2	3.5	5	0.2	0.3	0.1							1.229055015	0.929078262	1.469001716	1.505278826	1.137883836	1.799152318	0.869073135	0.656957539	1.038741075	1.292839484	0.977294788	1.545238738	1.583398527	1.19693678	1.89252322
2001	10	Cairns	8.0257	74.39140817	30	20.7	25.35	0.203305	0.92	0.98	0.64	0.56	0.031400036	3.39	6.99	11.63	2.75	6.25	11.36	2	4.5	7	2	3.5	5	0.2	0.3	0.1							1.979465654	1.496335386	2.365913981	2.424340408	1.832629089	2.897641014	1.399693587	1.058068898	1.67295382	2.077179763	1.570200309	2.482704679	2.544015261	1.923094775	3.040679823
2001	11	Cairns	8.0257	105.280498	31.7	23.4	27.55	0.212765	0.92	0.98	0.64	0.56	0.027220052	3.39	6.99	11.63	2.75	6.25	11.36	2	4.5	7	2	3.5	5	0.2	0.3	0.1							2.676258741	2.023061449	3.198741013	3.277734168	2.477734135	3.917641651	1.892400704	1.43052047	2.261851462	2.792346566	2.110815597	3.337492503	3.419912136	2.585210576	4.087576826
2001	12	Cairns	8.0257	118.8347534	32.7	24.3	28.5	0.21685	0.92	0.98	0.64	0.56	0.026176188	3.39	6.99	11.63	2.75	6.25	11.36	2	4.5	7	2	3.5	5	0.2	0.3	0.1							2.963401494	2.240120968	3.541942246	3.629410781	2.743576667	4.337975601	2.095441292	1.584004727	2.504531381	3.087438494	2.333884127	3.690194818	3.781324461	2.858412615	4.519547177
2001	1	Darwin	9.0202	61.17596583	31.8	24.9	28.35	0.216205	0.92	0.98	0.64	0.56	0.026282682	3.39	6.99	11.63	2.75	6.25	11.36	2	4.5	7	2	3.5	5	0.2	0.3	0.1							1.995000682	1.508078763	2.384481891	2.443366854	1.847011731	2.920381967	1.410678511	1.06637272	1.686083315	2.07881445	1.571436016	2.484658504	2.546017336	1.924608201	3.043072759
2001	2	Darwin	9.0202	88.3313644	31.3	24.9	28.1	0.21513	0.92	0.98	0.64	0.56	0.026513601	3.39	6.99	11.63	2.75	6.25	11.36	2	4.5	7	2	3.5	5	0.2	0.3	0.1							2.373432113	1.794146035	2.836793963	2.906848807	2.197371155	3.474348858	1.678269941	1.268652828	2.005916248	2.473944448	1.870126219	2.956929182	3.029950775	2.290427496	3.621483851
2001	3	Darwin	9.0202	111.9884183	31.6	24.6	28.1	0.21513	0.92	0.98	0.64	0.56	0.026513601	3.39	6.99	11.63	2.75	6.25	11.36	2	4.5	7	2	3.5	5	0.2	0.3	0.1							2.672427303	2.020165154	3.194161569	3.273041634	2.474186912	3.912033	1.889691468	1.42847248	2.258613306	2.785601768	2.105717009	3.329430927	3.411651479	2.578966107	4.077703453
2001	4	Darwin	9.0202	87.99644298	32.6	24	28.3	0.21599	0.92	0.98	0.64	0.56	0.026323704	3.39	6.99	11.63	2.75	6.25	11.36	2	4.5	7	2	3.5	5	0.2	0.3	0.1							2.388177643	1.805292609	2.854418243	2.92490832	2.211022864	3.495934104	1.688696606	1.276534646	2.018378496	2.4886526	1.881244537	2.974508787	3.047964509	2.304044599	3.643014381
2001	5	Darwin	9.0202	40.60793426	31.5	20.8	26.15	0.206745	0.92	0.98	0.64	0.56	0.029776408	3.39	6.99	11.63	2.75	6.25	11.36	2	4.5	7	2	3.5	5	0.2	0.3	0.1							1.446742297	1.09363438	1.729187783	1.771890208	1.339423098	2.117813869	1.023001289	0.773316286	1.222720408	1.51482242	1.145098115	1.810559094	1.85527099	1.402453044	2.217472965
2001	6	Darwin	9.0202	19.49653405	31.7	21.2	26.45	0.208035	0.92	0.98	0.64	0.56	0.029175922	3.39	6.99	11.63	2.75	6.25	11.36	2	4.5	7	2	3.5	5	0.2	0.3	0.1							1.020652417	0.771540706	1.219912969	1.250038813	0.944940523	1.494082152	0.721710245	0.545561665	0.862608733	1.067804947	0.807184668	1.276271022	1.307788633	0.988595283	1.563106389
2001	7	Darwin	9.0202	12.45457911	30.6	19.7	25.15	0.202445	0.92	0.98	0.64	0.56	0.031797522	3.39	6.99	11.63	2.75	6.25	11.36	2	4.5	7	2	3.5	5	0.2	0.3	0.1							0.755199038	0.570876812	0.902635495	0.924926148	0.699178448	1.105498194	0.534006361	0.403670865	0.63825968	0.792902239	0.599377754	0.947699441	0.971102951	0.73408483	1.16069003
2001	8	Darwin	9.0202	11.21396545	31.2	18.8	25	0.2018	0.92	0.98	0.64	0.56	0.032090625	3.39	6.99	11.63	2.75	6.25	11.36	2	4.5	7	2	3.5	5	0.2	0.3	0.1							0.710504079	0.537090599	0.849214802	0.870186226	0.657798957	1.040071473	0.502402252	0.379780405	0.600485545	0.746269147	0.56412645	0.891962234	0.91398931	0.690910976	1.092426172
2001	9	Darwin	9.0202	14.92387287	33.1	22.9	28	0.2147	0.92	0.98	0.64	0.56	0.026623104	3.39	6.99	11.63	2.75	6.25	11.36	2	4.5	7	2	3.5	5	0.2	0.3	0.1							0.971334346	0.734259748	1.160966599	1.189636758	0.899280861	1.421887888	0.686837103	0.519200047	0.820927355	1.012624399	0.765472095	1.210317653	1.24020654	0.937508022	1.482330338
2001	10	Darwin	9.0202	15.53672866	33.8	25.4	29.6	0.22158	0.92	0.98	0.64	0.56	0.026326912	3.39	6.99	11.63	2.75	6.25	11.36	2	4.5	7	2	3.5	5	0.2	0.3	0.1							1.02939149	0.778146824	1.230358159	1.260741948	0.953031332	1.506874845	0.727889703	0.550232896	0.869994598	1.072704676	0.810888515	1.282127318	1.31378955	0.99313155	1.570278857
2001	11	Darwin	9.0202	17.36698092	33.9	24.9	29.4	0.22072	0.92	0.98	0.64	0.56	0.026158553	3.39	6.99	11.63	2.75	6.25	11.36	2	4.5	7	2	3.5	5	0.2	0.3	0.1							1.088086632	0.822516181	1.300512272	1.332628522	1.007372474	1.592795735	0.769393436	0.581606769	0.919601046	1.133601855	0.856922456	1.354913369	1.388373059	1.049511383	1.6594232
2001	12	Darwin	9.0202	39.9166841	32.5	25.6	29.05	0.219215	0.92	0.98	0.64	0.56	0.026025588	3.39	6.99	11.63	2.75	6.25	11.36	2	4.5	7	2	3.5	5	0.2	0.3	0.1							1.643118394	1.242080756	1.963902113	2.012400826	1.521232035	2.405279041	1.161860159	0.878283725	1.388688502	1.711531362	1.293796098	2.045671249	2.096189257	1.584570136	2.505425371
2001	1	Hobart	9.7395	9.64E-102	23.3	13.8	18.55	0.174065	0.92	0.98	0.64	0.56	0.035583426	3.39	6.99	11.63	2.75	6.25	11.36	2	4.5	7	2	3.5	5	0.2	0.3	0.1							5.15E-52	3.89E-52	6.15E-52	6.30E-52	4.76E-52	7.53E-52	3.64E-52	2.75E-52	4.35E-52	5.43E-52	4.11E-52	6.49E-52	6.65E-52	5.03E-52	7.95E-52
2001	2	Hobart	9.7395	1.33E-101	25	14.4	19.7	0.17901	0.92	0.98	0.64	0.56	0.036129429	3.39	6.99	11.63	2.75	6.25	11.36	2	4.5	7	2	3.5	5	0.2	0.3	0.1							6.16E-52	4.66E-52	7.36E-52	7.55E-52	5.70E-52	9.02E-52	4.36E-52	3.29E-52	5.21E-52	6.51E-52	4.92E-52	7.78E-52	7.97E-52	6.02E-52	9.52E-52
2001	3	Hobart	9.7395	6.02E-103	21	12.7	16.85	0.166755	0.92	0.98	0.64	0.56	0.035256877	3.39	6.99	11.63	2.75	6.25	11.36	2	4.5	7	2	3.5	5	0.2	0.3	0.1							1.24E-52	9.36E-53	1.48E-52	1.52E-52	1.15E-52	1.81E-52	8.76E-53	6.62E-53	1.05E-52	1.31E-52	9.88E-53	1.56E-52	1.60E-52	1.21E-52	1.91E-52
2001	4	Hobart	9.7395	1.09E-105	18.1	9.1	13.6	0.15278	0.92	0.98	0.64	0.56	0.043992853	3.39	6.99	11.63	2.75	6.25	11.36	2	4.5	7	2	3.5	5	0.2	0.3	0.1							4.23E-54	3.20E-54	5.06E-54	5.18E-54	3.92E-54	6.19E-54	2.99E-54	2.26E-54	3.57E-54	4.51E-54	3.41E-54	5.39E-54	5.52E-54	4.18E-54	6.60E-54
2001	5	Hobart	9.7395	1.17E-147	13.7	6.6	10.15	0.137945	0.92	0.98	0.64	0.56	0.089141247	3.39	6.99	11.63	2.75	6.25	11.36	2	4.5	7	2	3.5	5	0.2	0.3	0.1							2.52E-75	1.90E-75	3.01E-75	3.08E-75	2.33E-75	3.68E-75	1.78E-75	1.34E-75	2.13E-75	2.81E-75	2.13E-75	3.36E-75	3.44E-75	2.60E-75	4.12E-75
2001	6	Hobart	9.7395	0	12.9	6	9.45	0.134935	0.92	0.98	0.64	0.56	0.106038374	3.39	6.99	11.63	2.75	6.25	11.36	2	4.5	7	2	3.5	5	0.2	0.3	0.1							0	0	0	0	0	0	0	0	0	0	0	0	0	0	0
2001	7	Hobart	9.7395	0	12.5	5.5	9	0.133	0.92	0.98	0.64	0.56	0.118707649	3.39	6.99	11.63	2.75	6.25	11.36	2	4.5	7	2	3.5	5	0.2	0.3	0.1							0	0	0	0	0	0	0	0	0	0	0	0	0	0	0
2001	8	Hobart	9.7395	0	13.2	5.6	9.4	0.13472	0.92	0.98	0.64	0.56	0.107373301	3.39	6.99	11.63	2.75	6.25	11.36	2	4.5	7	2	3.5	5	0.2	0.3	0.1							0	0	0	0	0	0	0	0	0	0	0	0	0	0	0
2001	9	Hobart	9.7395	1.72E-124	17.1	8.1	12.6	0.14848	0.92	0.98	0.64	0.56	0.051838305	3.39	6.99	11.63	2.75	6.25	11.36	2	4.5	7	2	3.5	5	0.2	0.3	0.1							1.48E-63	1.12E-63	1.76E-63	1.81E-63	1.37E-63	2.16E-63	1.04E-63	7.89E-64	1.25E-63	1.59E-63	1.20E-63	1.90E-63	1.95E-63	1.47E-63	2.33E-63
2001	10	Hobart	9.7395	1.76E-126	16.9	8.7	12.8	0.14934	0.92	0.98	0.64	0.56	0.049992064	3.39	6.99	11.63	2.75	6.25	11.36	2	4.5	7	2	3.5	5	0.2	0.3	0.1							1.54E-64	1.16E-64	1.84E-64	1.88E-64	1.42E-64	2.25E-64	1.09E-64	8.21E-65	1.30E-64	1.65E-64	1.25E-64	1.97E-64	2.02E-64	1.53E-64	2.42E-64
2001	11	Hobart	9.7395	1.62E-127	16.9	9.5	13.2	0.15106	0.92	0.98	0.64	0.56	0.046728937	3.39	6.99	11.63	2.75	6.25	11.36	2	4.5	7	2	3.5	5	0.2	0.3	0.1							4.91E-65	3.71E-65	5.87E-65	6.02E-65	4.55E-65	7.19E-65	3.47E-65	2.63E-65	4.15E-65	5.26E-65	3.97E-65	6.28E-65	6.44E-65	4.87E-65	7.70E-65
2001	12	Hobart	9.7395	6.63E-132	17.8	9.9	13.85	0.153855	0.92	0.98	0.64	0.56	0.042527029	3.39	6.99	11.63	2.75	6.25	11.36	2	4.5	7	2	3.5	5	0.2	0.3	0.1							3.39E-67	2.56E-67	4.05E-67	4.15E-67	3.14E-67	4.96E-67	2.40E-67	1.81E-67	2.87E-67	3.61E-67	2.73E-67	4.31E-67	4.42E-67	3.34E-67	5.28E-67
2001	1	Melbourne	14.7174	1.31E-81	29.7	16.1	22.9	0.19277	0.92	0.98	0.64	0.56	0.035349424	3.39	6.99	11.63	2.75	6.25	11.36	2	4.5	7	2	3.5	5	0.2	0.3	0.1							5.43E-42	4.10E-42	6.49E-42	6.65E-42	5.02E-42	7.94E-42	3.84E-42	2.90E-42	4.59E-42	5.72E-42	4.33E-42	6.84E-42	7.01E-42	5.30E-42	8.38E-42
2001	2	Melbourne	14.7174	4.95E-81	29.2	16.5	22.85	0.192555	0.92	0.98	0.64	0.56	0.035401744	3.39	6.99	11.63	2.75	6.25	11.36	2	4.5	7	2	3.5	5	0.2	0.3	0.1							1.05E-41	7.96E-42	1.26E-41	1.29E-41	9.75E-42	1.54E-41	7.44E-42	5.63E-42	8.90E-42	1.11E-41	8.39E-42	1.33E-41	1.36E-41	1.03E-41	1.63E-41
2001	3	Melbourne	14.7174	1.26E-81	24.2	12.2	18.2	0.17256	0.92	0.98	0.64	0.56	0.035425668	3.39	6.99	11.63	2.75	6.25	11.36	2	4.5	7	2	3.5	5	0.2	0.3	0.1							4.76E-42	3.60E-42	5.69E-42	5.83E-42	4.40E-42	6.96E-42	3.36E-42	2.54E-42	4.02E-42	5.02E-42	3.79E-42	6.00E-42	6.15E-42	4.65E-42	7.35E-42
2001	4	Melbourne	14.7174	2.97E-84	20.2	9.8	15	0.1588	0.92	0.98	0.64	0.56	0.037830625	3.39	6.99	11.63	2.75	6.25	11.36	2	4.5	7	2	3.5	5	0.2	0.3	0.1							2.04E-43	1.55E-43	2.44E-43	2.50E-43	1.89E-43	2.99E-43	1.45E-43	1.09E-43	1.73E-43	2.16E-43	1.64E-43	2.59E-43	2.65E-43	2.00E-43	3.17E-43
2001	5	Melbourne	14.7174	0	16	8	12	0.1459	0.92	0.98	0.64	0.56	0.058321024	3.39	6.99	11.63	2.75	6.25	11.36	2	4.5	7	2	3.5	5	0.2	0.3	0.1							0	0	0	0	0	0	0	0	0	0	0	0	0	0	0
2001	6	Melbourne	14.7174	0	14.9	7.6	11.25	0.142675	0.92	0.98	0.64	0.56	0.06865969	3.39	6.99	11.63	2.75	6.25	11.36	2	4.5	7	2	3.5	5	0.2	0.3	0.1							0	0	0	0	0	0	0	0	0	0	0	0	0	0	0
2001	7	Melbourne	14.7174	0	13.4	6.1	9.75	0.136225	0.92	0.98	0.64	0.56	0.098395297	3.39	6.99	11.63	2.75	6.25	11.36	2	4.5	7	2	3.5	5	0.2	0.3	0.1							0	0	0	0	0	0	0	0	0	0	0	0	0	0	0
2001	8	Melbourne	14.7174	5.08E-193	14.6	6.5	10.55	0.139665	0.92	0.98	0.64	0.56	0.08089127	3.39	6.99	11.63	2.75	6.25	11.36	2	4.5	7	2	3.5	5	0.2	0.3	0.1							4.61E-98	3.48E-98	5.51E-98	5.64E-98	4.27E-98	6.75E-98	3.26E-98	2.46E-98	3.89E-98	5.11E-98	3.87E-98	6.11E-98	6.26E-98	4.74E-98	7.49E-98
2001	9	Melbourne	14.7174	5.08E-102	18.5	8.1	13.3	0.15149	0.92	0.98	0.64	0.56	0.045997595	3.39	6.99	11.63	2.75	6.25	11.36	2	4.5	7	2	3.5	5	0.2	0.3	0.1							2.27E-52	1.71E-52	2.71E-52	2.78E-52	2.10E-52	3.32E-52	1.60E-52	1.21E-52	1.92E-52	2.42E-52	1.83E-52	2.90E-52	2.97E-52	2.24E-52	3.55E-52
2001	10	Melbourne	14.7174	2.20E-104	18.7	8.1	13.4	0.15192	0.92	0.98	0.64	0.56	0.045298349	3.39	6.99	11.63	2.75	6.25	11.36	2	4.5	7	2	3.5	5	0.2	0.3	0.1							1.51E-53	1.14E-53	1.80E-53	1.85E-53	1.40E-53	2.21E-53	1.07E-53	8.07E-54	1.28E-53	1.61E-53	1.22E-53	1.93E-53	1.98E-53	1.49E-53	2.36E-53
2001	11	Melbourne	14.7174	2.50E-107	20.3	9.4	14.85	0.158155	0.92	0.98	0.64	0.56	0.038275519	3.39	6.99	11.63	2.75	6.25	11.36	2	4.5	7	2	3.5	5	0.2	0.3	0.1							5.87E-55	4.43E-55	7.01E-55	7.18E-55	5.43E-55	8.59E-55	4.15E-55	3.14E-55	4.96E-55	6.21E-55	4.70E-55	7.42E-55	7.61E-55	5.75E-55	9.09E-55
2001	12	Melbourne	14.7174	5.45E-111	21	10.2	15.6	0.16138	0.92	0.98	0.64	0.56	0.036463584	3.39	6.99	11.63	2.75	6.25	11.36	2	4.5	7	2	3.5	5	0.2	0.3	0.1							9.10E-57	6.88E-57	1.09E-56	1.11E-56	8.42E-57	1.33E-56	6.43E-57	4.86E-57	7.69E-57	9.61E-57	7.26E-57	1.15E-56	1.18E-56	8.90E-57	1.41E-56
2001	1	Perth	11.5897	5.92E-29	31.3	16.7	24	0.1975	0.92	0.98	0.64	0.56	0.033875584	3.39	6.99	11.63	2.75	6.25	11.36	2	4.5	7	2	3.5	5	0.2	0.3	0.1							1.37E-15	1.03E-15	1.63E-15	1.67E-15	1.26E-15	2.00E-15	9.66E-16	7.30E-16	1.15E-15	1.44E-15	1.09E-15	1.72E-15	1.76E-15	1.33E-15	2.10E-15
2001	2	Perth	11.5897	2.15E-28	31.3	16.8	24.05	0.197715	0.92	0.98	0.64	0.56	0.033795056	3.39	6.99	11.63	2.75	6.25	11.36	2	4.5	7	2	3.5	5	0.2	0.3	0.1							2.61E-15	1.97E-15	3.12E-15	3.20E-15	2.42E-15	3.82E-15	1.84E-15	1.39E-15	2.20E-15	2.75E-15	2.08E-15	3.28E-15	3.36E-15	2.54E-15	4.02E-15
2001	3	Perth	11.5897	6.56E-28	30.1	14.5	22.3	0.19019	0.92	0.98	0.64	0.56	0.03588755	3.39	6.99	11.63	2.75	6.25	11.36	2	4.5	7	2	3.5	5	0.2	0.3	0.1							4.23E-15	3.20E-15	5.06E-15	5.18E-15	3.92E-15	6.19E-15	2.99E-15	2.26E-15	3.58E-15	4.47E-15	3.38E-15	5.34E-15	5.47E-15	4.14E-15	6.54E-15
2001	4	Perth	11.5897	7.67E-30	27.3	12.8	20.05	0.180515	0.92	0.98	0.64	0.56	0.03625603	3.39	6.99	11.63	2.75	6.25	11.36	2	4.5	7	2	3.5	5	0.2	0.3	0.1							4.32E-16	3.26E-16	5.16E-16	5.29E-16	4.00E-16	6.32E-16	3.05E-16	2.31E-16	3.65E-16	4.56E-16	3.45E-16	5.45E-16	5.58E-16	4.22E-16	6.67E-16
2001	5	Perth	11.5897	1.21E-31	21.8	10.6	16.2	0.16396	0.92	0.98	0.64	0.56	0.035653594	3.39	6.99	11.63	2.75	6.25	11.36	2	4.5	7	2	3.5	5	0.2	0.3	0.1							4.97E-17	3.76E-17	5.94E-17	6.09E-17	4.60E-17	7.28E-17	3.52E-17	2.66E-17	4.20E-17	5.25E-17	3.97E-17	6.27E-17	6.43E-17	4.86E-17	7.68E-17
2001	6	Perth	11.5897	1.52E-36	20.3	6.7	13.5	0.15235	0.92	0.98	0.64	0.56	0.044630373	3.39	6.99	11.63	2.75	6.25	11.36	2	4.5	7	2	3.5	5	0.2	0.3	0.1							1.43E-19	1.08E-19	1.71E-19	1.75E-19	1.33E-19	2.10E-19	1.01E-19	7.65E-20	1.21E-19	1.53E-19	1.15E-19	1.83E-19	1.87E-19	1.41E-19	2.24E-19
2001	7	Perth	11.5897	0	19	6.6	12.8	0.14934	0.92	0.98	0.64	0.56	0.049992064	3.39	6.99	11.63	2.75	6.25	11.36	2	4.5	7	2	3.5	5	0.2	0.3	0.1							0	0	0	0	0	0	0	0	0	0	0	0	0	0	0
2001	8	Perth	11.5897	0	18.8	6.6	12.7	0.14891	0.92	0.98	0.64	0.56	0.050896567	3.39	6.99	11.63	2.75	6.25	11.36	2	4.5	7	2	3.5	5	0.2	0.3	0.1							0	0	0	0	0	0	0	0	0	0	0	0	0	0	0
2001	9	Perth	11.5897	2.72E-48	20.1	9.1	14.6	0.15708	0.92	0.98	0.64	0.56	0.039119891	3.39	6.99	11.63	2.75	6.25	11.36	2	4.5	7	2	3.5	5	0.2	0.3	0.1							2.14E-25	1.62E-25	2.55E-25	2.62E-25	1.98E-25	3.13E-25	1.51E-25	1.14E-25	1.81E-25	2.27E-25	1.71E-25	2.71E-25	2.78E-25	2.10E-25	3.32E-25
2001	10	Perth	11.5897	6.34E-49	22.6	9.4	16	0.1631	0.92	0.98	0.64	0.56	0.035869824	3.39	6.99	11.63	2.75	6.25	11.36	2	4.5	7	2	3.5	5	0.2	0.3	0.1							1.13E-25	8.53E-26	1.35E-25	1.38E-25	1.04E-25	1.65E-25	7.98E-26	6.03E-26	9.54E-26	1.19E-25	9.00E-26	1.42E-25	1.46E-25	1.10E-25	1.74E-25
2001	11	Perth	11.5897	2.04E-36	27.9	13.3	20.6	0.18288	0.92	0.98	0.64	0.56	0.036376796	3.39	6.99	11.63	2.75	6.25	11.36	2	4.5	7	2	3.5	5	0.2	0.3	0.1							2.25E-19	1.70E-19	2.69E-19	2.76E-19	2.08E-19	3.29E-19	1.59E-19	1.20E-19	1.90E-19	2.38E-19	1.80E-19	2.84E-19	2.91E-19	2.20E-19	3.48E-19
2001	12	Perth	11.5897	1.26E-36	27.6	13.5	20.55	0.182665	0.92	0.98	0.64	0.56	0.03637046	3.39	6.99	11.63	2.75	6.25	11.36	2	4.5	7	2	3.5	5	0.2	0.3	0.1							1.77E-19	1.34E-19	2.11E-19	2.16E-19	1.64E-19	2.59E-19	1.25E-19	9.44E-20	1.49E-19	1.87E-19	1.41E-19	2.23E-19	2.29E-19	1.73E-19	2.73E-19
2001	1	Rockhampton	6.518	83.18620031	31.5	21.4	26.45	0.208035	0.92	0.98	0.64	0.56	0.029175922	3.39	6.99	11.63	2.75	6.25	11.36	2	4.5	7	2	3.5	5	0.2	0.3	0.1							2.480137228	1.874807521	2.96433097	3.03753535	2.296160896	3.630549152	1.753721852	1.325689111	2.09609853	2.594715652	1.961420668	3.10127838	3.177864687	2.402239903	3.79827479
2001	2	Rockhampton	6.518	86.57112486	30.6	21.7	26.15	0.206745	0.92	0.98	0.64	0.56	0.029776408	3.39	6.99	11.63	2.75	6.25	11.36	2	4.5	7	2	3.5	5	0.2	0.3	0.1							2.484981533	1.878469471	2.970121022	3.043468388	2.300645851	3.637640489	1.757147293	1.328278501	2.100192716	2.601918633	1.96686561	3.10988759	3.186686502	2.408908569	3.808818876
2001	3	Rockhampton	6.518	101.0118094	33.3	22.4	27.85	0.214055	0.92	0.98	0.64	0.56	0.026804088	3.39	6.99	11.63	2.75	6.25	11.36	2	4.5	7	2	3.5	5	0.2	0.3	0.1							2.952409752	2.231811992	3.528804602	3.615948701	2.733400291	4.321885338	2.087668956	1.578129394	2.495241663	3.078690827	2.327271512	3.679739355	3.7706108	2.850313848	4.506741903
2001	4	Rockhampton	6.518	52.85814444	29.2	18.7	23.95	0.197285	0.92	0.98	0.64	0.56	0.033955043	3.39	6.99	11.63	2.75	6.25	11.36	2	4.5	7	2	3.5	5	0.2	0.3	0.1							1.716351473	1.29743976	2.051432384	2.102092664	1.589032692	2.512481291	1.213643765	0.917428452	1.45058175	1.807223779	1.366132766	2.160045564	2.213388055	1.673164099	2.645504726
2001	5	Rockhampton	6.518	23.67306024	27.3	12.1	19.7	0.17901	0.92	0.98	0.64	0.56	0.036129429	3.39	6.99	11.63	2.75	6.25	11.36	2	4.5	7	2	3.5	5	0.2	0.3	0.1							1.004757942	0.759525612	1.200915438	1.230572137	0.930225098	1.470815024	0.710471155	0.537065711	0.84917545	1.0609714	0.802018992	1.268103371	1.29941928	0.982268647	1.553103099
2001	6	Rockhampton	6.518	0.394598171	24.9	13.6	19.25	0.177075	0.92	0.98	0.64	0.56	0.035928076	3.39	6.99	11.63	2.75	6.25	11.36	2	4.5	7	2	3.5	5	0.2	0.3	0.1							0.128744401	0.09732162	0.153878992	0.157679045	0.119194154	0.188462506	0.091036039	0.068816777	0.108808878	0.135911728	0.10273961	0.162445586	0.166457192	0.12582981	0.198954398
2001	7	Rockhampton	6.518	0.007371155	24.1	10.1	17.1	0.16783	0.92	0.98	0.64	0.56	0.035206934	3.39	6.99	11.63	2.75	6.25	11.36	2	4.5	7	2	3.5	5	0.2	0.3	0.1							0.016878526	0.012758967	0.020173698	0.020671889	0.015626479	0.024707633	0.01193492	0.009021952	0.014264958	0.017801421	0.013456609	0.021276767	0.021802199	0.016480913	0.026058611
2001	8	Rockhampton	6.518	3.25E-05	26.3	10	18.15	0.172345	0.92	0.98	0.64	0.56	0.035405208	3.39	6.99	11.63	2.75	6.25	11.36	2	4.5	7	2	3.5	5	0.2	0.3	0.1							0.00114709	0.000867119	0.001371035	0.001404893	0.001061999	0.001679168	0.000811115	0.000613146	0.000969468	0.001210125	0.000914769	0.001446376	0.001482095	0.001120358	0.001771442
2001	9	Rockhampton	6.518	1.392762795	27.8	14.9	21.35	0.186105	0.92	0.98	0.64	0.56	0.036339867	3.39	6.99	11.63	2.75	6.25	11.36	2	4.5	7	2	3.5	5	0.2	0.3	0.1							0.252498959	0.190871272	0.301793979	0.309246805	0.233768611	0.369620628	0.178543726	0.134966371	0.213400569	0.266698398	0.201605039	0.318765556	0.326637496	0.246914738	0.39040648
2001	10	Rockhampton	6.518	18.02422746	30.8	18.1	24.45	0.199435	0.92	0.98	0.64	0.56	0.033114761	3.39	6.99	11.63	2.75	6.25	11.36	2	4.5	7	2	3.5	5	0.2	0.3	0.1							1.028182112	0.77723262	1.228912676	1.259260769	0.951911666	1.505104497	0.727034544	0.549586456	0.868972487	1.081414922	0.817472842	1.292538053	1.324457379	1.001195671	1.583029352
2001	11	Rockhampton	6.518	45.24866741	31.6	19.8	25.7	0.20481	0.92	0.98	0.64	0.56	0.030692081	3.39	6.99	11.63	2.75	6.25	11.36	2	4.5	7	2	3.5	5	0.2	0.3	0.1							1.748773011	1.321948139	2.090183534	2.141800776	1.619049203	2.559941563	1.236569255	0.934758493	1.477982951	1.833345766	1.385879133	2.191267311	2.245380825	1.69734836	2.683743401
2001	12	Rockhampton	6.518	119.0150478	34.8	22.7	28.75	0.217925	0.92	0.98	0.64	0.56	0.026058127	3.39	6.99	11.63	2.75	6.25	11.36	2	4.5	7	2	3.5	5	0.2	0.3	0.1							3.315667378	2.506408947	3.962980509	4.060846617	3.069711503	4.853640054	2.344530887	1.772298763	2.802250392	3.453876525	2.610885241	4.128172035	4.23011756	3.197668309	5.055957528
2001	1	Sydney	19.9454	1.91E-19	27.9	20.7	24.3	0.19879	0.92	0.98	0.64	0.56	0.033377073	3.39	6.99	11.63	2.75	6.25	11.36	2	4.5	7	2	3.5	5	0.2	0.3	0.1							6.00E-11	4.54E-11	7.18E-11	7.35E-11	5.56E-11	8.79E-11	4.24E-11	3.21E-11	5.07E-11	6.32E-11	4.77E-11	7.55E-11	7.74E-11	5.85E-11	9.25E-11
2001	2	Sydney	19.9454	1.65E-18	27	20.8	23.9	0.19707	0.92	0.98	0.64	0.56	0.034033416	3.39	6.99	11.63	2.75	6.25	11.36	2	4.5	7	2	3.5	5	0.2	0.3	0.1							1.73E-10	1.31E-10	2.07E-10	2.12E-10	1.60E-10	2.53E-10	1.22E-10	9.24E-11	1.46E-10	1.82E-10	1.38E-10	2.18E-10	2.23E-10	1.69E-10	2.67E-10
2001	3	Sydney	19.9454	1.50E-17	25.4	18.7	22.05	0.189115	0.92	0.98	0.64	0.56	0.036053591	3.39	6.99	11.63	2.75	6.25	11.36	2	4.5	7	2	3.5	5	0.2	0.3	0.1							4.84E-10	3.66E-10	5.78E-10	5.92E-10	4.48E-10	7.08E-10	3.42E-10	2.59E-10	4.09E-10	5.11E-10	3.86E-10	6.10E-10	6.25E-10	4.73E-10	7.47E-10
2001	4	Sydney	19.9454	2.16E-17	23.6	15.3	19.45	0.177935	0.92	0.98	0.64	0.56	0.036021665	3.39	6.99	11.63	2.75	6.25	11.36	2	4.5	7	2	3.5	5	0.2	0.3	0.1							5.46E-10	4.13E-10	6.53E-10	6.69E-10	5.06E-10	8.00E-10	3.86E-10	2.92E-10	4.62E-10	5.77E-10	4.36E-10	6.89E-10	7.06E-10	5.34E-10	8.44E-10
2001	5	Sydney	19.9454	8.78E-18	19	11.2	15.1	0.15923	0.92	0.98	0.64	0.56	0.037558325	3.39	6.99	11.63	2.75	6.25	11.36	2	4.5	7	2	3.5	5	0.2	0.3	0.1							3.04E-10	2.30E-10	3.63E-10	3.72E-10	2.82E-10	4.45E-10	2.15E-10	1.63E-10	2.57E-10	3.22E-10	2.43E-10	3.84E-10	3.94E-10	2.98E-10	4.71E-10
2001	6	Sydney	19.9454	1.70E-20	19.3	9.1	14.2	0.15536	0.92	0.98	0.64	0.56	0.040762798	3.39	6.99	11.63	2.75	6.25	11.36	2	4.5	7	2	3.5	5	0.2	0.3	0.1							1.24E-11	9.40E-12	1.49E-11	1.52E-11	1.15E-11	1.82E-11	8.79E-12	6.64E-12	1.05E-11	1.32E-11	9.98E-12	1.58E-11	1.62E-11	1.22E-11	1.93E-11
2001	7	Sydney	19.9454	0	16.8	9.5	13.15	0.150845	0.92	0.98	0.64	0.56	0.047106903	3.39	6.99	11.63	2.75	6.25	11.36	2	4.5	7	2	3.5	5	0.2	0.3	0.1							0	0	0	0	0	0	0	0	0	0	0	0	0	0	0
2001	8	Sydney	19.9454	5.12E-26	18.9	8.8	13.85	0.153855	0.92	0.98	0.64	0.56	0.042527029	3.39	6.99	11.63	2.75	6.25	11.36	2	4.5	7	2	3.5	5	0.2	0.3	0.1							2.08E-14	1.57E-14	2.49E-14	2.55E-14	1.93E-14	3.05E-14	1.47E-14	1.11E-14	1.76E-14	2.22E-14	1.68E-14	2.65E-14	2.72E-14	2.05E-14	3.25E-14
2001	9	Sydney	19.9454	9.96E-28	21.9	12.8	17.35	0.168905	0.92	0.98	0.64	0.56	0.035201984	3.39	6.99	11.63	2.75	6.25	11.36	2	4.5	7	2	3.5	5	0.2	0.3	0.1							3.57E-15	2.70E-15	4.27E-15	4.37E-15	3.30E-15	5.23E-15	2.52E-15	1.91E-15	3.02E-15	3.76E-15	2.85E-15	4.50E-15	4.61E-15	3.49E-15	5.51E-15
2001	10	Sydney	19.9454	4.51E-22	23.8	13.8	18.8	0.17514	0.92	0.98	0.64	0.56	0.035705829	3.39	6.99	11.63	2.75	6.25	11.36	2	4.5	7	2	3.5	5	0.2	0.3	0.1							2.47E-12	1.87E-12	2.95E-12	3.03E-12	2.29E-12	3.62E-12	1.75E-12	1.32E-12	2.09E-12	2.61E-12	1.97E-12	3.12E-12	3.19E-12	2.41E-12	3.82E-12
2001	11	Sydney	19.9454	5.61E-22	23.3	15.6	19.45	0.177935	0.92	0.98	0.64	0.56	0.036021665	3.39	6.99	11.63	2.75	6.25	11.36	2	4.5	7	2	3.5	5	0.2	0.3	0.1							2.78E-12	2.10E-12	3.33E-12	3.41E-12	2.58E-12	4.08E-12	1.97E-12	1.49E-12	2.35E-12	2.94E-12	2.22E-12	3.51E-12	3.60E-12	2.72E-12	4.30E-12
2001	12	Sydney	19.9454	3.71E-21	26.6	18.6	22.6	0.19148	0.92	0.98	0.64	0.56	0.035643056	3.39	6.99	11.63	2.75	6.25	11.36	2	4.5	7	2	3.5	5	0.2	0.3	0.1							7.75E-12	5.86E-12	9.27E-12	9.50E-12	7.18E-12	1.13E-11	5.48E-12	4.14E-12	6.55E-12	8.18E-12	6.18E-12	9.78E-12	1.00E-11	7.57E-12	1.20E-11
2001	1	Thursday Island	7.0364	86.4224793	30.9	25.4	28.15	0.215345	0.92	0.98	0.64	0.56	0.026462389	3.39	6.99	11.63	2.75	6.25	11.36	2	4.5	7	2	3.5	5	0.2	0.3	0.1							2.663660123	2.01353779	3.183682785	3.262304075	2.466070081	3.899199163	1.883492136	1.423786225	2.251203686	2.776264323	2.098658564	3.318270546	3.400215491	2.570321313	4.064034833
2001	2	Thursday Island	7.0364	117.7551639	29.8	25.2	27.5	0.21255	0.92	0.98	0.64	0.56	0.027295664	3.39	6.99	11.63	2.75	6.25	11.36	2	4.5	7	2	3.5	5	0.2	0.3	0.1							3.014957533	2.27909367	3.603563499	3.692553776	2.791308284	4.413445914	2.131896916	1.611562589	2.548104187	3.146067937	2.37820382	3.760270405	3.853130571	2.912692931	4.605371894
2001	3	Thursday Island	7.0364	135.9297526	30.8	25.2	28	0.2147	0.92	0.98	0.64	0.56	0.026623104	3.39	6.99	11.63	2.75	6.25	11.36	2	4.5	7	2	3.5	5	0.2	0.3	0.1							3.319082609	2.508990619	3.967062491	4.065029403	3.072873392	4.858639441	2.34694582	1.77412428	2.805136789	3.460172131	2.615644272	4.135696724	4.237828072	3.203496908	5.065173353
2001	4	Thursday Island	7.0364	130.2440107	30.2	25.5	27.85	0.214055	0.92	0.98	0.64	0.56	0.026804088	3.39	6.99	11.63	2.75	6.25	11.36	2	4.5	7	2	3.5	5	0.2	0.3	0.1							3.22664625	2.439115299	3.85657991	3.951818446	2.987293953	4.723326466	2.281583444	1.724714968	2.727013806	3.364657024	2.543441638	4.021534336	4.120846435	3.115067102	4.925353553
2001	5	Thursday Island	7.0364	90.2481187	29.8	24.4	27.1	0.21083	0.92	0.98	0.64	0.56	0.027954656	3.39	6.99	11.63	2.75	6.25	11.36	2	4.5	7	2	3.5	5	0.2	0.3	0.1							2.582490126	1.952179039	3.086666082	3.162891538	2.390921266	3.780378454	1.826096281	1.380399037	2.182602518	2.69725815	2.03893551	3.223840107	3.303453086	2.497175809	3.948381638
2001	6	Thursday Island	7.0364	37.45984012	29.4	23.9	26.65	0.208895	0.92	0.98	0.64	0.56	0.028785626	3.39	6.99	11.63	2.75	6.25	11.36	2	4.5	7	2	3.5	5	0.2	0.3	0.1							1.620986904	1.225350922	1.937449923	1.985295397	1.500742257	2.372881856	1.146210832	0.866453946	1.369983978	1.694965888	1.281273778	2.025871722	2.075900779	1.569233488	2.481176001
2001	7	Thursday Island	7.0364	20.96779313	28.8	23	25.9	0.20567	0.92	0.98	0.64	0.56	0.030284444	3.39	6.99	11.63	2.75	6.25	11.36	2	4.5	7	2	3.5	5	0.2	0.3	0.1							1.15951579	0.876511549	1.385886445	1.420111017	1.073503025	1.697357316	0.819901478	0.61978726	0.979969703	1.214919523	0.918392834	1.452106572	1.487966455	1.124796914	1.778460077
2001	8	Thursday Island	7.0364	8.182460444	28.7	22.1	25.4	0.20352	0.92	0.98	0.64	0.56	0.031299689	3.39	6.99	11.63	2.75	6.25	11.36	2	4.5	7	2	3.5	5	0.2	0.3	0.1							0.703173849	0.531549466	0.840453501	0.861208565	0.651012483	1.029341115	0.497218997	0.375862232	0.59429037	0.737785497	0.557713413	0.881822334	0.903599004	0.683056643	1.080007381
2001	9	Thursday Island	7.0364	14.26193778	30.4	24.1	27.25	0.211475	0.92	0.98	0.64	0.56	0.027697119	3.39	6.99	11.63	2.75	6.25	11.36	2	4.5	7	2	3.5	5	0.2	0.3	0.1							1.03524467	0.782571412	1.237354048	1.2679106	0.958450324	1.515443024	0.732028527	0.553361552	0.874941438	1.08086627	0.817058101	1.291882289	1.323785421	1.000687718	1.582226208
2001	10	Thursday Island	7.0364	15.07252952	31.2	25	28.1	0.21513	0.92	0.98	0.64	0.56	0.026513601	3.39	6.99	11.63	2.75	6.25	11.36	2	4.5	7	2	3.5	5	0.2	0.3	0.1							1.110056898	0.839124141	1.326771762	1.359536492	1.027712988	1.624956911	0.78492876	0.59335037	0.93816931	1.157066631	0.874660159	1.382959141	1.417111423	1.071235544	1.693772115
2001	11	Thursday Island	7.0364	22.58233832	31.8	26.4	29.1	0.21943	0.92	0.98	0.64	0.56	0.026032777	3.39	6.99	11.63	2.75	6.25	11.36	2	4.5	7	2	3.5	5	0.2	0.3	0.1							1.400445708	1.058637448	1.673852776	1.715188699	1.296560785	2.050042603	0.990264657	0.748569718	1.183592649	1.458769473	1.10272607	1.743563008	1.78662043	1.350558099	2.135419852
2001	12	Thursday Island	7.0364	35.9172477	31.6	26.1	28.85	0.218355	0.92	0.98	0.64	0.56	0.026033368	3.39	6.99	11.63	2.75	6.25	11.36	2	4.5	7	2	3.5	5	0.2	0.3	0.1							1.757498106	1.328543691	2.100612017	2.152486791	1.627127071	2.572713794	1.242738828	0.939422253	1.485357002	1.830693398	1.383874131	2.188097125	2.242132351	1.694892745	2.679860732
2001	1	Townsville	7.6415	55.23353055	31.5	22.7	27.1	0.21083	0.92	0.98	0.64	0.56	0.027954656	3.39	6.99	11.63	2.75	6.25	11.36	2	4.5	7	2	3.5	5	0.2	0.3	0.1							1.938683636	1.465507077	2.317170146	2.37439284	1.794872277	2.837942252	1.370856345	1.036269992	1.638486723	2.02484036	1.530635439	2.420147127	2.479912846	1.874637904	2.964062782
2001	2	Townsville	7.6415	42.44911275	31.1	23.8	27.45	0.212335	0.92	0.98	0.64	0.56	0.027372913	3.39	6.99	11.63	2.75	6.25	11.36	2	4.5	7	2	3.5	5	0.2	0.3	0.1							1.732482021	1.309633308	2.070712076	2.121848469	1.603966677	2.536093995	1.225049785	0.926050593	1.464214551	1.80801601	1.366731637	2.160992461	2.214358335	1.673897563	2.646664434
2001	3	Townsville	7.6415	46.25087337	32.2	23.9	28.05	0.214915	0.92	0.98	0.64	0.56	0.026567194	3.39	6.99	11.63	2.75	6.25	11.36	2	4.5	7	2	3.5	5	0.2	0.3	0.1							1.861928363	1.407485545	2.225430048	2.280387214	1.723810703	2.725584038	1.316582172	0.995242573	1.573616678	1.940924567	1.467201062	2.319848571	2.377137409	1.796946976	2.841222639
2001	4	Townsville	7.6415	39.53492489	31	21.6	26.3	0.20739	0.92	0.98	0.64	0.56	0.029474391	3.39	6.99	11.63	2.75	6.25	11.36	2	4.5	7	2	3.5	5	0.2	0.3	0.1							1.564974785	1.183009739	1.870502635	1.916694841	1.448885111	2.29088851	1.106604283	0.836514209	1.322645098	1.637943072	1.23816858	1.95771642	2.006062377	1.516440618	2.397703145
2001	5	Townsville	7.6415	13.82263696	28.7	14.4	21.55	0.186965	0.92	0.98	0.64	0.56	0.036284302	3.39	6.99	11.63	2.75	6.25	11.36	2	4.5	7	2	3.5	5	0.2	0.3	0.1							0.738720835	0.558420462	0.882940277	0.904744554	0.683922597	1.081376576	0.522354512	0.394862896	0.624333057	0.780207051	0.589781093	0.932525788	0.955554584	0.72233137	1.142106177
2001	6	Townsville	7.6415	1.493743993	27.5	16.1	21.8	0.18804	0.92	0.98	0.64	0.56	0.036185631	3.39	6.99	11.63	2.75	6.25	11.36	2	4.5	7	2	3.5	5	0.2	0.3	0.1							0.244632081	0.184924471	0.292391262	0.299611886	0.226485297	0.358104698	0.172981003	0.130761347	0.206751844	0.258337426	0.195284738	0.308772283	0.316397438	0.239173982	0.37816727
2001	7	Townsville	7.6415	1.772719629	26.2	12.4	19.3	0.17729	0.92	0.98	0.64	0.56	0.035951954	3.39	6.99	11.63	2.75	6.25	11.36	2	4.5	7	2	3.5	5	0.2	0.3	0.1							0.252228973	0.190667182	0.301471285	0.308916141	0.233518653	0.36922541	0.178352817	0.134822057	0.21317239	0.266279076	0.201288061	0.31826437	0.326123933	0.246526521	0.389792655
2001	8	Townsville	7.6415	0.423822976	27.4	13.7	20.55	0.182665	0.92	0.98	0.64	0.56	0.03637046	3.39	6.99	11.63	2.75	6.25	11.36	2	4.5	7	2	3.5	5	0.2	0.3	0.1							0.12620073	0.095398785	0.150838723	0.154563697	0.116839173	0.184738953	0.089237392	0.067457128	0.106659084	0.133302995	0.100767593	0.159327554	0.16326216	0.123414592	0.195135604
2001	9	Townsville	7.6415	2.521419756	29.2	18.3	23.75	0.196425	0.92	0.98	0.64	0.56	0.034261838	3.39	6.99	11.63	2.75	6.25	11.36	2	4.5	7	2	3.5	5	0.2	0.3	0.1							0.342883839	0.259195819	0.409824574	0.419945223	0.31744875	0.501930545	0.242455488	0.183279121	0.289789735	0.361183944	0.273029398	0.431697383	0.442358183	0.334391355	0.528719156
2001	10	Townsville	7.6415	7.219641553	31	21.4	26.2	0.20696	0.92	0.98	0.64	0.56	0.029675416	3.39	6.99	11.63	2.75	6.25	11.36	2	4.5	7	2	3.5	5	0.2	0.3	0.1							0.664763334	0.502513846	0.794544155	0.814165484	0.615451256	0.973113879	0.470058661	0.355330948	0.56182756	0.69594956	0.526088417	0.831818825	0.852360654	0.644324091	1.01876584
2001	11	Townsville	7.6415	15.23831652	32.3	24.2	28.25	0.215775	0.92	0.98	0.64	0.56	0.026367374	3.39	6.99	11.63	2.75	6.25	11.36	2	4.5	7	2	3.5	5	0.2	0.3	0.1							1.077650641	0.814627314	1.288038877	1.319847096	0.997710624	1.577519009	0.762014076	0.576028498	0.910781025	1.123058067	0.848952101	1.342311132	1.375459608	1.039749732	1.643988675
2001	12	Townsville	7.6415	18.24978812	33.7	26.1	29.9	0.22287	0.92	0.98	0.64	0.56	0.02671925	3.39	6.99	11.63	2.75	6.25	11.36	2	4.5	7	2	3.5	5	0.2	0.3	0.1							1.20892846	0.913864016	1.444945881	1.480628931	1.119250267	1.769690058	0.854841512	0.646199443	1.021731031	1.260487652	0.952839103	1.506570904	1.543775788	1.166984804	1.845164988
2002	1	Adelaide	13.4602	1.64E-72	26.6	15.1	20.85	0.183955	0.92	0.98	0.64	0.56	0.036392857	3.39	6.99	11.63	2.75	6.25	11.36	2	4.5	7	2	3.5	5	0.2	0.3	0.1							1.88E-37	1.42E-37	2.25E-37	2.31E-37	1.74E-37	2.76E-37	1.33E-37	1.01E-37	1.59E-37	1.99E-37	1.50E-37	2.38E-37	2.44E-37	1.84E-37	2.91E-37
2002	2	Adelaide	13.4602	1.83E-72	25.4	14.8	20.1	0.18073	0.92	0.98	0.64	0.56	0.0362713	3.39	6.99	11.63	2.75	6.25	11.36	2	4.5	7	2	3.5	5	0.2	0.3	0.1							1.96E-37	1.48E-37	2.34E-37	2.40E-37	1.81E-37	2.87E-37	1.38E-37	1.05E-37	1.65E-37	2.07E-37	1.56E-37	2.47E-37	2.53E-37	1.91E-37	3.03E-37
2002	3	Adelaide	13.4602	2.47E-72	24.9	13.6	19.25	0.177075	0.92	0.98	0.64	0.56	0.035928076	3.39	6.99	11.63	2.75	6.25	11.36	2	4.5	7	2	3.5	5	0.2	0.3	0.1							2.24E-37	1.69E-37	2.68E-37	2.75E-37	2.08E-37	3.28E-37	1.58E-37	1.20E-37	1.89E-37	2.37E-37	1.79E-37	2.83E-37	2.90E-37	2.19E-37	3.46E-37
2002	4	Adelaide	13.4602	5.70E-73	23.7	12	17.85	0.171055	0.92	0.98	0.64	0.56	0.035298031	3.39	6.99	11.63	2.75	6.25	11.36	2	4.5	7	2	3.5	5	0.2	0.3	0.1							1.05E-37	7.95E-38	1.26E-37	1.29E-37	9.73E-38	1.54E-37	7.43E-38	5.62E-38	8.88E-38	1.11E-37	8.38E-38	1.33E-37	1.36E-37	1.03E-37	1.62E-37
2002	5	Adelaide	13.4602	4.03E-75	20.3	10.5	15.4	0.16052	0.92	0.98	0.64	0.56	0.036850722	3.39	6.99	11.63	2.75	6.25	11.36	2	4.5	7	2	3.5	5	0.2	0.3	0.1							8.09E-39	6.11E-39	9.66E-39	9.90E-39	7.49E-39	1.18E-38	5.72E-39	4.32E-39	6.83E-39	8.55E-39	6.46E-39	1.02E-38	1.05E-38	7.91E-39	1.25E-38
2002	6	Adelaide	13.4602	3.64E-89	15.9	8.4	12.15	0.146545	0.92	0.98	0.64	0.56	0.056560923	3.39	6.99	11.63	2.75	6.25	11.36	2	4.5	7	2	3.5	5	0.2	0.3	0.1							5.40E-46	4.08E-46	6.45E-46	6.61E-46	5.00E-46	7.90E-46	3.82E-46	2.89E-46	4.56E-46	5.84E-46	4.42E-46	6.98E-46	7.16E-46	5.41E-46	8.55E-46
2002	7	Adelaide	13.4602	0	15.7	7.8	11.75	0.144825	0.92	0.98	0.64	0.56	0.061474341	3.39	6.99	11.63	2.75	6.25	11.36	2	4.5	7	2	3.5	5	0.2	0.3	0.1							0	0	0	0	0	0	0	0	0	0	0	0	0	0	0
2002	8	Adelaide	13.4602	0	16	6.5	11.25	0.142675	0.92	0.98	0.64	0.56	0.06865969	3.39	6.99	11.63	2.75	6.25	11.36	2	4.5	7	2	3.5	5	0.2	0.3	0.1							0	0	0	0	0	0	0	0	0	0	0	0	0	0	0
2002	9	Adelaide	13.4602	3.89E-90	18.8	9.8	14.3	0.15579	0.92	0.98	0.64	0.56	0.040316408	3.39	6.99	11.63	2.75	6.25	11.36	2	4.5	7	2	3.5	5	0.2	0.3	0.1							2.31E-46	1.75E-46	2.76E-46	2.83E-46	2.14E-46	3.38E-46	1.63E-46	1.24E-46	1.95E-46	2.45E-46	1.85E-46	2.93E-46	3.00E-46	2.27E-46	3.59E-46
2002	10	Adelaide	13.4602	1.56E-91	21.1	10.4	15.75	0.162025	0.92	0.98	0.64	0.56	0.036214055	3.39	6.99	11.63	2.75	6.25	11.36	2	4.5	7	2	3.5	5	0.2	0.3	0.1							5.13E-47	3.88E-47	6.13E-47	6.28E-47	4.75E-47	7.51E-47	3.63E-47	2.74E-47	4.34E-47	5.42E-47	4.10E-47	6.48E-47	6.64E-47	5.02E-47	7.93E-47
2002	11	Adelaide	13.4602	5.17E-81	25	13.2	19.1	0.17643	0.92	0.98	0.64	0.56	0.035855017	3.39	6.99	11.63	2.75	6.25	11.36	2	4.5	7	2	3.5	5	0.2	0.3	0.1							1.02E-41	7.73E-42	1.22E-41	1.25E-41	9.47E-42	1.50E-41	7.23E-42	5.47E-42	8.65E-42	1.08E-41	8.16E-42	1.29E-41	1.32E-41	1.00E-41	1.58E-41
2002	12	Adelaide	13.4602	7.04E-82	27.1	15	21.05	0.184815	0.92	0.98	0.64	0.56	0.036385857	3.39	6.99	11.63	2.75	6.25	11.36	2	4.5	7	2	3.5	5	0.2	0.3	0.1							3.92E-42	2.96E-42	4.69E-42	4.80E-42	3.63E-42	5.74E-42	2.77E-42	2.10E-42	3.31E-42	4.14E-42	3.13E-42	4.95E-42	5.07E-42	3.83E-42	6.06E-42
2002	1	Brisbane	8.955	92.53541515	30.2	21.00322581	25.60161291	0.204386935	0.92	0.98	0.64	0.56	0.030892155	3.39	6.99	11.63	2.75	6.25	11.36	2	4.5	7	2	3.5	5	0.2	0.3	0.1							2.121154216	1.603441871	2.535264203	2.597872747	1.963807208	3.105051831	1.49988253	1.13380462	1.79270251	2.224337818	1.681441342	2.658592197	2.724246334	2.05933666	3.256097158
2002	2	Brisbane	8.955	85.15200906	30.2	21.17857143	25.68928572	0.204763929	0.92	0.98	0.64	0.56	0.030713894	3.39	6.99	11.63	2.75	6.25	11.36	2	4.5	7	2	3.5	5	0.2	0.3	0.1							2.045387342	1.546167498	2.444705468	2.505077657	1.893660713	2.994140484	1.44630726	1.093305522	1.728667815	2.144368051	1.620989881	2.563010044	2.626303773	1.985299043	3.139033406
2002	3	Brisbane	8.955	73.13347652	28.5	18.81290323	23.65645162	0.196022742	0.92	0.98	0.64	0.56	0.034399063	3.39	6.99	11.63	2.75	6.25	11.36	2	4.5	7	2	3.5	5	0.2	0.3	0.1							1.698350982	1.283832668	2.029917683	2.080046655	1.572367476	2.486131271	1.200915496	0.907806785	1.435368559	1.789317166	1.352596639	2.138643068	2.191457022	1.656585797	2.619292129
2002	4	Brisbane	8.955	65.28169199	26.8	16.24	21.52	0.186836	0.92	0.98	0.64	0.56	0.036293944	3.39	6.99	11.63	2.75	6.25	11.36	2	4.5	7	2	3.5	5	0.2	0.3	0.1							1.481729736	1.120082397	1.771005772	1.814740895	1.371815172	2.169030236	1.047741144	0.792017859	1.252290191	1.564962554	1.183000494	1.870488017	1.916679861	1.448873788	2.290870605
2002	5	Brisbane	8.955	31.72309488	23.4	12.31290323	17.85645162	0.171082742	0.92	0.98	0.64	0.56	0.035300012	3.39	6.99	11.63	2.75	6.25	11.36	2	4.5	7	2	3.5	5	0.2	0.3	0.1							0.961476521	0.726807933	1.149184245	1.177563438	0.890154289	1.407457511	0.679866568	0.513930818	0.812595973	1.014172106	0.766642051	1.212167515	1.242102085	0.93894092	1.484595948
2002	6	Brisbane	8.955	0.2929018	22	10.04	16.02	0.163186	0.92	0.98	0.64	0.56	0.035845929	3.39	6.99	11.63	2.75	6.25	11.36	2	4.5	7	2	3.5	5	0.2	0.3	0.1							0.087327292	0.066013227	0.104376077	0.106953652	0.080849362	0.127834065	0.06174972	0.046678401	0.073805032	0.092179036	0.069680801	0.11017502	0.112895801	0.085341204	0.134936291
2002	7	Brisbane	8.955	1.35E-18	21.7	6.022580645	13.86129032	0.153903548	0.92	0.98	0.64	0.56	0.042465004	3.39	6.99	11.63	2.75	6.25	11.36	2	4.5	7	2	3.5	5	0.2	0.3	0.1							1.60E-10	1.21E-10	1.91E-10	1.96E-10	1.48E-10	2.34E-10	1.13E-10	8.54E-11	1.35E-10	1.70E-10	1.29E-10	2.03E-10	2.08E-10	1.57E-10	2.49E-10
2002	8	Brisbane	8.955	3.55E-06	21.4	9.848387097	15.62419355	0.161484032	0.92	0.98	0.64	0.56	0.036421041	3.39	6.99	11.63	2.75	6.25	11.36	2	4.5	7	2	3.5	5	0.2	0.3	0.1							0.000298028	0.000225288	0.000356211	0.000365008	0.00027592	0.000436268	0.000210738	0.000159303	0.00025188	0.000314821	0.000237982	0.000376283	0.000385575	0.000291467	0.00046085
2002	9	Brisbane	8.955	0.679867523	24.8	13.09	18.945	0.1757635	0.92	0.98	0.64	0.56	0.035778098	3.39	6.99	11.63	2.75	6.25	11.36	2	4.5	7	2	3.5	5	0.2	0.3	0.1							0.14346086	0.108446217	0.171468524	0.175702953	0.132818948	0.210005196	0.101442147	0.076683055	0.121246556	0.151417912	0.114461182	0.18097902	0.185448311	0.140185746	0.221653126
2002	10	Brisbane	8.955	6.177016175	26.1	15.31935484	20.70967742	0.183351613	0.92	0.98	0.64	0.56	0.036387111	3.39	6.99	11.63	2.75	6.25	11.36	2	4.5	7	2	3.5	5	0.2	0.3	0.1							0.446608612	0.337604377	0.53379939	0.546981607	0.41347923	0.653768065	0.315799978	0.238722345	0.377453169	0.471752822	0.356611614	0.563852469	0.577776849	0.436758245	0.69057542
2002	11	Brisbane	8.955	26.562747	27	18.00333333	22.50166667	0.191057167	0.92	0.98	0.64	0.56	0.035728634	3.39	6.99	11.63	2.75	6.25	11.36	2	4.5	7	2	3.5	5	0.2	0.3	0.1							0.975545894	0.73744338	1.166000363	1.194794831	0.903179997	1.428052964	0.689815117	0.521451215	0.824486763	1.029588186	0.778295512	1.230593256	1.26098285	0.953213437	1.507162779
2002	12	Brisbane	8.955	58.23413001	28.6	19.51612903	24.05806452	0.197749677	0.92	0.98	0.64	0.56	0.033781969	3.39	6.99	11.63	2.75	6.25	11.36	2	4.5	7	2	3.5	5	0.2	0.3	0.1							1.545214179	1.168072125	1.846884194	1.89249314	1.430590345	2.261961944	1.092631424	0.825951721	1.305944338	1.626653605	1.229634545	1.944222926	1.99223566	1.505988603	2.381177058
2002	1	Cairns	7.9114	109.9769053	32.4	24.4	28.4	0.21642	0.92	0.98	0.64	0.56	0.026244376	3.39	6.99	11.63	2.75	6.25	11.36	2	4.5	7	2	3.5	5	0.2	0.3	0.1							2.861395053	2.163011347	3.42002123	3.504478916	2.649137054	4.188653462	2.023311846	1.529479991	2.418320204	2.981447572	2.25376252	3.563511435	3.651512623	2.760284088	4.364392354
2002	2	Cairns	7.9114	93.98284262	32.6	24.9	28.75	0.217925	0.92	0.98	0.64	0.56	0.026058127	3.39	6.99	11.63	2.75	6.25	11.36	2	4.5	7	2	3.5	5	0.2	0.3	0.1							2.674390455	2.021649158	3.196507985	3.275445994	2.476004438	3.914906761	1.891079626	1.429521829	2.260272472	2.785868833	2.105918891	3.329750132	3.411978566	2.579213361	4.078094397
2002	3	Cairns	7.9114	82.35133618	31.6	22.6	27.1	0.21083	0.92	0.98	0.64	0.56	0.027954656	3.39	6.99	11.63	2.75	6.25	11.36	2	4.5	7	2	3.5	5	0.2	0.3	0.1							2.326502398	1.758670506	2.780702226	2.849371881	2.153922683	3.405650791	1.645085622	1.243567841	1.966253401	2.429894113	1.836827296	2.904278961	2.976000353	2.24964481	3.557000763
2002	4	Cairns	7.9114	91.05365747	29.9	21.3	25.6	0.20438	0.92	0.98	0.64	0.56	0.03089543	3.39	6.99	11.63	2.75	6.25	11.36	2	4.5	7	2	3.5	5	0.2	0.3	0.1							2.238368554	1.692047581	2.675362133	2.741430406	2.072326598	3.276636052	1.582765583	1.196458319	1.891766707	2.347264443	1.774365136	2.805517616	2.874800088	2.173144601	3.436043311
2002	5	Cairns	7.9114	68.30168853	28.1	19.1	23.6	0.19578	0.92	0.98	0.64	0.56	0.034479873	3.39	6.99	11.63	2.75	6.25	11.36	2	4.5	7	2	3.5	5	0.2	0.3	0.1							1.741619488	1.316540584	2.081633439	2.133039536	1.612426328	2.549469878	1.23151095	0.930934775	1.47193712	1.83509826	1.387203894	2.193361942	2.247527183	1.698970854	2.686308789
2002	6	Cairns	7.9114	20.13285106	27.1	17.8	22.45	0.190835	0.92	0.98	0.64	0.56	0.035771475	3.39	6.99	11.63	2.75	6.25	11.36	2	4.5	7	2	3.5	5	0.2	0.3	0.1							0.901896975	0.68177003	1.077973067	1.104593694	0.834994347	1.320241985	0.637737467	0.482084211	0.762242066	0.951912449	0.719578174	1.137752993	1.16584989	0.881299678	1.393457143
2002	7	Cairns	7.9114	25.38059006	26.5	16.7	21.6	0.18718	0.92	0.98	0.64	0.56	0.036267195	3.39	6.99	11.63	2.75	6.25	11.36	2	4.5	7	2	3.5	5	0.2	0.3	0.1							0.985187402	0.744731675	1.177524169	1.206603218	0.912106299	1.442166687	0.696632693	0.526604817	0.832635325	1.040491975	0.786538002	1.243625777	1.27433721	0.963308384	1.523124292
2002	8	Cairns	7.9114	40.74067178	27.2	16.9	22.05	0.189115	0.92	0.98	0.64	0.56	0.036053591	3.39	6.99	11.63	2.75	6.25	11.36	2	4.5	7	2	3.5	5	0.2	0.3	0.1							1.265516455	0.95664052	1.512581473	1.549934788	1.171640571	1.852526402	0.894855267	0.676446999	1.069556617	1.336187001	1.010062431	1.597048931	1.636488177	1.237068783	1.955977488
2002	9	Cairns	7.9114	51.24864126	28.6	17.3	22.95	0.192985	0.92	0.98	0.64	0.56	0.035295764	3.39	6.99	11.63	2.75	6.25	11.36	2	4.5	7	2	3.5	5	0.2	0.3	0.1							1.466717312	1.108734072	1.753062493	1.796354505	1.357916368	2.147054297	1.037125757	0.783993381	1.239602377	1.547095008	1.169493899	1.849132215	1.894796677	1.432331655	2.264715197
2002	10	Cairns	7.9114	72.49008412	30.7	20.6	25.65	0.204595	0.92	0.98	0.64	0.56	0.030793827	3.39	6.99	11.63	2.75	6.25	11.36	2	4.5	7	2	3.5	5	0.2	0.3	0.1							2.003132681	1.514225977	2.394201489	2.453326478	1.854540499	2.932285995	1.416428703	1.070719456	1.692956109	2.100295797	1.587674388	2.510333625	2.572326506	1.944496064	3.074518232
2002	11	Cairns	7.9114	87.56165198	31.6	22.2	26.9	0.20997	0.92	0.98	0.64	0.56	0.028314398	3.39	6.99	11.63	2.75	6.25	11.36	2	4.5	7	2	3.5	5	0.2	0.3	0.1							2.371691425	1.792830199	2.834713444	2.904716909	2.195759592	3.471800752	1.67703909	1.267722391	2.004445099	2.478322684	1.873435854	2.962162175	3.035312996	2.294480954	3.627892932
2002	12	Cairns	7.9114	92.26521718	31.8	24.2	28	0.2147	0.92	0.98	0.64	0.56	0.026623104	3.39	6.99	11.63	2.75	6.25	11.36	2	4.5	7	2	3.5	5	0.2	0.3	0.1							2.578863713	1.949437728	3.082331689	3.158450106	2.38756386	3.775069928	1.823532019	1.378460637	2.179537639	2.688487573	2.032305577	3.213357263	3.292711366	2.489055833	3.935542828
2002	1	Darwin	8.6904	51.03999858	33.1	26.1	29.6	0.22158	0.92	0.98	0.64	0.56	0.026326912	3.39	6.99	11.63	2.75	6.25	11.36	2	4.5	7	2	3.5	5	0.2	0.3	0.1							1.900834519	1.436895835	2.271931799	2.328037329	1.759830804	2.782536819	1.344092978	1.016038789	1.606498381	1.980814973	1.497355375	2.367526726	2.42599298	1.833878316	2.899616216
2002	2	Darwin	8.6904	54.84237557	31	25.4	28.2	0.21556	0.92	0.98	0.64	0.56	0.026413624	3.39	6.99	11.63	2.75	6.25	11.36	2	4.5	7	2	3.5	5	0.2	0.3	0.1							1.91324093	1.4462742	2.286760296	2.343232017	1.771316909	2.800697945	1.352865636	1.022670294	1.616983712	1.99398559	1.507311426	2.383268624	2.442123625	1.846071938	2.918896024
2002	3	Darwin	8.6904	101.2150417	33.3	24.3	28.8	0.21814	0.92	0.98	0.64	0.56	0.026044071	3.39	6.99	11.63	2.75	6.25	11.36	2	4.5	7	2	3.5	5	0.2	0.3	0.1							2.651500205	2.004345755	3.169148903	3.247411278	2.454812184	3.881398865	1.874893775	1.417286475	2.24092668	2.761969913	2.087853005	3.301185458	3.382708486	2.55708726	4.043109959
2002	4	Darwin	8.6904	68.08073956	33.5	24.1	28.8	0.21814	0.92	0.98	0.64	0.56	0.026044071	3.39	6.99	11.63	2.75	6.25	11.36	2	4.5	7	2	3.5	5	0.2	0.3	0.1							2.174609436	1.643850219	2.599155413	2.663341754	2.013297125	3.183302261	1.537681079	1.162377637	1.837880418	2.265210399	1.712338109	2.707444274	2.774304818	2.097177317	3.31592849
2002	5	Darwin	8.6904	47.95519947	33	22.4	27.7	0.21341	0.92	0.98	0.64	0.56	0.027003627	3.39	6.99	11.63	2.75	6.25	11.36	2	4.5	7	2	3.5	5	0.2	0.3	0.1							1.749011765	1.32212862	2.0904689	2.14209319	1.619270247	2.560291064	1.23673808	0.934886113	1.478184735	1.82432856	1.379062766	2.180489688	2.234337048	1.68900005	2.670543563
2002	6	Darwin	8.6904	22.56347973	31.2	18.6	24.9	0.20137	0.92	0.98	0.64	0.56	0.032283173	3.39	6.99	11.63	2.75	6.25	11.36	2	4.5	7	2	3.5	5	0.2	0.3	0.1							1.021022332	0.771820336	1.220355102	1.250491865	0.945282998	1.494623653	0.721971815	0.545759393	0.862921368	1.072694557	0.810880866	1.282115223	1.313777157	0.993122182	1.570264044
2002	7	Darwin	8.6904	13.95044986	30.8	17.9	24.35	0.199005	0.92	0.98	0.64	0.56	0.033290552	3.39	6.99	11.63	2.75	6.25	11.36	2	4.5	7	2	3.5	5	0.2	0.3	0.1							0.779270907	0.589073435	0.931406882	0.954408046	0.721464668	1.140735802	0.551027742	0.416537821	0.658604122	0.81980802	0.619716613	0.979858	1.004055668	0.758994743	1.20007606
2002	8	Darwin	8.6904	13.25535919	31.7	17.8	24.75	0.200725	0.92	0.98	0.64	0.56	0.032567123	3.39	6.99	11.63	2.75	6.25	11.36	2	4.5	7	2	3.5	5	0.2	0.3	0.1							0.776090966	0.586669626	0.927606126	0.95051343	0.718520616	1.136080846	0.548779185	0.414838071	0.655916582	0.815676996	0.616593852	0.974920482	0.998996218	0.755170158	1.19402886
2002	9	Darwin	8.6904	14.94366953	31.8	22.6	27.2	0.21126	0.92	0.98	0.64	0.56	0.027781688	3.39	6.99	11.63	2.75	6.25	11.36	2	4.5	7	2	3.5	5	0.2	0.3	0.1							0.950902848	0.718814988	1.136546289	1.164613386	0.88036497	1.391979238	0.672389852	0.508278952	0.803659588	0.99292399	0.750579985	1.18677116	1.216078564	0.919268987	1.453491891
2002	10	Darwin	8.6904	15.94025808	34.2	25.2	29.7	0.22201	0.92	0.98	0.64	0.56	0.026438385	3.39	6.99	11.63	2.75	6.25	11.36	2	4.5	7	2	3.5	5	0.2	0.3	0.1							1.061771987	0.802624179	1.269060256	1.300399796	0.983009847	1.55427504	0.750786172	0.567541	0.897361112	1.106620401	0.836526393	1.322664363	1.355327661	1.02453141	1.619926395
2002	11	Darwin	8.6904	13.06883024	34.1	25.3	29.7	0.22201	0.92	0.98	0.64	0.56	0.026438385	3.39	6.99	11.63	2.75	6.25	11.36	2	4.5	7	2	3.5	5	0.2	0.3	0.1							0.961395195	0.726746456	1.149087042	1.177463834	0.890078995	1.407338461	0.679809062	0.513887348	0.812527239	1.002003772	0.757443655	1.197623575	1.227198981	0.927675232	1.466783331
2002	12	Darwin	8.6904	22.25888895	34.4	25.4	29.9	0.22287	0.92	0.98	0.64	0.56	0.02671925	3.39	6.99	11.63	2.75	6.25	11.36	2	4.5	7	2	3.5	5	0.2	0.3	0.1							1.251966923	0.946398037	1.496386684	1.533340068	1.159096142	1.832691917	0.885274301	0.669204469	1.058105172	1.305361649	0.986760656	1.560205589	1.598734985	1.208530052	1.910853793
2002	1	Hobart	9.519	1.95E-133	20.3	12.6	16.45	0.165035	0.92	0.98	0.64	0.56	0.035449729	3.39	6.99	11.63	2.75	6.25	11.36	2	4.5	7	2	3.5	5	0.2	0.3	0.1							7.04E-68	5.32E-68	8.41E-68	8.62E-68	6.51E-68	1.03E-67	4.97E-68	3.76E-68	5.95E-68	7.42E-68	5.61E-68	8.87E-68	9.09E-68	6.87E-68	1.09E-67
2002	2	Hobart	9.519	4.74E-112	21.4	12.4	16.9	0.16697	0.92	0.98	0.64	0.56	0.035242924	3.39	6.99	11.63	2.75	6.25	11.36	2	4.5	7	2	3.5	5	0.2	0.3	0.1							3.52E-57	2.66E-57	4.21E-57	4.31E-57	3.26E-57	5.15E-57	2.49E-57	1.88E-57	2.98E-57	3.71E-57	2.81E-57	4.44E-57	4.55E-57	3.44E-57	5.44E-57
2002	3	Hobart	9.519	2.28E-114	21.5	11.6	16.55	0.165465	0.92	0.98	0.64	0.56	0.035387069	3.39	6.99	11.63	2.75	6.25	11.36	2	4.5	7	2	3.5	5	0.2	0.3	0.1							2.41E-58	1.83E-58	2.89E-58	2.96E-58	2.24E-58	3.53E-58	1.71E-58	1.29E-58	2.04E-58	2.55E-58	1.93E-58	3.04E-58	3.12E-58	2.36E-58	3.73E-58
2002	4	Hobart	9.519	1.78E-116	18.5	10.2	14.35	0.156005	0.92	0.98	0.64	0.56	0.040102358	3.39	6.99	11.63	2.75	6.25	11.36	2	4.5	7	2	3.5	5	0.2	0.3	0.1							1.87E-59	1.41E-59	2.23E-59	2.29E-59	1.73E-59	2.73E-59	1.32E-59	9.98E-60	1.58E-59	1.98E-59	1.50E-59	2.37E-59	2.43E-59	1.83E-59	2.90E-59
2002	5	Hobart	9.519	1.65E-119	15.8	7.4	11.6	0.14418	0.92	0.98	0.64	0.56	0.063503496	3.39	6.99	11.63	2.75	6.25	11.36	2	4.5	7	2	3.5	5	0.2	0.3	0.1							3.95E-61	2.99E-61	4.72E-61	4.84E-61	3.66E-61	5.78E-61	2.79E-61	2.11E-61	3.34E-61	4.31E-61	3.26E-61	5.15E-61	5.28E-61	3.99E-61	6.31E-61
2002	6	Hobart	9.519	0	13.4	7.4	10.4	0.13902	0.92	0.98	0.64	0.56	0.083871861	3.39	6.99	11.63	2.75	6.25	11.36	2	4.5	7	2	3.5	5	0.2	0.3	0.1							0	0	0	0	0	0	0	0	0	0	0	0	0	0	0
2002	7	Hobart	9.519	0	13.7	6	9.85	0.136655	0.92	0.98	0.64	0.56	0.095983719	3.39	6.99	11.63	2.75	6.25	11.36	2	4.5	7	2	3.5	5	0.2	0.3	0.1							0	0	0	0	0	0	0	0	0	0	0	0	0	0	0
2002	8	Hobart	9.519	0	14.1	5.9	10	0.1373	0.92	0.98	0.64	0.56	0.09249	3.39	6.99	11.63	2.75	6.25	11.36	2	4.5	7	2	3.5	5	0.2	0.3	0.1							0	0	0	0	0	0	0	0	0	0	0	0	0	0	0
2002	9	Hobart	9.519	0	15.4	6.9	11.15	0.142245	0.92	0.98	0.64	0.56	0.07024577	3.39	6.99	11.63	2.75	6.25	11.36	2	4.5	7	2	3.5	5	0.2	0.3	0.1							0	0	0	0	0	0	0	0	0	0	0	0	0	0	0
2002	10	Hobart	9.519	0	16.1	8.4	12.25	0.146975	0.92	0.98	0.64	0.56	0.055440509	3.39	6.99	11.63	2.75	6.25	11.36	2	4.5	7	2	3.5	5	0.2	0.3	0.1							0	0	0	0	0	0	0	0	0	0	0	0	0	0	0
2002	11	Hobart	9.519	1.41E-137	20	10.2	15.1	0.15923	0.92	0.98	0.64	0.56	0.037558325	3.39	6.99	11.63	2.75	6.25	11.36	2	4.5	7	2	3.5	5	0.2	0.3	0.1							5.58E-70	4.22E-70	6.67E-70	6.83E-70	5.16E-70	8.16E-70	3.94E-70	2.98E-70	4.71E-70	5.90E-70	4.46E-70	7.05E-70	7.23E-70	5.46E-70	8.64E-70
2002	12	Hobart	9.519	9.19E-140	21.1	12.1	16.6	0.16568	0.92	0.98	0.64	0.56	0.035359515	3.39	6.99	11.63	2.75	6.25	11.36	2	4.5	7	2	3.5	5	0.2	0.3	0.1							4.86E-71	3.67E-71	5.80E-71	5.95E-71	4.50E-71	7.11E-71	3.43E-71	2.60E-71	4.10E-71	5.12E-71	3.87E-71	6.12E-71	6.27E-71	4.74E-71	7.50E-71
2002	1	Melbourne	14.7748	1.33E-91	25.1	12.7	18.9	0.17557	0.92	0.98	0.64	0.56	0.035755655	3.39	6.99	11.63	2.75	6.25	11.36	2	4.5	7	2	3.5	5	0.2	0.3	0.1							4.94E-47	3.73E-47	5.90E-47	6.05E-47	4.57E-47	7.23E-47	3.49E-47	2.64E-47	4.17E-47	5.21E-47	3.94E-47	6.23E-47	6.38E-47	4.82E-47	7.63E-47
2002	2	Melbourne	14.7748	2.91E-88	24.7	13	18.85	0.175355	0.92	0.98	0.64	0.56	0.035730721	3.39	6.99	11.63	2.75	6.25	11.36	2	4.5	7	2	3.5	5	0.2	0.3	0.1							2.31E-45	1.74E-45	2.76E-45	2.83E-45	2.14E-45	3.38E-45	1.63E-45	1.23E-45	1.95E-45	2.43E-45	1.84E-45	2.91E-45	2.98E-45	2.25E-45	3.56E-45
2002	3	Melbourne	14.7748	9.63E-90	23.8	12.6	18.2	0.17256	0.92	0.98	0.64	0.56	0.035425668	3.39	6.99	11.63	2.75	6.25	11.36	2	4.5	7	2	3.5	5	0.2	0.3	0.1							4.15E-46	3.14E-46	4.96E-46	5.08E-46	3.84E-46	6.08E-46	2.94E-46	2.22E-46	3.51E-46	4.38E-46	3.31E-46	5.23E-46	5.36E-46	4.05E-46	6.41E-46
2002	4	Melbourne	14.7748	9.43E-92	21.2	10.9	16.05	0.163315	0.92	0.98	0.64	0.56	0.035811055	3.39	6.99	11.63	2.75	6.25	11.36	2	4.5	7	2	3.5	5	0.2	0.3	0.1							3.86E-47	2.92E-47	4.62E-47	4.73E-47	3.58E-47	5.65E-47	2.73E-47	2.06E-47	3.26E-47	4.08E-47	3.08E-47	4.87E-47	4.99E-47	3.77E-47	5.97E-47
2002	5	Melbourne	14.7748	0	17.9	8.4	13.15	0.150845	0.92	0.98	0.64	0.56	0.047106903	3.39	6.99	11.63	2.75	6.25	11.36	2	4.5	7	2	3.5	5	0.2	0.3	0.1							0	0	0	0	0	0	0	0	0	0	0	0	0	0	0
2002	6	Melbourne	14.7748	0	14.8	6.8	10.8	0.14074	0.92	0.98	0.64	0.56	0.076213575	3.39	6.99	11.63	2.75	6.25	11.36	2	4.5	7	2	3.5	5	0.2	0.3	0.1							0	0	0	0	0	0	0	0	0	0	0	0	0	0	0
2002	7	Melbourne	14.7748	0	14.3	5.9	10.1	0.13773	0.92	0.98	0.64	0.56	0.090241626	3.39	6.99	11.63	2.75	6.25	11.36	2	4.5	7	2	3.5	5	0.2	0.3	0.1							0	0	0	0	0	0	0	0	0	0	0	0	0	0	0
2002	8	Melbourne	14.7748	0	15.2	5.5	10.35	0.138805	0.92	0.98	0.64	0.56	0.084895199	3.39	6.99	11.63	2.75	6.25	11.36	2	4.5	7	2	3.5	5	0.2	0.3	0.1							0	0	0	0	0	0	0	0	0	0	0	0	0	0	0
2002	9	Melbourne	14.7748	7.58E-120	18	7.2	12.6	0.14848	0.92	0.98	0.64	0.56	0.051838305	3.39	6.99	11.63	2.75	6.25	11.36	2	4.5	7	2	3.5	5	0.2	0.3	0.1							2.52E-61	1.90E-61	3.01E-61	3.08E-61	2.33E-61	3.68E-61	1.78E-61	1.34E-61	2.13E-61	2.71E-61	2.05E-61	3.24E-61	3.32E-61	2.51E-61	3.96E-61
2002	10	Melbourne	14.7748	9.46E-122	20.5	8.4	14.45	0.156435	0.92	0.98	0.64	0.56	0.039692086	3.39	6.99	11.63	2.75	6.25	11.36	2	4.5	7	2	3.5	5	0.2	0.3	0.1							3.49E-62	2.64E-62	4.17E-62	4.27E-62	3.23E-62	5.10E-62	2.46E-62	1.86E-62	2.95E-62	3.70E-62	2.80E-62	4.42E-62	4.53E-62	3.42E-62	5.41E-62
2002	11	Melbourne	14.7748	9.37E-125	23.8	10.2	17	0.1674	0.92	0.98	0.64	0.56	0.035221089	3.39	6.99	11.63	2.75	6.25	11.36	2	4.5	7	2	3.5	5	0.2	0.3	0.1							1.26E-63	9.53E-64	1.51E-63	1.54E-63	1.17E-63	1.85E-63	8.91E-64	6.74E-64	1.07E-63	1.33E-63	1.00E-63	1.59E-63	1.63E-63	1.23E-63	1.95E-63
2002	12	Melbourne	14.7748	2.36E-99	25.2	12.5	18.85	0.175355	0.92	0.98	0.64	0.56	0.035730721	3.39	6.99	11.63	2.75	6.25	11.36	2	4.5	7	2	3.5	5	0.2	0.3	0.1							6.57E-51	4.97E-51	7.85E-51	8.05E-51	6.08E-51	9.62E-51	4.65E-51	3.51E-51	5.55E-51	6.93E-51	5.24E-51	8.29E-51	8.49E-51	6.42E-51	1.02E-50
2002	1	Perth	11.5294	1.29E-36	31.8	16.4	24.1	0.19793	0.92	0.98	0.64	0.56	0.033713479	3.39	6.99	11.63	2.75	6.25	11.36	2	4.5	7	2	3.5	5	0.2	0.3	0.1							2.03E-19	1.54E-19	2.43E-19	2.49E-19	1.88E-19	2.97E-19	1.44E-19	1.09E-19	1.72E-19	2.14E-19	1.62E-19	2.56E-19	2.62E-19	1.98E-19	3.13E-19
2002	2	Perth	11.5294	4.80E-36	31.7	16	23.85	0.196855	0.92	0.98	0.64	0.56	0.034110684	3.39	6.99	11.63	2.75	6.25	11.36	2	4.5	7	2	3.5	5	0.2	0.3	0.1							3.87E-19	2.93E-19	4.63E-19	4.74E-19	3.58E-19	5.67E-19	2.74E-19	2.07E-19	3.27E-19	4.08E-19	3.08E-19	4.87E-19	4.99E-19	3.77E-19	5.97E-19
2002	3	Perth	11.5294	1.03E-35	30.1	14.8	22.45	0.190835	0.92	0.98	0.64	0.56	0.035771475	3.39	6.99	11.63	2.75	6.25	11.36	2	4.5	7	2	3.5	5	0.2	0.3	0.1							5.34E-19	4.04E-19	6.39E-19	6.54E-19	4.95E-19	7.82E-19	3.78E-19	2.86E-19	4.52E-19	5.64E-19	4.26E-19	6.74E-19	6.91E-19	5.22E-19	8.26E-19
2002	4	Perth	11.5294	4.98E-36	25.4	13.5	19.45	0.177935	0.92	0.98	0.64	0.56	0.036021665	3.39	6.99	11.63	2.75	6.25	11.36	2	4.5	7	2	3.5	5	0.2	0.3	0.1							3.45E-19	2.61E-19	4.12E-19	4.23E-19	3.19E-19	5.05E-19	2.44E-19	1.84E-19	2.92E-19	3.64E-19	2.75E-19	4.35E-19	4.46E-19	3.37E-19	5.33E-19
2002	5	Perth	11.5294	3.61E-37	23.5	10.9	17.2	0.16826	0.92	0.98	0.64	0.56	0.035199975	3.39	6.99	11.63	2.75	6.25	11.36	2	4.5	7	2	3.5	5	0.2	0.3	0.1							8.91E-20	6.73E-20	1.06E-19	1.09E-19	8.24E-20	1.30E-19	6.30E-20	4.76E-20	7.53E-20	9.39E-20	7.10E-20	1.12E-19	1.15E-19	8.70E-20	1.37E-19
2002	6	Perth	11.5294	9.60E-40	19.5	9.3	14.4	0.15622	0.92	0.98	0.64	0.56	0.039894281	3.39	6.99	11.63	2.75	6.25	11.36	2	4.5	7	2	3.5	5	0.2	0.3	0.1							3.96E-21	2.99E-21	4.73E-21	4.85E-21	3.66E-21	5.79E-21	2.80E-21	2.12E-21	3.34E-21	4.20E-21	3.17E-21	5.02E-21	5.14E-21	3.89E-21	6.15E-21
2002	7	Perth	11.5294	0	19.1	9.1	14.1	0.15493	0.92	0.98	0.64	0.56	0.041234193	3.39	6.99	11.63	2.75	6.25	11.36	2	4.5	7	2	3.5	5	0.2	0.3	0.1							0	0	0	0	0	0	0	0	0	0	0	0	0	0	0
2002	8	Perth	11.5294	0	19.2	6.7	12.95	0.149985	0.92	0.98	0.64	0.56	0.0487032	3.39	6.99	11.63	2.75	6.25	11.36	2	4.5	7	2	3.5	5	0.2	0.3	0.1							0	0	0	0	0	0	0	0	0	0	0	0	0	0	0
2002	9	Perth	11.5294	0	20.5	8.3	14.4	0.15622	0.92	0.98	0.64	0.56	0.039894281	3.39	6.99	11.63	2.75	6.25	11.36	2	4.5	7	2	3.5	5	0.2	0.3	0.1							0	0	0	0	0	0	0	0	0	0	0	0	0	0	0
2002	10	Perth	11.5294	7.23E-51	22.8	10.3	16.55	0.165465	0.92	0.98	0.64	0.56	0.035387069	3.39	6.99	11.63	2.75	6.25	11.36	2	4.5	7	2	3.5	5	0.2	0.3	0.1							1.24E-26	9.34E-27	1.48E-26	1.51E-26	1.14E-26	1.81E-26	8.74E-27	6.60E-27	1.04E-26	1.30E-26	9.85E-27	1.56E-26	1.60E-26	1.21E-26	1.91E-26
2002	11	Perth	11.5294	1.74E-42	27.8	12.4	20.1	0.18073	0.92	0.98	0.64	0.56	0.0362713	3.39	6.99	11.63	2.75	6.25	11.36	2	4.5	7	2	3.5	5	0.2	0.3	0.1							2.06E-22	1.56E-22	2.47E-22	2.53E-22	1.91E-22	3.02E-22	1.46E-22	1.10E-22	1.74E-22	2.18E-22	1.65E-22	2.60E-22	2.67E-22	2.02E-22	3.19E-22
2002	12	Perth	11.5294	7.02E-42	31.4	17.1	24.25	0.198575	0.92	0.98	0.64	0.56	0.033462647	3.39	6.99	11.63	2.75	6.25	11.36	2	4.5	7	2	3.5	5	0.2	0.3	0.1							4.77E-22	3.61E-22	5.71E-22	5.85E-22	4.42E-22	6.99E-22	3.38E-22	2.55E-22	4.04E-22	5.02E-22	3.80E-22	6.00E-22	6.15E-22	4.65E-22	7.35E-22
2002	1	Rockhampton	6.5104	76.35901723	34.1	23.3	28.7	0.21771	0.92	0.98	0.64	0.56	0.026075466	3.39	6.99	11.63	2.75	6.25	11.36	2	4.5	7	2	3.5	5	0.2	0.3	0.1							2.65375101	2.006047204	3.171839129	3.250167939	2.456896025	3.884693706	1.876485335	1.418489581	2.242828957	2.764436365	2.089717468	3.304133433	3.385729261	2.559370752	4.046720476
2002	2	Rockhampton	6.5104	96.00128822	34.4	24	29.2	0.21986	0.92	0.98	0.64	0.56	0.026058649	3.39	6.99	11.63	2.75	6.25	11.36	2	4.5	7	2	3.5	5	0.2	0.3	0.1							3.006049314	2.272359689	3.592916141	3.68164348	2.783060875	4.400405617	2.125597854	1.606800946	2.540575367	3.131354742	2.367081689	3.742684773	3.83511066	2.899071159	4.583833981
2002	3	Rockhampton	6.5104	80.7511484	32.9	20.6	26.75	0.209325	0.92	0.98	0.64	0.56	0.02859462	3.39	6.99	11.63	2.75	6.25	11.36	2	4.5	7	2	3.5	5	0.2	0.3	0.1							2.488862278	1.881403039	2.974759399	3.048221311	2.304238723	3.643321318	1.759891394	1.330352847	2.103472544	2.601765967	1.966750205	3.109705118	3.186499524	2.408767227	3.808595395
2002	4	Rockhampton	6.5104	67.28599069	30.5	18.8	24.65	0.200295	0.92	0.98	0.64	0.56	0.032752847	3.39	6.99	11.63	2.75	6.25	11.36	2	4.5	7	2	3.5	5	0.2	0.3	0.1							2.009184093	1.518800414	2.401434309	2.460737914	1.860143017	2.941144354	1.420707697	1.073954072	1.698070485	2.112189509	1.596665189	2.524549329	2.586893268	1.955507502	3.091928844
2002	5	Rockhampton	6.5104	34.41701554	27.4	14.4	20.9	0.18417	0.92	0.98	0.64	0.56	0.036392813	3.39	6.99	11.63	2.75	6.25	11.36	2	4.5	7	2	3.5	5	0.2	0.3	0.1							1.241787003	0.938702741	1.484219353	1.520872264	1.149671367	1.817790041	0.878076011	0.663763073	1.049501569	1.311709709	0.991559338	1.567792971	1.606509739	1.214407214	1.920146401
2002	6	Rockhampton	6.5104	0.148024183	23.8	12.6	18.2	0.17256	0.92	0.98	0.64	0.56	0.035425668	3.39	6.99	11.63	2.75	6.25	11.36	2	4.5	7	2	3.5	5	0.2	0.3	0.1							0.077529837	0.058607048	0.092665879	0.09495427	0.071778681	0.11349206	0.054821873	0.041441441	0.065524671	0.081792433	0.061829268	0.097760656	0.100174863	0.075725079	0.119731862
2002	7	Rockhampton	6.5104	3.11E-05	24	8.4	16.2	0.16396	0.92	0.98	0.64	0.56	0.035653594	3.39	6.99	11.63	2.75	6.25	11.36	2	4.5	7	2	3.5	5	0.2	0.3	0.1							0.001063738	0.000804111	0.00127141	0.001302808	0.00098483	0.001557153	0.000752176	0.000568592	0.000899023	0.001122556	0.000848573	0.001341711	0.001374845	0.001039285	0.001643254
2002	8	Rockhampton	6.5104	2.36E-06	24.3	11.6	17.95	0.171485	0.92	0.98	0.64	0.56	0.035330458	3.39	6.99	11.63	2.75	6.25	11.36	2	4.5	7	2	3.5	5	0.2	0.3	0.1							0.000308131	0.000232925	0.000368286	0.000377381	0.000285273	0.000451057	0.000217881	0.000164703	0.000260418	0.000325031	0.0002457	0.000388487	0.00039808	0.00030092	0.000475797
2002	9	Rockhampton	6.5104	0.00543841	28.8	14.5	21.65	0.187395	0.92	0.98	0.64	0.56	0.036248782	3.39	6.99	11.63	2.75	6.25	11.36	2	4.5	7	2	3.5	5	0.2	0.3	0.1							0.015920474	0.012034747	0.019028606	0.019498519	0.014739495	0.023305188	0.011257475	0.008509852	0.013455257	0.016813786	0.012710028	0.020096318	0.020592598	0.015566541	0.024612862
2002	10	Rockhampton	6.5104	0.138205803	31.7	18	24.85	0.201155	0.92	0.98	0.64	0.56	0.032378501	3.39	6.99	11.63	2.75	6.25	11.36	2	4.5	7	2	3.5	5	0.2	0.3	0.1							0.092066061	0.0695954	0.110039989	0.112757435	0.085236609	0.134770913	0.065100536	0.049211379	0.077810023	0.096737698	0.073126826	0.115623664	0.118478999	0.089561705	0.141609489
2002	11	Rockhampton	6.5104	4.729051767	31.1	18.9	25	0.2018	0.92	0.98	0.64	0.56	0.032090625	3.39	6.99	11.63	2.75	6.25	11.36	2	4.5	7	2	3.5	5	0.2	0.3	0.1							0.543098058	0.410543543	0.649126337	0.665156561	0.502811098	0.795014152	0.38402832	0.290298123	0.459001634	0.570436309	0.431209318	0.681801797	0.698638944	0.528121401	0.835033254
2002	12	Rockhampton	6.5104	41.31396141	33.8	21.7	27.75	0.213625	0.92	0.98	0.64	0.56	0.026935156	3.39	6.99	11.63	2.75	6.25	11.36	2	4.5	7	2	3.5	5	0.2	0.3	0.1							1.880214865	1.421308841	2.247286599	2.302783513	1.740740714	2.752352736	1.329512681	1.00501712	1.589071593	1.960994386	1.482372419	2.343836593	2.401717817	1.815528018	2.870601846
2002	1	Sydney	19.9238	2.96E-20	26.8	19.7	23.25	0.194275	0.92	0.98	0.64	0.56	0.034946048	3.39	6.99	11.63	2.75	6.25	11.36	2	4.5	7	2	3.5	5	0.2	0.3	0.1							2.25E-11	1.70E-11	2.69E-11	2.75E-11	2.08E-11	3.29E-11	1.59E-11	1.20E-11	1.90E-11	2.37E-11	1.79E-11	2.83E-11	2.90E-11	2.20E-11	3.47E-11
2002	2	Sydney	19.9238	3.22E-19	25.1	19.1	22.1	0.18933	0.92	0.98	0.64	0.56	0.036023117	3.39	6.99	11.63	2.75	6.25	11.36	2	4.5	7	2	3.5	5	0.2	0.3	0.1							7.10E-11	5.37E-11	8.49E-11	8.70E-11	6.57E-11	1.04E-10	5.02E-11	3.80E-11	6.00E-11	7.50E-11	5.67E-11	8.96E-11	9.18E-11	6.94E-11	1.10E-10
2002	3	Sydney	19.9238	1.78E-18	25.2	18.3	21.75	0.187825	0.92	0.98	0.64	0.56	0.036208008	3.39	6.99	11.63	2.75	6.25	11.36	2	4.5	7	2	3.5	5	0.2	0.3	0.1							1.65E-10	1.25E-10	1.97E-10	2.02E-10	1.53E-10	2.42E-10	1.17E-10	8.83E-11	1.40E-10	1.74E-10	1.32E-10	2.08E-10	2.14E-10	1.61E-10	2.55E-10
2002	4	Sydney	19.9238	7.23E-18	23.7	16.3	20	0.1803	0.92	0.98	0.64	0.56	0.03624	3.39	6.99	11.63	2.75	6.25	11.36	2	4.5	7	2	3.5	5	0.2	0.3	0.1							3.19E-10	2.41E-10	3.82E-10	3.91E-10	2.96E-10	4.67E-10	2.26E-10	1.71E-10	2.70E-10	3.37E-10	2.55E-10	4.03E-10	4.13E-10	3.12E-10	4.94E-10
2002	5	Sydney	19.9238	3.77E-18	19.5	11.9	15.7	0.16181	0.92	0.98	0.64	0.56	0.036293498	3.39	6.99	11.63	2.75	6.25	11.36	2	4.5	7	2	3.5	5	0.2	0.3	0.1							2.07E-10	1.56E-10	2.47E-10	2.53E-10	1.91E-10	3.03E-10	1.46E-10	1.11E-10	1.75E-10	2.18E-10	1.65E-10	2.61E-10	2.67E-10	2.02E-10	3.20E-10
2002	6	Sydney	19.9238	0	18.4	9.4	13.9	0.15407	0.92	0.98	0.64	0.56	0.042255011	3.39	6.99	11.63	2.75	6.25	11.36	2	4.5	7	2	3.5	5	0.2	0.3	0.1							0	0	0	0	0	0	0	0	0	0	0	0	0	0	0
2002	7	Sydney	19.9238	0	17.9	7.2	12.55	0.148265	0.92	0.98	0.64	0.56	0.052323413	3.39	6.99	11.63	2.75	6.25	11.36	2	4.5	7	2	3.5	5	0.2	0.3	0.1							0	0	0	0	0	0	0	0	0	0	0	0	0	0	0
2002	8	Sydney	19.9238	1.38E-25	19	9.6	14.3	0.15579	0.92	0.98	0.64	0.56	0.040316408	3.39	6.99	11.63	2.75	6.25	11.36	2	4.5	7	2	3.5	5	0.2	0.3	0.1							3.58E-14	2.70E-14	4.28E-14	4.38E-14	3.31E-14	5.24E-14	2.53E-14	1.91E-14	3.02E-14	3.80E-14	2.87E-14	4.54E-14	4.65E-14	3.52E-14	5.56E-14
2002	9	Sydney	19.9238	3.14E-27	22.9	11.7	17.3	0.16869	0.92	0.98	0.64	0.56	0.035199733	3.39	6.99	11.63	2.75	6.25	11.36	2	4.5	7	2	3.5	5	0.2	0.3	0.1							6.33E-15	4.79E-15	7.57E-15	7.76E-15	5.86E-15	9.27E-15	4.48E-15	3.39E-15	5.35E-15	6.68E-15	5.05E-15	7.98E-15	8.18E-15	6.18E-15	9.78E-15
2002	10	Sydney	19.9238	1.67E-22	24.6	14.3	19.45	0.177935	0.92	0.98	0.64	0.56	0.036021665	3.39	6.99	11.63	2.75	6.25	11.36	2	4.5	7	2	3.5	5	0.2	0.3	0.1							1.52E-12	1.15E-12	1.82E-12	1.86E-12	1.41E-12	2.22E-12	1.07E-12	8.12E-13	1.28E-12	1.60E-12	1.21E-12	1.92E-12	1.97E-12	1.49E-12	2.35E-12
2002	11	Sydney	19.9238	8.00E-22	25.9	17.1	21.5	0.18675	0.92	0.98	0.64	0.56	0.036300113	3.39	6.99	11.63	2.75	6.25	11.36	2	4.5	7	2	3.5	5	0.2	0.3	0.1							3.48E-12	2.63E-12	4.15E-12	4.26E-12	3.22E-12	5.09E-12	2.46E-12	1.86E-12	2.94E-12	3.67E-12	2.77E-12	4.39E-12	4.50E-12	3.40E-12	5.37E-12
2002	12	Sydney	19.9238	5.82E-21	25.9	18	21.95	0.188685	0.92	0.98	0.64	0.56	0.03611046	3.39	6.99	11.63	2.75	6.25	11.36	2	4.5	7	2	3.5	5	0.2	0.3	0.1							9.50E-12	7.18E-12	1.14E-11	1.16E-11	8.80E-12	1.39E-11	6.72E-12	5.08E-12	8.03E-12	1.00E-11	7.58E-12	1.20E-11	1.23E-11	9.29E-12	1.47E-11
2002	1	Thursday Island	7.0376	61.21939806	31.6	25.8	28.7	0.21771	0.92	0.98	0.64	0.56	0.026075466	3.39	6.99	11.63	2.75	6.25	11.36	2	4.5	7	2	3.5	5	0.2	0.3	0.1							2.285420305	1.727615363	2.731599733	2.799056798	2.115888055	3.345512764	1.616036196	1.221608538	1.931532695	2.380742948	1.799672507	2.845532083	2.915802716	2.204139674	3.485050825
2002	2	Thursday Island	7.0376	86.75775947	30.5	24.9	27.7	0.21341	0.92	0.98	0.64	0.56	0.027003627	3.39	6.99	11.63	2.75	6.25	11.36	2	4.5	7	2	3.5	5	0.2	0.3	0.1							2.614186922	1.976139565	3.124551	3.201712026	2.420266797	3.826777812	1.8485093	1.397341687	2.2093912	2.726760311	2.061237048	3.259101934	3.339585706	2.524489503	3.991568379
2002	3	Thursday Island	7.0376	95.12226335	30.6	25.1	27.85	0.214055	0.92	0.98	0.64	0.56	0.026804088	3.39	6.99	11.63	2.75	6.25	11.36	2	4.5	7	2	3.5	5	0.2	0.3	0.1							2.757252455	2.084286942	3.295547017	3.376930803	2.552719743	4.036204308	1.949671908	1.473813431	2.330303644	2.875186222	2.17343649	3.43650483	3.52136958	2.661905195	4.208841666
2002	4	Thursday Island	7.0376	83.03865159	30.4	25.3	27.85	0.214055	0.92	0.98	0.64	0.56	0.026804088	3.39	6.99	11.63	2.75	6.25	11.36	2	4.5	7	2	3.5	5	0.2	0.3	0.1							2.576176348	1.947406271	3.079119673	3.155158769	2.385075843	3.771136028	1.821631765	1.37702418	2.177266401	2.68636509	2.030701131	3.210820411	3.290111867	2.487090796	3.932435831
2002	5	Thursday Island	7.0376	62.35428476	30.4	24.8	27.6	0.21298	0.92	0.98	0.64	0.56	0.027146135	3.39	6.99	11.63	2.75	6.25	11.36	2	4.5	7	2	3.5	5	0.2	0.3	0.1							2.205115355	1.666910526	2.635616959	2.700703722	2.041540118	3.227958354	1.559252021	1.178683737	1.863662625	2.300529749	1.739037028	2.749658973	2.817562012	2.129876682	3.367630725
2002	6	Thursday Island	7.0376	31.98322633	30.5	24.9	27.7	0.21341	0.92	0.98	0.64	0.56	0.027003627	3.39	6.99	11.63	2.75	6.25	11.36	2	4.5	7	2	3.5	5	0.2	0.3	0.1							1.587243691	1.19984345	1.897119069	1.94396857	1.469502112	2.323486851	1.122350777	0.84841744	1.341465759	1.655594351	1.251511692	1.978813733	2.02768069	1.532782527	2.423541971
2002	7	Thursday Island	7.0376	15.62336186	29.4	23.5	26.45	0.208035	0.92	0.98	0.64	0.56	0.029175922	3.39	6.99	11.63	2.75	6.25	11.36	2	4.5	7	2	3.5	5	0.2	0.3	0.1							1.034384971	0.781921541	1.236326511	1.266857689	0.957654397	1.514184554	0.731420628	0.552902024	0.87421486	1.082171924	0.818045082	1.293442843	1.325384514	1.001896518	1.584137489
2002	8	Thursday Island	7.0376	10.08823611	29.7	22.8	26.25	0.207175	0.92	0.98	0.64	0.56	0.029574729	3.39	6.99	11.63	2.75	6.25	11.36	2	4.5	7	2	3.5	5	0.2	0.3	0.1							0.821293018	0.620839166	0.981632912	1.005874412	0.760369584	1.202249875	0.580741863	0.438999584	0.694119289	0.85970437	0.649875418	1.027543258	1.052918518	0.795931585	1.258478336
2002	9	Thursday Island	7.0376	9.320937479	32.5	22.5	27.5	0.21255	0.92	0.98	0.64	0.56	0.027295664	3.39	6.99	11.63	2.75	6.25	11.36	2	4.5	7	2	3.5	5	0.2	0.3	0.1							0.848172108	0.641157847	1.013759569	1.038794439	0.785254785	1.241596833	0.599748249	0.453367062	0.716836266	0.885056272	0.669039655	1.057844577	1.08396813	0.819402886	1.29558972
2002	10	Thursday Island	7.0376	12.72374528	31.1	23.7	27.4	0.21212	0.92	0.98	0.64	0.56	0.027451741	3.39	6.99	11.63	2.75	6.25	11.36	2	4.5	7	2	3.5	5	0.2	0.3	0.1							0.985741837	0.745150788	1.178186845	1.207282259	0.912619606	1.442978296	0.697024737	0.526901175	0.833103907	1.028831581	0.777723573	1.22968894	1.260056202	0.952512957	1.506055222
2002	11	Thursday Island	7.0376	16.74000611	32.6	25.8	29.2	0.21986	0.92	0.98	0.64	0.56	0.026058649	3.39	6.99	11.63	2.75	6.25	11.36	2	4.5	7	2	3.5	5	0.2	0.3	0.1							1.207332588	0.912657651	1.443038451	1.478674396	1.117772777	1.767353942	0.85371306	0.645346414	1.020382274	1.257659549	0.950701258	1.503190674	1.540312083	1.16436649	1.841025069
2002	12	Thursday Island	7.0376	17.4012052	34.6	25.7	30.15	0.223945	0.92	0.98	0.64	0.56	0.027185968	3.39	6.99	11.63	2.75	6.25	11.36	2	4.5	7	2	3.5	5	0.2	0.3	0.1							1.223843153	0.925138464	1.462772349	1.498895625	1.13305859	1.791522933	0.865387792	0.654171682	1.034336248	1.276869118	0.965222326	1.5261505	1.563838903	1.182151094	1.869144997
2002	1	Townsville	7.513	19.84886615	33.6	25.5	29.55	0.221365	0.92	0.98	0.64	0.56	0.026278122	3.39	6.99	11.63	2.75	6.25	11.36	2	4.5	7	2	3.5	5	0.2	0.3	0.1							1.274993844	0.963804752	1.523909119	1.561542171	1.180414928	1.866399878	0.901556793	0.681512876	1.077566472	1.328550264	1.004289601	1.587921285	1.627135122	1.229998538	1.944798449
2002	2	Townsville	7.513	24.34235349	32.7	25.5	29.1	0.21943	0.92	0.98	0.64	0.56	0.026032777	3.39	6.99	11.63	2.75	6.25	11.36	2	4.5	7	2	3.5	5	0.2	0.3	0.1							1.407121731	1.063684047	1.68183215	1.723365124	1.302741581	2.0598153	0.994985318	0.752138203	1.189234918	1.465723529	1.107982842	1.751874695	1.795137375	1.356996304	2.145599548
2002	3	Townsville	7.513	45.25107568	32.2	22.5	27.35	0.211905	0.92	0.98	0.64	0.56	0.027532089	3.39	6.99	11.63	2.75	6.25	11.36	2	4.5	7	2	3.5	5	0.2	0.3	0.1							1.794352021	1.356402632	2.14466087	2.197623435	1.661247167	2.626662402	1.268798482	0.959121499	1.516504245	1.872997486	1.415853016	2.238660181	2.293944065	1.73405872	2.741787575
2002	4	Townsville	7.513	29.60091367	31	20.9	25.95	0.205885	0.92	0.98	0.64	0.56	0.030182568	3.39	6.99	11.63	2.75	6.25	11.36	2	4.5	7	2	3.5	5	0.2	0.3	0.1							1.337282575	1.010890607	1.598358392	1.637829975	1.238083087	1.957581243	0.945601577	0.714807603	1.130210058	1.400986357	1.05904614	1.674498976	1.715850856	1.297061329	2.050834032
2002	5	Townsville	7.513	12.76994522	29.1	17.9	23.5	0.19535	0.92	0.98	0.64	0.56	0.034619258	3.39	6.99	11.63	2.75	6.25	11.36	2	4.5	7	2	3.5	5	0.2	0.3	0.1							0.769246479	0.58149568	0.919425399	0.94213068	0.712183852	1.126061542	0.543939402	0.411179539	0.650131935	0.810683115	0.612818833	0.968951652	0.992879987	0.750546722	1.186718567
2002	6	Townsville	7.513	6.186280422	26.2	15.5	20.85	0.183955	0.92	0.98	0.64	0.56	0.036392857	3.39	6.99	11.63	2.75	6.25	11.36	2	4.5	7	2	3.5	5	0.2	0.3	0.1							0.489513695	0.370037572	0.585080773	0.599529388	0.453201618	0.716574676	0.346138453	0.261656076	0.413714582	0.517077326	0.390873718	0.618025614	0.633287803	0.478720582	0.756923701
2002	7	Townsville	7.513	0.284298434	25.6	12.2	18.9	0.17557	0.92	0.98	0.64	0.56	0.035755655	3.39	6.99	11.63	2.75	6.25	11.36	2	4.5	7	2	3.5	5	0.2	0.3	0.1							0.101208592	0.076506504	0.120967405	0.123954704	0.093700949	0.148154209	0.071565282	0.054098268	0.085536872	0.106819001	0.080747575	0.127673126	0.130826024	0.098895178	0.156367007
2002	8	Townsville	7.513	0.595236385	26.1	14.8	20.45	0.182235	0.92	0.98	0.64	0.56	0.036354822	3.39	6.99	11.63	2.75	6.25	11.36	2	4.5	7	2	3.5	5	0.2	0.3	0.1							0.150516495	0.113779776	0.179901622	0.184344306	0.139351197	0.220333588	0.106431235	0.080454451	0.127209657	0.158983969	0.120180584	0.190022188	0.194714801	0.147190554	0.2327287
2002	9	Townsville	7.513	3.349066181	28.7	16.3	22.5	0.19105	0.92	0.98	0.64	0.56	0.035730039	3.39	6.99	11.63	2.75	6.25	11.36	2	4.5	7	2	3.5	5	0.2	0.3	0.1							0.378157561	0.285860247	0.451984736	0.463146534	0.350105871	0.553565988	0.267397776	0.202133719	0.319601472	0.399107077	0.301696592	0.477024196	0.488804345	0.369501354	0.584232938
2002	10	Townsville	7.513	8.653714862	30.2	21.2	25.7	0.20481	0.92	0.98	0.64	0.56	0.030692081	3.39	6.99	11.63	2.75	6.25	11.36	2	4.5	7	2	3.5	5	0.2	0.3	0.1							0.712331779	0.538472211	0.851399321	0.872424692	0.659491078	1.042746952	0.503694631	0.380757352	0.602030233	0.746780996	0.564513371	0.892574011	0.914616195	0.691384856	1.093175443
2002	11	Townsville	7.513	14.30330014	30.9	22.2	26.55	0.208465	0.92	0.98	0.64	0.56	0.028979522	3.39	6.99	11.63	2.75	6.25	11.36	2	4.5	7	2	3.5	5	0.2	0.3	0.1							0.963624121	0.728431366	1.151751118	1.1801937	0.892142579	1.410601274	0.68138515	0.515078758	0.814411025	1.007870569	0.761878537	1.204635738	1.23438431	0.93310683	1.475371442
2002	12	Townsville	7.513	20.0896034	32.7	25.1	28.9	0.21857	0.92	0.98	0.64	0.56	0.026026094	3.39	6.99	11.63	2.75	6.25	11.36	2	4.5	7	2	3.5	5	0.2	0.3	0.1							1.27348599	0.962664922	1.522106889	1.559695435	1.179018926	1.864192606	0.900490579	0.680706894	1.076292103	1.326509865	1.002747204	1.585482542	1.624636154	1.228109496	1.941811612
2003	1	Adelaide	13.4333	3.25E-81	30.4	17	23.7	0.19621	0.92	0.98	0.64	0.56	0.034335692	3.39	6.99	11.63	2.75	6.25	11.36	2	4.5	7	2	3.5	5	0.2	0.3	0.1							9.26E-42	7.00E-42	1.11E-41	1.13E-41	8.58E-42	1.36E-41	6.55E-42	4.95E-42	7.83E-42	9.76E-42	7.38E-42	1.17E-41	1.20E-41	9.03E-42	1.43E-41
2003	2	Adelaide	13.4333	1.21E-80	27.8	16.6	22.2	0.18976	0.92	0.98	0.64	0.56	0.035958072	3.39	6.99	11.63	2.75	6.25	11.36	2	4.5	7	2	3.5	5	0.2	0.3	0.1							1.68E-41	1.27E-41	2.01E-41	2.06E-41	1.56E-41	2.46E-41	1.19E-41	8.99E-42	1.42E-41	1.78E-41	1.34E-41	2.12E-41	2.17E-41	1.64E-41	2.60E-41
2003	3	Adelaide	13.4333	5.29E-81	23.7	12.3	18	0.1717	0.92	0.98	0.64	0.56	0.035347984	3.39	6.99	11.63	2.75	6.25	11.36	2	4.5	7	2	3.5	5	0.2	0.3	0.1							1.02E-41	7.68E-42	1.22E-41	1.25E-41	9.41E-42	1.49E-41	7.19E-42	5.43E-42	8.59E-42	1.07E-41	8.11E-42	1.28E-41	1.31E-41	9.93E-42	1.57E-41
2003	4	Adelaide	13.4333	3.65E-83	22.5	11.2	16.85	0.166755	0.92	0.98	0.64	0.56	0.035256877	3.39	6.99	11.63	2.75	6.25	11.36	2	4.5	7	2	3.5	5	0.2	0.3	0.1							8.21E-43	6.21E-43	9.82E-43	1.01E-42	7.60E-43	1.20E-42	5.81E-43	4.39E-43	6.94E-43	8.66E-43	6.55E-43	1.04E-42	1.06E-42	8.02E-43	1.27E-42
2003	5	Adelaide	13.4333	2.06E-86	19.4	9.8	14.6	0.15708	0.92	0.98	0.64	0.56	0.039119891	3.39	6.99	11.63	2.75	6.25	11.36	2	4.5	7	2	3.5	5	0.2	0.3	0.1							1.73E-44	1.31E-44	2.07E-44	2.12E-44	1.60E-44	2.53E-44	1.22E-44	9.24E-45	1.46E-44	1.83E-44	1.38E-44	2.19E-44	2.24E-44	1.70E-44	2.68E-44
2003	6	Adelaide	13.4333	0	15.7	9	12.35	0.147405	0.92	0.98	0.64	0.56	0.054361398	3.39	6.99	11.63	2.75	6.25	11.36	2	4.5	7	2	3.5	5	0.2	0.3	0.1							0	0	0	0	0	0	0	0	0	0	0	0	0	0	0
2003	7	Adelaide	13.4333	0	15.4	6.6	11	0.1416	0.92	0.98	0.64	0.56	0.072722769	3.39	6.99	11.63	2.75	6.25	11.36	2	4.5	7	2	3.5	5	0.2	0.3	0.1							0	0	0	0	0	0	0	0	0	0	0	0	0	0	0
2003	8	Adelaide	13.4333	0	14.8	7.1	10.95	0.141385	0.92	0.98	0.64	0.56	0.073575052	3.39	6.99	11.63	2.75	6.25	11.36	2	4.5	7	2	3.5	5	0.2	0.3	0.1							0	0	0	0	0	0	0	0	0	0	0	0	0	0	0
2003	9	Adelaide	13.4333	4.10E-99	17.4	8.9	13.15	0.150845	0.92	0.98	0.64	0.56	0.047106903	3.39	6.99	11.63	2.75	6.25	11.36	2	4.5	7	2	3.5	5	0.2	0.3	0.1							6.61E-51	5.00E-51	7.91E-51	8.10E-51	6.12E-51	9.68E-51	4.68E-51	3.54E-51	5.59E-51	7.08E-51	5.35E-51	8.46E-51	8.67E-51	6.56E-51	1.04E-50
2003	10	Adelaide	13.4333	3.15E-101	18.6	8.9	13.75	0.153425	0.92	0.98	0.64	0.56	0.043091917	3.39	6.99	11.63	2.75	6.25	11.36	2	4.5	7	2	3.5	5	0.2	0.3	0.1							6.23E-52	4.71E-52	7.44E-52	7.63E-52	5.76E-52	9.11E-52	4.40E-52	3.33E-52	5.26E-52	6.63E-52	5.01E-52	7.93E-52	8.12E-52	6.14E-52	9.71E-52
2003	11	Adelaide	13.4333	3.94E-87	26.9	13.7	20.3	0.18159	0.92	0.98	0.64	0.56	0.036324281	3.39	6.99	11.63	2.75	6.25	11.36	2	4.5	7	2	3.5	5	0.2	0.3	0.1							9.13E-45	6.90E-45	1.09E-44	1.12E-44	8.45E-45	1.34E-44	6.46E-45	4.88E-45	7.72E-45	9.64E-45	7.29E-45	1.15E-44	1.18E-44	8.93E-45	1.41E-44
2003	12	Adelaide	13.4333	1.12E-86	27.5	16	21.75	0.187825	0.92	0.98	0.64	0.56	0.036208008	3.39	6.99	11.63	2.75	6.25	11.36	2	4.5	7	2	3.5	5	0.2	0.3	0.1							1.60E-44	1.21E-44	1.91E-44	1.95E-44	1.48E-44	2.34E-44	1.13E-44	8.53E-45	1.35E-44	1.68E-44	1.27E-44	2.01E-44	2.06E-44	1.56E-44	2.47E-44
2003	1	Brisbane	9.0375	75.88721882	28.6	19.72580645	24.16290323	0.198200484	0.92	0.98	0.64	0.56	0.033609388	3.39	6.99	11.63	2.75	6.25	11.36	2	4.5	7	2	3.5	5	0.2	0.3	0.1							1.76517362	1.334345834	2.109786011	2.161887338	1.634233217	2.583949596	1.248166236	0.943524987	1.491843995	1.857781635	1.404350914	2.220473761	2.27530853	1.719971579	2.71951385
2003	2	Brisbane	9.0375	62.46494717	28.1	21.13928571	24.61964286	0.200164464	0.92	0.98	0.64	0.56	0.032808622	3.39	6.99	11.63	2.75	6.25	11.36	2	4.5	7	2	3.5	5	0.2	0.3	0.1							1.64036258	1.239997556	1.960608286	2.009025657	1.518680648	2.401244943	1.159911504	0.876810681	1.386359414	1.724587668	1.303665738	2.06127652	2.112179901	1.596657927	2.524537846
2003	3	Brisbane	9.0375	71.88119343	26.9	18.54193548	22.72096774	0.192000161	0.92	0.98	0.64	0.56	0.035530532	3.39	6.99	11.63	2.75	6.25	11.36	2	4.5	7	2	3.5	5	0.2	0.3	0.1							1.610619652	1.217514016	1.925058687	1.972598159	1.491144047	2.357705754	1.138880078	0.860912417	1.361222052	1.699404204	1.284628829	2.031176524	2.081336583	1.57334257	2.48767303
2003	4	Brisbane	9.0375	60.34590158	25.6	16.19666667	20.89833334	0.184162833	0.92	0.98	0.64	0.56	0.036392832	3.39	6.99	11.63	2.75	6.25	11.36	2	4.5	7	2	3.5	5	0.2	0.3	0.1							1.395555273	1.054940627	1.668007588	1.709199163	1.292033122	2.042883739	0.986806597	0.745955671	1.179459477	1.474136419	1.11434239	1.761930022	1.805441019	1.364785127	2.157914758
2003	5	Brisbane	9.0375	31.40024382	23.6	12.66451613	18.13225807	0.17226871	0.92	0.98	0.64	0.56	0.035398104	3.39	6.99	11.63	2.75	6.25	11.36	2	4.5	7	2	3.5	5	0.2	0.3	0.1							0.957226352	0.723595108	1.144104322	1.172358066	0.886219397	1.401235901	0.676861245	0.511659007	0.809003924	1.00981839	0.763350951	1.20696383	1.236769894	0.934910162	1.47822276
2003	6	Brisbane	9.0375	0.588501176	21.8	10.87333333	16.33666667	0.164547667	0.92	0.98	0.64	0.56	0.035533489	3.39	6.99	11.63	2.75	6.25	11.36	2	4.5	7	2	3.5	5	0.2	0.3	0.1							0.12489004	0.094407996	0.149272148	0.152958435	0.115625709	0.182820298	0.088310594	0.066756534	0.105551348	0.131775045	0.099612571	0.157501304	0.16139081	0.121999985	0.192898914
2003	7	Brisbane	9.0375	0.000254079	20.6	9.038709677	14.81935484	0.158023226	0.92	0.98	0.64	0.56	0.038371967	3.39	6.99	11.63	2.75	6.25	11.36	2	4.5	7	2	3.5	5	0.2	0.3	0.1							0.002380949	0.001799828	0.002845778	0.002916055	0.00220433	0.003485352	0.001683585	0.001272671	0.002012269	0.002521427	0.001906019	0.003013681	0.003088104	0.002334387	0.003690991
2003	8	Brisbane	9.0375	2.46E-06	21.6	9.951612903	15.77580645	0.162135968	0.92	0.98	0.64	0.56	0.036174478	3.39	6.99	11.63	2.75	6.25	11.36	2	4.5	7	2	3.5	5	0.2	0.3	0.1							0.000248952	0.00018819	0.000297555	0.000304903	0.000230485	0.000364429	0.000176036	0.000133071	0.000210403	0.000262896	0.000198731	0.000314221	0.000321981	0.000243394	0.00038484
2003	9	Brisbane	9.0375	0.601739703	26.3	12.29666667	19.29833334	0.177282833	0.92	0.98	0.64	0.56	0.035951163	3.39	6.99	11.63	2.75	6.25	11.36	2	4.5	7	2	3.5	5	0.2	0.3	0.1							0.135124011	0.102144152	0.161504084	0.16549244	0.125100526	0.197801299	0.095547105	0.072226822	0.114200633	0.142650781	0.107833854	0.170500294	0.174710812	0.13206896	0.208819361
2003	10	Brisbane	9.0375	1.085969693	25.4	14.69032258	20.04516129	0.180494194	0.92	0.98	0.64	0.56	0.036254511	3.39	6.99	11.63	2.75	6.25	11.36	2	4.5	7	2	3.5	5	0.2	0.3	0.1							0.183896366	0.139012586	0.219798198	0.225226131	0.170254952	0.269196715	0.130034367	0.098296742	0.155420796	0.194216394	0.146813794	0.23213299	0.237865532	0.179809441	0.284303689
2003	11	Brisbane	9.0375	14.50984629	26.6	16.35333333	21.47666667	0.186649667	0.92	0.98	0.64	0.56	0.036307051	3.39	6.99	11.63	2.75	6.25	11.36	2	4.5	7	2	3.5	5	0.2	0.3	0.1							0.694523741	0.525010599	0.830114645	0.85061439	0.643004039	1.016678654	0.491102447	0.371238555	0.586979695	0.733549511	0.554511309	0.876759362	0.898411001	0.679134881	1.073806532
2003	12	Brisbane	9.0375	56.66238949	28	20.27419355	24.13709678	0.198089516	0.92	0.98	0.64	0.56	0.033652287	3.39	6.99	11.63	2.75	6.25	11.36	2	4.5	7	2	3.5	5	0.2	0.3	0.1							1.523288747	1.151498057	1.82067829	1.86564008	1.410291339	2.229866398	1.077127802	0.814232084	1.287413965	1.603297559	1.211979034	1.916307111	1.963630462	1.484365106	2.346987307
2003	1	Cairns	7.7971	91.26566586	31.1	23.3	27.2	0.21126	0.92	0.98	0.64	0.56	0.027781688	3.39	6.99	11.63	2.75	6.25	11.36	2	4.5	7	2	3.5	5	0.2	0.3	0.1							2.480930311	1.875407035	2.965278886	3.038506675	2.296895148	3.631710107	1.754282647	1.326113032	2.096768808	2.590564566	1.958282742	3.096316883	3.172780666	2.398396745	3.792198223
2003	2	Cairns	7.7971	108.0704072	31.5	24.4	27.95	0.214485	0.92	0.98	0.64	0.56	0.026681266	3.39	6.99	11.63	2.75	6.25	11.36	2	4.5	7	2	3.5	5	0.2	0.3	0.1							2.805086414	2.120446016	3.352719533	3.435515199	2.597005383	4.106226054	1.983495625	1.499381757	2.370730717	2.924564415	2.210762896	3.495523059	3.581845268	2.707620518	4.281123939
2003	3	Cairns	7.7971	124.3535728	30.6	23.1	26.85	0.209755	0.92	0.98	0.64	0.56	0.028406899	3.39	6.99	11.63	2.75	6.25	11.36	2	4.5	7	2	3.5	5	0.2	0.3	0.1							2.838772909	2.145910613	3.392982596	3.476772561	2.628193018	4.155538034	2.007315574	1.517387946	2.399201002	2.966782558	2.242676812	3.545983392	3.633551723	2.746706924	4.342924973
2003	4	Cairns	7.7971	97.56248351	29.8	21.5	25.65	0.204595	0.92	0.98	0.64	0.56	0.030793827	3.39	6.99	11.63	2.75	6.25	11.36	2	4.5	7	2	3.5	5	0.2	0.3	0.1							2.340841227	1.769509641	2.797840404	2.866933287	2.167197858	3.426640686	1.655224705	1.251232267	1.978371923	2.454385092	1.855340735	2.93355128	3.005995553	2.27231905	3.592851885
2003	5	Cairns	7.7971	64.92839326	27.9	19.6	23.75	0.196425	0.92	0.98	0.64	0.56	0.034261838	3.39	6.99	11.63	2.75	6.25	11.36	2	4.5	7	2	3.5	5	0.2	0.3	0.1							1.722520999	1.302103483	2.058806378	2.109648759	1.594744563	2.521512552	1.218006279	0.920726203	1.455795951	1.814453928	1.371598246	2.168687245	2.222243143	1.679857917	2.656088581
2003	6	Cairns	7.7971	71.95954925	26.8	19.2	23	0.1932	0.92	0.98	0.64	0.56	0.035240769	3.39	6.99	11.63	2.75	6.25	11.36	2	4.5	7	2	3.5	5	0.2	0.3	0.1							1.754255742	1.326092694	2.096736651	2.148515723	1.624125226	2.56796746	1.240446131	0.937689136	1.482616704	1.850257842	1.39866346	2.211481108	2.266093803	1.7130059	2.708500145
2003	7	Cairns	7.7971	71.3322884	25.9	18.6	22.25	0.189975	0.92	0.98	0.64	0.56	0.035923497	3.39	6.99	11.63	2.75	6.25	11.36	2	4.5	7	2	3.5	5	0.2	0.3	0.1							1.69807347	1.283622889	2.029585992	2.079706774	1.57211055	2.485725035	1.200719266	0.907658449	1.435134018	1.792596211	1.355075364	2.142562276	2.195473015	1.659621603	2.624092159
2003	8	Cairns	7.7971	58.05043633	26.8	18.4	22.6	0.19148	0.92	0.98	0.64	0.56	0.035643056	3.39	6.99	11.63	2.75	6.25	11.36	2	4.5	7	2	3.5	5	0.2	0.3	0.1							1.551157825	1.1725651	1.85398821	1.899772591	1.436093093	2.270662552	1.096834217	0.829128734	1.310967636	1.636904739	1.237383674	1.956475375	2.004790684	1.515479309	2.396183182
2003	9	Cairns	7.7971	57.32205509	28.8	17.6	23.2	0.19406	0.92	0.98	0.64	0.56	0.035007597	3.39	6.99	11.63	2.75	6.25	11.36	2	4.5	7	2	3.5	5	0.2	0.3	0.1							1.578845007	1.193494642	1.887080722	1.933682325	1.461726442	2.311192436	1.116412011	0.843928155	1.334367575	1.664739677	1.258424909	1.989744489	2.038881382	1.541249454	2.436929358
2003	10	Cairns	7.7971	60.68371287	30.4	21.2	25.8	0.20524	0.92	0.98	0.64	0.56	0.030488316	3.39	6.99	11.63	2.75	6.25	11.36	2	4.5	7	2	3.5	5	0.2	0.3	0.1							1.862716232	1.408081118	2.226371732	2.281352152	1.724540128	2.726737361	1.317139279	0.995663707	1.574282549	1.952260273	1.47577005	2.333397331	2.391020757	1.807441801	2.857816414
2003	11	Cairns	7.7971	82.85599088	31.5	22	26.75	0.209325	0.92	0.98	0.64	0.56	0.02859462	3.39	6.99	11.63	2.75	6.25	11.36	2	4.5	7	2	3.5	5	0.2	0.3	0.1							2.303699105	1.741432837	2.753447078	2.821443665	2.132810936	3.372270188	1.628961259	1.231378968	1.946981101	2.408203131	1.820430454	2.878353279	2.949434434	2.229562863	3.525248417
2003	12	Cairns	7.7971	120.5443897	31.8	24.4	28.1	0.21513	0.92	0.98	0.64	0.56	0.026513601	3.39	6.99	11.63	2.75	6.25	11.36	2	4.5	7	2	3.5	5	0.2	0.3	0.1							2.982183599	2.254318905	3.564391155	3.652414068	2.760965517	4.365469787	2.108722245	1.594044184	2.520405157	3.108475915	2.349786922	3.715339345	3.807089935	2.877889482	4.550342808
2003	1	Darwin	8.3606	43.40911742	32.1	24.8	28.45	0.216635	0.92	0.98	0.64	0.56	0.026208855	3.39	6.99	11.63	2.75	6.25	11.36	2	4.5	7	2	3.5	5	0.2	0.3	0.1							1.751831182	1.324259899	2.093838748	2.145546256	1.62188052	2.564418268	1.238731708	0.936393155	1.480567577	1.82523998	1.379751734	2.181579043	2.235453304	1.68984386	2.671877744
2003	2	Darwin	8.3606	97.74720447	31.1	24.4	27.75	0.213625	0.92	0.98	0.64	0.56	0.026935156	3.39	6.99	11.63	2.75	6.25	11.36	2	4.5	7	2	3.5	5	0.2	0.3	0.1							2.55209213	1.929200314	3.050333528	3.125661748	2.362778191	3.735880344	1.804601652	1.364150625	2.156911523	2.66173746	2.012084393	3.181384763	3.259949304	2.464290041	3.896384673
2003	3	Darwin	8.3606	119.1468966	31.9	24.6	28.25	0.215775	0.92	0.98	0.64	0.56	0.026367374	3.39	6.99	11.63	2.75	6.25	11.36	2	4.5	7	2	3.5	5	0.2	0.3	0.1							2.880855332	2.177721935	3.443280712	3.528312793	2.667153771	4.217140393	2.037072341	1.539881948	2.434767141	3.002241819	2.269481494	3.588365314	3.67698027	2.77953582	4.394832015
2003	4	Darwin	8.3606	98.22411083	34	24.5	29.25	0.220075	0.92	0.98	0.64	0.56	0.026077487	3.39	6.99	11.63	2.75	6.25	11.36	2	4.5	7	2	3.5	5	0.2	0.3	0.1							2.684709617	2.029449711	3.208841742	3.288084334	2.485558125	3.930012466	1.898376375	1.435037653	2.268993755	2.796694162	2.11410207	3.342688873	3.425236831	2.589235668	4.093941054
2003	5	Darwin	8.3606	45.3651698	33	22.9	27.95	0.214485	0.92	0.98	0.64	0.56	0.026681266	3.39	6.99	11.63	2.75	6.25	11.36	2	4.5	7	2	3.5	5	0.2	0.3	0.1							1.75510034	1.32673115	2.097746139	2.14955014	1.624907172	2.569203825	1.241043352	0.938140593	1.48333052	1.829855927	1.383241062	2.187096155	2.241106662	1.694117397	2.678634799
2003	6	Darwin	8.3606	16.43629257	32	19.9	25.95	0.205885	0.92	0.98	0.64	0.56	0.030182568	3.39	6.99	11.63	2.75	6.25	11.36	2	4.5	7	2	3.5	5	0.2	0.3	0.1							0.944627383	0.714071182	1.129045673	1.156927542	0.874555018	1.382792897	0.667952428	0.504924575	0.798355851	0.989626352	0.748087205	1.182829728	1.212039799	0.916215968	1.448664643
2003	7	Darwin	8.3606	14.25489299	31.7	20	25.85	0.205455	0.92	0.98	0.64	0.56	0.030386374	3.39	6.99	11.63	2.75	6.25	11.36	2	4.5	7	2	3.5	5	0.2	0.3	0.1							0.874457415	0.661027672	1.04517652	1.070987234	0.809590251	1.280074582	0.618334768	0.467417149	0.739051405	0.916367368	0.692708619	1.095268495	1.122316235	0.848391328	1.341424472
2003	8	Darwin	8.3606	14.48375042	31.6	21.3	26.45	0.208035	0.92	0.98	0.64	0.56	0.029175922	3.39	6.99	11.63	2.75	6.25	11.36	2	4.5	7	2	3.5	5	0.2	0.3	0.1							0.91375347	0.690732697	1.092144289	1.119114876	0.845971328	1.337598116	0.646121275	0.488421774	0.772262633	0.955967437	0.722643457	1.14259963	1.170816216	0.885053868	1.399393037
2003	9	Darwin	8.3606	18.15361409	33	23.4	28.2	0.21556	0.92	0.98	0.64	0.56	0.026413624	3.39	6.99	11.63	2.75	6.25	11.36	2	4.5	7	2	3.5	5	0.2	0.3	0.1							1.122261964	0.848350303	1.341359606	1.374484584	1.039012683	1.642823298	0.793559045	0.599874252	0.948484473	1.169624875	0.884153299	1.397969113	1.432492067	1.082862218	1.712155501
2003	10	Darwin	8.3606	14.22152604	34.1	25.2	29.65	0.221795	0.92	0.98	0.64	0.56	0.026380305	3.39	6.99	11.63	2.75	6.25	11.36	2	4.5	7	2	3.5	5	0.2	0.3	0.1							1.022780116	0.773149095	1.222456056	1.252644702	0.946910389	1.497196785	0.723214756	0.546698968	0.864406967	1.065894848	0.805740769	1.273988017	1.305449248	0.986826874	1.56031029
2003	11	Darwin	8.3606	24.57300298	33.8	25.1	29.45	0.220935	0.92	0.98	0.64	0.56	0.026194024	3.39	6.99	11.63	2.75	6.25	11.36	2	4.5	7	2	3.5	5	0.2	0.3	0.1							1.344643009	1.016454572	1.607155793	1.646844629	1.244897525	1.968355815	0.95080619	0.718741921	1.13643076	1.400959834	1.059026091	1.674467274	1.715818371	1.297036773	2.050795206
2003	12	Darwin	8.3606	35.01752662	32.7	25.4	29.05	0.219215	0.92	0.98	0.64	0.56	0.026025588	3.39	6.99	11.63	2.75	6.25	11.36	2	4.5	7	2	3.5	5	0.2	0.3	0.1							1.598540792	1.208383256	1.910621688	1.957804637	1.479961196	2.340024113	1.130339034	0.854455995	1.351013552	1.665097724	1.258695568	1.990172437	2.039319898	1.541580941	2.437453486
2003	1	Hobart	9.2985	1.22E-119	25	13.6	19.3	0.17729	0.92	0.98	0.64	0.56	0.035951954	3.39	6.99	11.63	2.75	6.25	11.36	2	4.5	7	2	3.5	5	0.2	0.3	0.1							6.00E-61	4.53E-61	7.17E-61	7.35E-61	5.55E-61	8.78E-61	4.24E-61	3.21E-61	5.07E-61	6.33E-61	4.79E-61	7.57E-61	7.76E-61	5.86E-61	9.27E-61
2003	2	Hobart	9.2985	1.03E-120	22.5	12.9	17.7	0.17041	0.92	0.98	0.64	0.56	0.035256721	3.39	6.99	11.63	2.75	6.25	11.36	2	4.5	7	2	3.5	5	0.2	0.3	0.1							1.69E-61	1.28E-61	2.03E-61	2.08E-61	1.57E-61	2.48E-61	1.20E-61	9.06E-62	1.43E-61	1.79E-61	1.35E-61	2.14E-61	2.19E-61	1.65E-61	2.62E-61
2003	3	Hobart	9.2985	2.51E-123	18.9	11.4	15.15	0.159445	0.92	0.98	0.64	0.56	0.037429211	3.39	6.99	11.63	2.75	6.25	11.36	2	4.5	7	2	3.5	5	0.2	0.3	0.1							7.56E-63	5.71E-63	9.03E-63	9.25E-63	6.99E-63	1.11E-62	5.34E-63	4.04E-63	6.39E-63	7.99E-63	6.04E-63	9.55E-63	9.79E-63	7.40E-63	1.17E-62
2003	4	Hobart	9.2985	3.27E-134	16.6	9.6	13.1	0.15063	0.92	0.98	0.64	0.56	0.047493207	3.39	6.99	11.63	2.75	6.25	11.36	2	4.5	7	2	3.5	5	0.2	0.3	0.1							2.23E-68	1.69E-68	2.67E-68	2.73E-68	2.07E-68	3.27E-68	1.58E-68	1.19E-68	1.89E-68	2.39E-68	1.81E-68	2.86E-68	2.93E-68	2.21E-68	3.50E-68
2003	5	Hobart	9.2985	0	15.4	8.5	11.95	0.145685	0.92	0.98	0.64	0.56	0.058929389	3.39	6.99	11.63	2.75	6.25	11.36	2	4.5	7	2	3.5	5	0.2	0.3	0.1							0	0	0	0	0	0	0	0	0	0	0	0	0	0	0
2003	6	Hobart	9.2985	0	13.4	6.5	9.95	0.137085	0.92	0.98	0.64	0.56	0.093638277	3.39	6.99	11.63	2.75	6.25	11.36	2	4.5	7	2	3.5	5	0.2	0.3	0.1							0	0	0	0	0	0	0	0	0	0	0	0	0	0	0
2003	7	Hobart	9.2985	0	12.3	4.8	8.55	0.131065	0.92	0.98	0.64	0.56	0.132920114	3.39	6.99	11.63	2.75	6.25	11.36	2	4.5	7	2	3.5	5	0.2	0.3	0.1							0	0	0	0	0	0	0	0	0	0	0	0	0	0	0
2003	8	Hobart	9.2985	0	13.6	5.7	9.65	0.135795	0.92	0.98	0.64	0.56	0.100874158	3.39	6.99	11.63	2.75	6.25	11.36	2	4.5	7	2	3.5	5	0.2	0.3	0.1							0	0	0	0	0	0	0	0	0	0	0	0	0	0	0
2003	9	Hobart	9.2985	0	13.9	5.4	9.65	0.135795	0.92	0.98	0.64	0.56	0.100874158	3.39	6.99	11.63	2.75	6.25	11.36	2	4.5	7	2	3.5	5	0.2	0.3	0.1							0	0	0	0	0	0	0	0	0	0	0	0	0	0	0
2003	10	Hobart	9.2985	0	15.4	6.8	11.1	0.14203	0.92	0.98	0.64	0.56	0.071058257	3.39	6.99	11.63	2.75	6.25	11.36	2	4.5	7	2	3.5	5	0.2	0.3	0.1							0	0	0	0	0	0	0	0	0	0	0	0	0	0	0
2003	11	Hobart	9.2985	4.47E-149	19.5	10.1	14.8	0.15794	0.92	0.98	0.64	0.56	0.038433875	3.39	6.99	11.63	2.75	6.25	11.36	2	4.5	7	2	3.5	5	0.2	0.3	0.1							9.83E-76	7.43E-76	1.18E-75	1.20E-75	9.10E-76	1.44E-75	6.95E-76	5.25E-76	8.31E-76	1.04E-75	7.87E-76	1.24E-75	1.28E-75	9.64E-76	1.52E-75
2003	12	Hobart	9.2985	8.38E-133	22	12.2	17.1	0.16783	0.92	0.98	0.64	0.56	0.035206934	3.39	6.99	11.63	2.75	6.25	11.36	2	4.5	7	2	3.5	5	0.2	0.3	0.1							1.51E-67	1.14E-67	1.80E-67	1.85E-67	1.39E-67	2.21E-67	1.07E-67	8.05E-68	1.27E-67	1.59E-67	1.20E-67	1.90E-67	1.95E-67	1.47E-67	2.33E-67
2003	1	Melbourne	14.8322	8.24E-97	27.7	13.6	20.65	0.183095	0.92	0.98	0.64	0.56	0.036382117	3.39	6.99	11.63	2.75	6.25	11.36	2	4.5	7	2	3.5	5	0.2	0.3	0.1							1.27E-49	9.57E-50	1.51E-49	1.55E-49	1.17E-49	1.85E-49	8.95E-50	6.77E-50	1.07E-49	1.34E-49	1.01E-49	1.60E-49	1.64E-49	1.24E-49	1.96E-49
2003	2	Melbourne	14.8322	1.03E-96	26	15.1	20.55	0.182665	0.92	0.98	0.64	0.56	0.03637046	3.39	6.99	11.63	2.75	6.25	11.36	2	4.5	7	2	3.5	5	0.2	0.3	0.1							1.41E-49	1.07E-49	1.69E-49	1.73E-49	1.31E-49	2.07E-49	9.99E-50	7.55E-50	1.19E-49	1.49E-49	1.13E-49	1.78E-49	1.83E-49	1.38E-49	2.18E-49
2003	3	Melbourne	14.8322	1.09E-97	23.7	12.9	18.3	0.17299	0.92	0.98	0.64	0.56	0.035468378	3.39	6.99	11.63	2.75	6.25	11.36	2	4.5	7	2	3.5	5	0.2	0.3	0.1							4.42E-50	3.34E-50	5.28E-50	5.41E-50	4.09E-50	6.46E-50	3.12E-50	2.36E-50	3.73E-50	4.66E-50	3.52E-50	5.57E-50	5.71E-50	4.31E-50	6.82E-50
2003	4	Melbourne	14.8322	3.41E-99	20.4	10.3	15.35	0.160305	0.92	0.98	0.64	0.56	0.036957747	3.39	6.99	11.63	2.75	6.25	11.36	2	4.5	7	2	3.5	5	0.2	0.3	0.1							7.06E-51	5.34E-51	8.44E-51	8.65E-51	6.54E-51	1.03E-50	4.99E-51	3.78E-51	5.97E-51	7.47E-51	5.64E-51	8.92E-51	9.14E-51	6.91E-51	1.09E-50
2003	5	Melbourne	14.8322	8.21E-146	18	8.2	13.1	0.15063	0.92	0.98	0.64	0.56	0.047493207	3.39	6.99	11.63	2.75	6.25	11.36	2	4.5	7	2	3.5	5	0.2	0.3	0.1							2.80E-74	2.12E-74	3.35E-74	3.43E-74	2.59E-74	4.10E-74	1.98E-74	1.50E-74	2.37E-74	3.00E-74	2.27E-74	3.58E-74	3.67E-74	2.78E-74	4.39E-74
2003	6	Melbourne	14.8322	0	14.7	7.5	11.1	0.14203	0.92	0.98	0.64	0.56	0.071058257	3.39	6.99	11.63	2.75	6.25	11.36	2	4.5	7	2	3.5	5	0.2	0.3	0.1							0	0	0	0	0	0	0	0	0	0	0	0	0	0	0
2003	7	Melbourne	14.8322	0	13.6	5.7	9.65	0.135795	0.92	0.98	0.64	0.56	0.100874158	3.39	6.99	11.63	2.75	6.25	11.36	2	4.5	7	2	3.5	5	0.2	0.3	0.1							0	0	0	0	0	0	0	0	0	0	0	0	0	0	0
2003	8	Melbourne	14.8322	0	13.7	5.4	9.55	0.135365	0.92	0.98	0.64	0.56	0.103421461	3.39	6.99	11.63	2.75	6.25	11.36	2	4.5	7	2	3.5	5	0.2	0.3	0.1							0	0	0	0	0	0	0	0	0	0	0	0	0	0	0
2003	9	Melbourne	14.8322	0	16.4	6.1	11.25	0.142675	0.92	0.98	0.64	0.56	0.06865969	3.39	6.99	11.63	2.75	6.25	11.36	2	4.5	7	2	3.5	5	0.2	0.3	0.1							0	0	0	0	0	0	0	0	0	0	0	0	0	0	0
2003	10	Melbourne	14.8322	0	16.4	7.5	11.95	0.145685	0.92	0.98	0.64	0.56	0.058929389	3.39	6.99	11.63	2.75	6.25	11.36	2	4.5	7	2	3.5	5	0.2	0.3	0.1							0	0	0	0	0	0	0	0	0	0	0	0	0	0	0
2003	11	Melbourne	14.8322	2.93E-130	22.8	10.4	16.6	0.16568	0.92	0.98	0.64	0.56	0.035359515	3.39	6.99	11.63	2.75	6.25	11.36	2	4.5	7	2	3.5	5	0.2	0.3	0.1							2.20E-66	1.66E-66	2.63E-66	2.69E-66	2.03E-66	3.22E-66	1.55E-66	1.17E-66	1.86E-66	2.32E-66	1.75E-66	2.77E-66	2.84E-66	2.15E-66	3.39E-66
2003	12	Melbourne	14.8322	8.13E-106	27.4	13.5	20.45	0.182235	0.92	0.98	0.64	0.56	0.036354822	3.39	6.99	11.63	2.75	6.25	11.36	2	4.5	7	2	3.5	5	0.2	0.3	0.1							3.96E-54	2.99E-54	4.73E-54	4.85E-54	3.67E-54	5.80E-54	2.80E-54	2.12E-54	3.35E-54	4.18E-54	3.16E-54	5.00E-54	5.12E-54	3.87E-54	6.12E-54
2003	1	Perth	11.4691	4.92E-41	32.1	16.8	24.45	0.199435	0.92	0.98	0.64	0.56	0.033114761	3.39	6.99	11.63	2.75	6.25	11.36	2	4.5	7	2	3.5	5	0.2	0.3	0.1							1.28E-21	9.68E-22	1.53E-21	1.57E-21	1.19E-21	1.87E-21	9.06E-22	6.85E-22	1.08E-21	1.35E-21	1.02E-21	1.61E-21	1.65E-21	1.25E-21	1.97E-21
2003	2	Perth	11.4691	1.83E-40	32.1	17.4	24.75	0.200725	0.92	0.98	0.64	0.56	0.032567123	3.39	6.99	11.63	2.75	6.25	11.36	2	4.5	7	2	3.5	5	0.2	0.3	0.1							2.51E-21	1.90E-21	3.00E-21	3.07E-21	2.32E-21	3.67E-21	1.77E-21	1.34E-21	2.12E-21	2.64E-21	1.99E-21	3.15E-21	3.23E-21	2.44E-21	3.86E-21
2003	3	Perth	11.4691	7.05E-40	31.2	16.5	23.85	0.196855	0.92	0.98	0.64	0.56	0.034110684	3.39	6.99	11.63	2.75	6.25	11.36	2	4.5	7	2	3.5	5	0.2	0.3	0.1							4.70E-21	3.55E-21	5.62E-21	5.76E-21	4.35E-21	6.88E-21	3.33E-21	2.51E-21	3.97E-21	4.95E-21	3.74E-21	5.92E-21	6.07E-21	4.59E-21	7.25E-21
2003	4	Perth	11.4691	4.56E-40	26.2	14.1	20.15	0.180945	0.92	0.98	0.64	0.56	0.036285786	3.39	6.99	11.63	2.75	6.25	11.36	2	4.5	7	2	3.5	5	0.2	0.3	0.1							3.35E-21	2.53E-21	4.01E-21	4.11E-21	3.10E-21	4.91E-21	2.37E-21	1.79E-21	2.83E-21	3.54E-21	2.68E-21	4.23E-21	4.34E-21	3.28E-21	5.18E-21
2003	5	Perth	11.4691	3.05E-41	24.2	12.7	18.45	0.173635	0.92	0.98	0.64	0.56	0.035536217	3.39	6.99	11.63	2.75	6.25	11.36	2	4.5	7	2	3.5	5	0.2	0.3	0.1							8.42E-22	6.37E-22	1.01E-21	1.03E-21	7.80E-22	1.23E-21	5.95E-22	4.50E-22	7.12E-22	8.89E-22	6.72E-22	1.06E-21	1.09E-21	8.23E-22	1.30E-21
2003	6	Perth	11.4691	8.31E-46	19.5	8.2	13.85	0.153855	0.92	0.98	0.64	0.56	0.042527029	3.39	6.99	11.63	2.75	6.25	11.36	2	4.5	7	2	3.5	5	0.2	0.3	0.1							3.50E-24	2.64E-24	4.18E-24	4.28E-24	3.24E-24	5.12E-24	2.47E-24	1.87E-24	2.96E-24	3.72E-24	2.82E-24	4.45E-24	4.56E-24	3.45E-24	5.45E-24
2003	7	Perth	11.4691	3.12E-66	18.2	7.8	13	0.1502	0.92	0.98	0.64	0.56	0.048291249	3.39	6.99	11.63	2.75	6.25	11.36	2	4.5	7	2	3.5	5	0.2	0.3	0.1							1.94E-34	1.46E-34	2.31E-34	2.37E-34	1.79E-34	2.83E-34	1.37E-34	1.04E-34	1.64E-34	2.08E-34	1.57E-34	2.48E-34	2.54E-34	1.92E-34	3.04E-34
2003	8	Perth	11.4691	0	18.7	7.5	13.1	0.15063	0.92	0.98	0.64	0.56	0.047493207	3.39	6.99	11.63	2.75	6.25	11.36	2	4.5	7	2	3.5	5	0.2	0.3	0.1							0	0	0	0	0	0	0	0	0	0	0	0	0	0	0
2003	9	Perth	11.4691	5.01E-53	20.2	9.1	14.65	0.157295	0.92	0.98	0.64	0.56	0.038940324	3.39	6.99	11.63	2.75	6.25	11.36	2	4.5	7	2	3.5	5	0.2	0.3	0.1							9.26E-28	7.00E-28	1.11E-27	1.13E-27	8.57E-28	1.36E-27	6.55E-28	4.95E-28	7.83E-28	9.81E-28	7.42E-28	1.17E-27	1.20E-27	9.09E-28	1.44E-27
2003	10	Perth	11.4691	7.29E-56	22.8	10.1	16.45	0.165035	0.92	0.98	0.64	0.56	0.035449729	3.39	6.99	11.63	2.75	6.25	11.36	2	4.5	7	2	3.5	5	0.2	0.3	0.1							3.92E-29	2.96E-29	4.68E-29	4.80E-29	3.63E-29	5.74E-29	2.77E-29	2.09E-29	3.31E-29	4.13E-29	3.13E-29	4.94E-29	5.06E-29	3.83E-29	6.05E-29
2003	11	Perth	11.4691	1.97E-45	28.4	14.6	21.5	0.18675	0.92	0.98	0.64	0.56	0.036300113	3.39	6.99	11.63	2.75	6.25	11.36	2	4.5	7	2	3.5	5	0.2	0.3	0.1							7.19E-24	5.43E-24	8.59E-24	8.80E-24	6.66E-24	1.05E-23	5.08E-24	3.84E-24	6.08E-24	7.59E-24	5.74E-24	9.07E-24	9.30E-24	7.03E-24	1.11E-23
2003	12	Perth	11.4691	5.45E-46	29.6	14.7	22.15	0.189545	0.92	0.98	0.64	0.56	0.035991278	3.39	6.99	11.63	2.75	6.25	11.36	2	4.5	7	2	3.5	5	0.2	0.3	0.1							3.86E-24	2.92E-24	4.61E-24	4.72E-24	3.57E-24	5.65E-24	2.73E-24	2.06E-24	3.26E-24	4.07E-24	3.08E-24	4.87E-24	4.99E-24	3.77E-24	5.96E-24
2003	1	Rockhampton	6.5028	60.88832863	32.9	22	27.45	0.212335	0.92	0.98	0.64	0.56	0.027372913	3.39	6.99	11.63	2.75	6.25	11.36	2	4.5	7	2	3.5	5	0.2	0.3	0.1							2.249264683	1.700284281	2.6883855	2.754775385	2.082414454	3.292586353	1.59047031	1.202282545	1.900975617	2.347329732	1.774414491	2.805595652	2.874880051	2.173205047	3.436138886
2003	2	Rockhampton	6.5028	91.21676901	30.4	23	26.7	0.20911	0.92	0.98	0.64	0.56	0.028689737	3.39	6.99	11.63	2.75	6.25	11.36	2	4.5	7	2	3.5	5	0.2	0.3	0.1							2.639007264	1.994901979	3.154216982	3.232110612	2.443245968	3.863111072	1.866059932	1.410608717	2.230368217	2.759083131	2.085670804	3.297735094	3.379172915	2.55441462	4.038884144
2003	3	Rockhampton	6.5028	89.72678725	30.1	21.2	25.65	0.204595	0.92	0.98	0.64	0.56	0.030793827	3.39	6.99	11.63	2.75	6.25	11.36	2	4.5	7	2	3.5	5	0.2	0.3	0.1							2.458147543	1.858184881	2.938048269	3.010603596	2.275802403	3.59835955	1.738172797	1.31393513	2.077513855	2.577381419	1.948317219	3.080560009	3.156634674	2.386191522	3.772900072
2003	4	Rockhampton	6.5028	70.87798746	29.6	18.9	24.25	0.198575	0.92	0.98	0.64	0.56	0.033462647	3.39	6.99	11.63	2.75	6.25	11.36	2	4.5	7	2	3.5	5	0.2	0.3	0.1							2.020074634	1.527032889	2.414450996	2.474076048	1.870225699	2.957086474	1.428408472	1.079775311	1.707274672	2.125642562	1.606834741	2.540628803	2.603369826	1.967962609	3.111622097
2003	5	Rockhampton	6.5028	47.20319188	27.1	15.3	21.2	0.18546	0.92	0.98	0.64	0.56	0.036368336	3.39	6.99	11.63	2.75	6.25	11.36	2	4.5	7	2	3.5	5	0.2	0.3	0.1							1.465900043	1.108116274	1.75208567	1.795353559	1.357159724	2.145857938	1.036547861	0.783556532	1.238911658	1.548393011	1.170475097	1.850683625	1.896386399	1.433533372	2.266615279
2003	6	Rockhampton	6.5028	2.075840292	25.6	13.3	19.45	0.177935	0.92	0.98	0.64	0.56	0.036021665	3.39	6.99	11.63	2.75	6.25	11.36	2	4.5	7	2	3.5	5	0.2	0.3	0.1							0.296613072	0.224218407	0.35452043	0.363275339	0.274610344	0.434197078	0.209737115	0.158546356	0.2506838	0.313163916	0.236729669	0.374302472	0.3835459	0.289933448	0.458425032
2003	7	Rockhampton	6.5028	0.011587293	23.5	11.5	17.5	0.16955	0.92	0.98	0.64	0.56	0.035217539	3.39	6.99	11.63	2.75	6.25	11.36	2	4.5	7	2	3.5	5	0.2	0.3	0.1							0.021400097	0.016176952	0.025578008	0.026209659	0.01981264	0.031326534	0.015132153	0.011438833	0.018086383	0.022570537	0.017061722	0.026976951	0.027643149	0.020896257	0.033039883
2003	8	Rockhampton	6.5028	0.000721135	25.6	12	18.8	0.17514	0.92	0.98	0.64	0.56	0.035705829	3.39	6.99	11.63	2.75	6.25	11.36	2	4.5	7	2	3.5	5	0.2	0.3	0.1							0.005470009	0.004134938	0.006537911	0.006699366	0.005064244	0.008007274	0.003867881	0.002923843	0.004623002	0.00577286	0.004363872	0.006899887	0.00707028	0.005344629	0.008450601
2003	9	Rockhampton	6.5028	0.670310791	30.2	14.7	22.45	0.190835	0.92	0.98	0.64	0.56	0.035771475	3.39	6.99	11.63	2.75	6.25	11.36	2	4.5	7	2	3.5	5	0.2	0.3	0.1							0.181517653	0.137214448	0.216955092	0.222312815	0.168052692	0.265714637	0.128352364	0.097025267	0.153410417	0.191583871	0.144823794	0.228986524	0.234641364	0.177372199	0.280450071
2003	10	Rockhampton	6.5028	7.736416964	30.5	18.3	24.4	0.19922	0.92	0.98	0.64	0.56	0.033203107	3.39	6.99	11.63	2.75	6.25	11.36	2	4.5	7	2	3.5	5	0.2	0.3	0.1							0.672623937	0.508455904	0.803939373	0.823792717	0.62272876	0.984620624	0.475616947	0.359532617	0.568470982	0.707531211	0.534843323	0.845661546	0.866545222	0.655046617	1.035719641
2003	11	Rockhampton	6.5028	37.13047742	31.1	19.3	25.2	0.20266	0.92	0.98	0.64	0.56	0.031698802	3.39	6.99	11.63	2.75	6.25	11.36	2	4.5	7	2	3.5	5	0.2	0.3	0.1							1.54016782	1.164257437	1.840852642	1.886312639	1.425918325	2.254574832	1.08906311	0.823254329	1.301679386	1.616846098	1.222220766	1.932500713	1.980223966	1.496908615	2.366820337
2003	12	Rockhampton	6.5028	65.61268488	32.1	21.8	26.95	0.210185	0.92	0.98	0.64	0.56	0.02822287	3.39	6.99	11.63	2.75	6.25	11.36	2	4.5	7	2	3.5	5	0.2	0.3	0.1							2.271039588	1.716744562	2.714411488	2.781444088	2.102574098	3.324461549	1.605867493	1.213921721	1.91937877	2.372845818	1.793702838	2.836093207	2.906130746	2.196828352	3.47349061
2003	1	Sydney	19.9022	2.98E-20	27.6	19.9	23.75	0.196425	0.92	0.98	0.64	0.56	0.034261838	3.39	6.99	11.63	2.75	6.25	11.36	2	4.5	7	2	3.5	5	0.2	0.3	0.1							2.31E-11	1.75E-11	2.76E-11	2.83E-11	2.14E-11	3.38E-11	1.63E-11	1.23E-11	1.95E-11	2.43E-11	1.84E-11	2.91E-11	2.98E-11	2.25E-11	3.56E-11
2003	2	Sydney	19.9022	3.37E-19	27.2	20.3	23.75	0.196425	0.92	0.98	0.64	0.56	0.034261838	3.39	6.99	11.63	2.75	6.25	11.36	2	4.5	7	2	3.5	5	0.2	0.3	0.1							7.77E-11	5.87E-11	9.28E-11	9.51E-11	7.19E-11	1.14E-10	5.49E-11	4.15E-11	6.56E-11	8.18E-11	6.19E-11	9.78E-11	1.00E-10	7.58E-11	1.20E-10
2003	3	Sydney	19.9022	2.06E-18	24.6	17.9	21.25	0.185675	0.92	0.98	0.64	0.56	0.036360081	3.39	6.99	11.63	2.75	6.25	11.36	2	4.5	7	2	3.5	5	0.2	0.3	0.1							1.75E-10	1.32E-10	2.09E-10	2.15E-10	1.62E-10	2.57E-10	1.24E-10	9.37E-11	1.48E-10	1.85E-10	1.40E-10	2.21E-10	2.27E-10	1.71E-10	2.71E-10
2003	4	Sydney	19.9022	2.45E-18	21.9	15	18.45	0.173635	0.92	0.98	0.64	0.56	0.035536217	3.39	6.99	11.63	2.75	6.25	11.36	2	4.5	7	2	3.5	5	0.2	0.3	0.1							1.81E-10	1.37E-10	2.17E-10	2.22E-10	1.68E-10	2.65E-10	1.28E-10	9.69E-11	1.53E-10	1.91E-10	1.45E-10	2.29E-10	2.34E-10	1.77E-10	2.80E-10
2003	5	Sydney	19.9022	3.31E-18	20.3	13.1	16.7	0.16611	0.92	0.98	0.64	0.56	0.035311628	3.39	6.99	11.63	2.75	6.25	11.36	2	4.5	7	2	3.5	5	0.2	0.3	0.1							2.02E-10	1.53E-10	2.42E-10	2.48E-10	1.87E-10	2.96E-10	1.43E-10	1.08E-10	1.71E-10	2.13E-10	1.61E-10	2.55E-10	2.61E-10	1.97E-10	3.12E-10
2003	6	Sydney	19.9022	1.09E-20	19.5	10.4	14.95	0.158585	0.92	0.98	0.64	0.56	0.037973979	3.39	6.99	11.63	2.75	6.25	11.36	2	4.5	7	2	3.5	5	0.2	0.3	0.1							1.06E-11	8.02E-12	1.27E-11	1.30E-11	9.82E-12	1.55E-11	7.50E-12	5.67E-12	8.97E-12	1.12E-11	8.49E-12	1.34E-11	1.38E-11	1.04E-11	1.64E-11
2003	7	Sydney	19.9022	3.78E-59	17.4	8.2	12.8	0.14934	0.92	0.98	0.64	0.56	0.049992064	3.39	6.99	11.63	2.75	6.25	11.36	2	4.5	7	2	3.5	5	0.2	0.3	0.1							4.98E-31	3.76E-31	5.95E-31	6.10E-31	4.61E-31	7.29E-31	3.52E-31	2.66E-31	4.21E-31	5.35E-31	4.04E-31	6.39E-31	6.55E-31	4.95E-31	7.83E-31
2003	8	Sydney	19.9022	1.65E-26	18.9	8.9	13.9	0.15407	0.92	0.98	0.64	0.56	0.042255011	3.39	6.99	11.63	2.75	6.25	11.36	2	4.5	7	2	3.5	5	0.2	0.3	0.1							1.19E-14	8.99E-15	1.42E-14	1.46E-14	1.10E-14	1.74E-14	8.41E-15	6.36E-15	1.01E-14	1.27E-14	9.57E-15	1.51E-14	1.55E-14	1.17E-14	1.85E-14
2003	9	Sydney	19.9022	1.31E-28	22.4	11.9	17.15	0.168045	0.92	0.98	0.64	0.56	0.035202585	3.39	6.99	11.63	2.75	6.25	11.36	2	4.5	7	2	3.5	5	0.2	0.3	0.1							1.29E-15	9.75E-16	1.54E-15	1.58E-15	1.19E-15	1.89E-15	9.12E-16	6.89E-16	1.09E-15	1.36E-15	1.03E-15	1.63E-15	1.67E-15	1.26E-15	1.99E-15
2003	10	Sydney	19.9022	6.42E-24	21.2	12.8	17	0.1674	0.92	0.98	0.64	0.56	0.035221089	3.39	6.99	11.63	2.75	6.25	11.36	2	4.5	7	2	3.5	5	0.2	0.3	0.1							2.84E-13	2.15E-13	3.40E-13	3.48E-13	2.63E-13	4.16E-13	2.01E-13	1.52E-13	2.40E-13	3.00E-13	2.27E-13	3.58E-13	3.67E-13	2.78E-13	4.39E-13
2003	11	Sydney	19.9022	1.27E-23	22.9	15.4	19.15	0.176645	0.92	0.98	0.64	0.56	0.035879572	3.39	6.99	11.63	2.75	6.25	11.36	2	4.5	7	2	3.5	5	0.2	0.3	0.1							4.17E-13	3.15E-13	4.99E-13	5.11E-13	3.86E-13	6.11E-13	2.95E-13	2.23E-13	3.53E-13	4.41E-13	3.33E-13	5.27E-13	5.40E-13	4.08E-13	6.45E-13
2003	12	Sydney	19.9022	7.41E-23	26.5	18.9	22.7	0.19191	0.92	0.98	0.64	0.56	0.035550607	3.39	6.99	11.63	2.75	6.25	11.36	2	4.5	7	2	3.5	5	0.2	0.3	0.1							1.10E-12	8.32E-13	1.32E-12	1.35E-12	1.02E-12	1.61E-12	7.79E-13	5.89E-13	9.31E-13	1.16E-12	8.78E-13	1.39E-12	1.42E-12	1.08E-12	1.70E-12
2003	1	Thursday Island	7.0388	32.55544827	30.9	24.4	27.65	0.213195	0.92	0.98	0.64	0.56	0.027073973	3.39	6.99	11.63	2.75	6.25	11.36	2	4.5	7	2	3.5	5	0.2	0.3	0.1							1.597250101	1.207407586	1.909079017	1.95622387	1.478766248	2.338134736	1.129426378	0.853766091	1.349922719	1.666194975	1.259525012	1.991483903	2.040663751	1.542596798	2.439059697
2003	2	Thursday Island	7.0388	86.94376868	31.4	24.9	28.15	0.215345	0.92	0.98	0.64	0.56	0.026462389	3.39	6.99	11.63	2.75	6.25	11.36	2	4.5	7	2	3.5	5	0.2	0.3	0.1							2.671225958	2.019257023	3.192725687	3.271570293	2.473074683	3.910274411	1.888841989	1.427830334	2.257597984	2.784149998	2.104619573	3.32769573	3.409873431	2.577622029	4.075578279
2003	3	Thursday Island	7.0388	115.921588	30.8	24.7	27.75	0.213625	0.92	0.98	0.64	0.56	0.026935156	3.39	6.99	11.63	2.75	6.25	11.36	2	4.5	7	2	3.5	5	0.2	0.3	0.1							3.028975403	2.289690184	3.620318059	3.709722091	2.80428631	4.433965976	2.141809048	1.619055456	2.55995145	3.159109031	2.38806196	3.775857494	3.869102584	2.924766638	4.624462101
2003	4	Thursday Island	7.0388	106.3389038	31.3	25.5	28.4	0.21642	0.92	0.98	0.64	0.56	0.026244376	3.39	6.99	11.63	2.75	6.25	11.36	2	4.5	7	2	3.5	5	0.2	0.3	0.1							2.982981246	2.254921869	3.565344527	3.653390983	2.761703995	4.366637424	2.109286267	1.594470545	2.521079292	3.108135028	2.349529236	3.714931907	3.806672435	2.877573881	4.5498438
2003	5	Thursday Island	7.0388	43.19731841	30.6	24.7	27.65	0.213195	0.92	0.98	0.64	0.56	0.027073973	3.39	6.99	11.63	2.75	6.25	11.36	2	4.5	7	2	3.5	5	0.2	0.3	0.1							1.839879914	1.390818485	2.199077111	2.253383489	1.703397806	2.693308414	1.300991564	0.983457182	1.554982338	1.919297839	1.450852793	2.293999687	2.350650185	1.776924517	2.809564352
2003	6	Thursday Island	7.0388	25.08249638	29.6	23.8	26.7	0.20911	0.92	0.98	0.64	0.56	0.028689737	3.39	6.99	11.63	2.75	6.25	11.36	2	4.5	7	2	3.5	5	0.2	0.3	0.1							1.330115971	1.005473164	1.589792662	1.629052713	1.231448101	1.947090409	0.940534023	0.710976892	1.124153172	1.39063677	1.051222588	1.662128853	1.703175252	1.287479473	2.035683788
2003	7	Thursday Island	7.0388	11.35271285	29.3	23.2	26.25	0.207175	0.92	0.98	0.64	0.56	0.029574729	3.39	6.99	11.63	2.75	6.25	11.36	2	4.5	7	2	3.5	5	0.2	0.3	0.1							0.87117081	0.658543232	1.041248276	1.066961982	0.806547446	1.275263486	0.616010787	0.465660385	0.736273717	0.911914914	0.68934288	1.089946795	1.116863114	0.844269157	1.334906747
2003	8	Thursday Island	7.0388	10.67218032	29.1	23.2	26.15	0.206745	0.92	0.98	0.64	0.56	0.029776408	3.39	6.99	11.63	2.75	6.25	11.36	2	4.5	7	2	3.5	5	0.2	0.3	0.1							0.839597387	0.634675968	1.003510817	1.028292593	0.777316136	1.229044726	0.593685006	0.44878368	0.709589304	0.879106768	0.664542253	1.05073356	1.076681506	0.813894716	1.286880539
2003	9	Thursday Island	7.0388	9.738982244	29.8	23.9	26.85	0.209755	0.92	0.98	0.64	0.56	0.028406899	3.39	6.99	11.63	2.75	6.25	11.36	2	4.5	7	2	3.5	5	0.2	0.3	0.1							0.836133347	0.6320574	0.999370498	1.024050029	0.774109059	1.223973892	0.59123556	0.446932074	0.706661656	0.873837363	0.660558956	1.044435416	1.070227828	0.809016194	1.279166919
2003	10	Thursday Island	7.0388	12.55149348	30.9	24.2	27.55	0.212765	0.92	0.98	0.64	0.56	0.027220052	3.39	6.99	11.63	2.75	6.25	11.36	2	4.5	7	2	3.5	5	0.2	0.3	0.1							0.986720121	0.745890301	1.179356117	1.208480407	0.91352532	1.444410356	0.697716488	0.52742409	0.833930708	1.029520987	0.778244714	1.230512937	1.260900549	0.953151223	1.507064409
2003	11	Thursday Island	7.0388	16.24859032	31.8	25.3	28.55	0.217065	0.92	0.98	0.64	0.56	0.026146445	3.39	6.99	11.63	2.75	6.25	11.36	2	4.5	7	2	3.5	5	0.2	0.3	0.1							1.172008333	0.885955024	1.40081789	1.435411195	1.085068872	1.715644527	0.82873504	0.626464805	0.990527829	1.221013299	0.922999296	1.459390027	1.495429776	1.130438654	1.787380451
2003	12	Thursday Island	7.0388	16.17187127	31.3	25.6	28.45	0.216635	0.92	0.98	0.64	0.56	0.026208855	3.39	6.99	11.63	2.75	6.25	11.36	2	4.5	7	2	3.5	5	0.2	0.3	0.1							1.165336428	0.880911538	1.392843438	1.427239813	1.078891888	1.705877857	0.82401729	0.622898522	0.98488904	1.214168728	0.917825287	1.4512092	1.487046922	1.124101813	1.777361025
2003	1	Townsville	7.3845	19.76318396	32.6	24.3	28.45	0.216635	0.92	0.98	0.64	0.56	0.026208855	3.39	6.99	11.63	2.75	6.25	11.36	2	4.5	7	2	3.5	5	0.2	0.3	0.1							1.257732857	0.950756673	1.503278293	1.540401866	1.164434359	1.84113238	0.889351432	0.672286491	1.062978275	1.31043694	0.990597215	1.566271722	1.604950922	1.213228859	1.918283258
2003	2	Townsville	7.3845	28.48465834	32	25	28.5	0.21685	0.92	0.98	0.64	0.56	0.026176188	3.39	6.99	11.63	2.75	6.25	11.36	2	4.5	7	2	3.5	5	0.2	0.3	0.1							1.512534125	1.143368327	1.807824058	1.852468412	1.400334494	2.214123244	1.069523136	0.808483497	1.278324651	1.575843196	1.191225486	1.883492871	1.930005872	1.458947305	2.306798234
2003	3	Townsville	7.3845	56.90923362	31.6	23.4	27.5	0.21255	0.92	0.98	0.64	0.56	0.027295664	3.39	6.99	11.63	2.75	6.25	11.36	2	4.5	7	2	3.5	5	0.2	0.3	0.1							2.045960759	1.54660096	2.445390832	2.505779946	1.894191594	2.99497988	1.446712726	1.093612027	1.72915244	2.134932739	1.613857455	2.551732689	2.614747923	1.976563641	3.125221523
2003	4	Townsville	7.3845	31.67022603	30.5	21.2	25.85	0.205455	0.92	0.98	0.64	0.56	0.030386374	3.39	6.99	11.63	2.75	6.25	11.36	2	4.5	7	2	3.5	5	0.2	0.3	0.1							1.386884967	1.048386492	1.657644591	1.698580251	1.284005979	2.030191711	0.980675765	0.741321198	1.172131731	1.453353938	1.098632311	1.737090206	1.779987782	1.345544288	2.127492322
2003	5	Townsville	7.3845	14.62911023	28.8	18.3	23.55	0.195565	0.92	0.98	0.64	0.56	0.034550172	3.39	6.99	11.63	2.75	6.25	11.36	2	4.5	7	2	3.5	5	0.2	0.3	0.1							0.832366681	0.629210068	0.99486847	1.019436823	0.770621803	1.218460057	0.588572124	0.444918706	0.703478242	0.877123755	0.663043236	1.048363406	1.074252821	0.812058803	1.283977705
2003	6	Townsville	7.3845	10.99236113	27.4	16.2	21.8	0.18804	0.92	0.98	0.64	0.56	0.036185631	3.39	6.99	11.63	2.75	6.25	11.36	2	4.5	7	2	3.5	5	0.2	0.3	0.1							0.675071197	0.510305859	0.806864408	0.826789987	0.624994483	0.988203046	0.477347421	0.360840733	0.570539295	0.7128916	0.538895396	0.852068436	0.873110331	0.660009372	1.043566447
2003	7	Townsville	7.3845	4.487797811	26.8	15.2	21	0.1846	0.92	0.98	0.64	0.56	0.036389329	3.39	6.99	11.63	2.75	6.25	11.36	2	4.5	7	2	3.5	5	0.2	0.3	0.1							0.422044151	0.319035391	0.504439244	0.51689641	0.390736958	0.617809377	0.298430281	0.225592088	0.35669241	0.445806656	0.336998156	0.532840869	0.545999415	0.412736763	0.652594122
2003	8	Townsville	7.3845	1.736318425	27	16.2	21.6	0.18718	0.92	0.98	0.64	0.56	0.036267195	3.39	6.99	11.63	2.75	6.25	11.36	2	4.5	7	2	3.5	5	0.2	0.3	0.1							0.266715837	0.201618221	0.318786399	0.326658853	0.246930883	0.390432007	0.188596577	0.142565612	0.225416024	0.281688222	0.212936281	0.336681822	0.344996205	0.260792618	0.412349335
2003	9	Townsville	7.3845	4.507519812	29.2	17.5	23.35	0.194705	0.92	0.98	0.64	0.56	0.034819107	3.39	6.99	11.63	2.75	6.25	11.36	2	4.5	7	2	3.5	5	0.2	0.3	0.1							0.457906547	0.346144814	0.547303006	0.560818695	0.423939085	0.670306549	0.323788825	0.244761345	0.387001667	0.482698992	0.364886141	0.576935645	0.591183115	0.446892429	0.706598973
2003	10	Townsville	7.3845	12.27141719	30.6	22.7	26.65	0.208895	0.92	0.98	0.64	0.56	0.028785626	3.39	6.99	11.63	2.75	6.25	11.36	2	4.5	7	2	3.5	5	0.2	0.3	0.1							0.905646305	0.684604257	1.082454373	1.109185667	0.838465552	1.325730442	0.640388643	0.484088312	0.765410828	0.946978406	0.715848388	1.131855683	1.159806946	0.876731642	1.386234443
2003	11	Townsville	7.3845	13.25102546	31.6	22.9	27.25	0.211475	0.92	0.98	0.64	0.56	0.027697119	3.39	6.99	11.63	2.75	6.25	11.36	2	4.5	7	2	3.5	5	0.2	0.3	0.1							0.974076781	0.736332835	1.164244437	1.192995542	0.901819863	1.425902403	0.688776297	0.520665941	0.823245136	1.017002809	0.768781861	1.215550853	1.245568974	0.941561642	1.488739673
2003	12	Townsville	7.3845	19.54692389	32.8	24.9	28.85	0.218355	0.92	0.98	0.64	0.56	0.026033368	3.39	6.99	11.63	2.75	6.25	11.36	2	4.5	7	2	3.5	5	0.2	0.3	0.1							1.265602326	0.956705432	1.512684108	1.550039958	1.171720071	1.852652103	0.894915987	0.676492899	1.06962919	1.31831142	0.996549762	1.575683525	1.61459515	1.22051921	1.929810316
2004	1	Adelaide	13.4064	1.69E-86	24.5	14.8	19.65	0.178795	0.92	0.98	0.64	0.56	0.03610887	3.39	6.99	11.63	2.75	6.25	11.36	2	4.5	7	2	3.5	5	0.2	0.3	0.1							1.87E-44	1.41E-44	2.24E-44	2.29E-44	1.73E-44	2.74E-44	1.32E-44	1.00E-44	1.58E-44	1.97E-44	1.49E-44	2.36E-44	2.42E-44	1.83E-44	2.89E-44
2004	2	Adelaide	13.4064	7.35E-86	30.2	16.7	23.45	0.195135	0.92	0.98	0.64	0.56	0.034687118	3.39	6.99	11.63	2.75	6.25	11.36	2	4.5	7	2	3.5	5	0.2	0.3	0.1							4.36E-44	3.30E-44	5.21E-44	5.34E-44	4.04E-44	6.38E-44	3.08E-44	2.33E-44	3.68E-44	4.59E-44	3.47E-44	5.49E-44	5.63E-44	4.25E-44	6.73E-44
2004	3	Adelaide	13.4064	1.93E-86	26.3	13.1	19.7	0.17901	0.92	0.98	0.64	0.56	0.036129429	3.39	6.99	11.63	2.75	6.25	11.36	2	4.5	7	2	3.5	5	0.2	0.3	0.1							2.00E-44	1.51E-44	2.39E-44	2.45E-44	1.85E-44	2.93E-44	1.41E-44	1.07E-44	1.69E-44	2.11E-44	1.60E-44	2.52E-44	2.59E-44	1.96E-44	3.09E-44
2004	4	Adelaide	13.4064	6.05E-88	23	12.8	17.9	0.17127	0.92	0.98	0.64	0.56	0.035313791	3.39	6.99	11.63	2.75	6.25	11.36	2	4.5	7	2	3.5	5	0.2	0.3	0.1							3.43E-45	2.60E-45	4.11E-45	4.21E-45	3.18E-45	5.03E-45	2.43E-45	1.84E-45	2.90E-45	3.62E-45	2.74E-45	4.33E-45	4.44E-45	3.35E-45	5.30E-45
2004	5	Adelaide	13.4064	1.68E-92	18.3	8.5	13.4	0.15192	0.92	0.98	0.64	0.56	0.045298349	3.39	6.99	11.63	2.75	6.25	11.36	2	4.5	7	2	3.5	5	0.2	0.3	0.1							1.38E-47	1.05E-47	1.65E-47	1.69E-47	1.28E-47	2.02E-47	9.78E-48	7.39E-48	1.17E-47	1.48E-47	1.12E-47	1.77E-47	1.81E-47	1.37E-47	2.16E-47
2004	6	Adelaide	13.4064	1.76E-123	16.1	9.4	12.75	0.149125	0.92	0.98	0.64	0.56	0.050439716	3.39	6.99	11.63	2.75	6.25	11.36	2	4.5	7	2	3.5	5	0.2	0.3	0.1							4.11E-63	3.11E-63	4.91E-63	5.04E-63	3.81E-63	6.02E-63	2.91E-63	2.20E-63	3.47E-63	4.42E-63	3.34E-63	5.28E-63	5.41E-63	4.09E-63	6.47E-63
2004	7	Adelaide	13.4064	0	14.6	7.6	11.1	0.14203	0.92	0.98	0.64	0.56	0.071058257	3.39	6.99	11.63	2.75	6.25	11.36	2	4.5	7	2	3.5	5	0.2	0.3	0.1							0	0	0	0	0	0	0	0	0	0	0	0	0	0	0
2004	8	Adelaide	13.4064	2.19E-99	16.3	8.3	12.3	0.14719	0.92	0.98	0.64	0.56	0.054895848	3.39	6.99	11.63	2.75	6.25	11.36	2	4.5	7	2	3.5	5	0.2	0.3	0.1							4.29E-51	3.25E-51	5.13E-51	5.26E-51	3.98E-51	6.29E-51	3.04E-51	2.30E-51	3.63E-51	4.64E-51	3.51E-51	5.54E-51	5.68E-51	4.29E-51	6.79E-51
2004	9	Adelaide	13.4064	1.81E-101	17.7	8.4	13.05	0.150415	0.92	0.98	0.64	0.56	0.047887954	3.39	6.99	11.63	2.75	6.25	11.36	2	4.5	7	2	3.5	5	0.2	0.3	0.1							4.34E-52	3.28E-52	5.19E-52	5.32E-52	4.02E-52	6.36E-52	3.07E-52	2.32E-52	3.67E-52	4.65E-52	3.52E-52	5.56E-52	5.70E-52	4.31E-52	6.81E-52
2004	10	Adelaide	13.4064	2.11E-100	23.1	11.2	17.15	0.168045	0.92	0.98	0.64	0.56	0.035202585	3.39	6.99	11.63	2.75	6.25	11.36	2	4.5	7	2	3.5	5	0.2	0.3	0.1							1.99E-51	1.51E-51	2.38E-51	2.44E-51	1.85E-51	2.92E-51	1.41E-51	1.07E-51	1.69E-51	2.10E-51	1.59E-51	2.51E-51	2.58E-51	1.95E-51	3.08E-51
2004	11	Adelaide	13.4064	4.09E-96	24.4	13.3	18.85	0.175355	0.92	0.98	0.64	0.56	0.035730721	3.39	6.99	11.63	2.75	6.25	11.36	2	4.5	7	2	3.5	5	0.2	0.3	0.1							2.87E-49	2.17E-49	3.43E-49	3.52E-49	2.66E-49	4.20E-49	2.03E-49	1.53E-49	2.43E-49	3.03E-49	2.29E-49	3.62E-49	3.71E-49	2.81E-49	4.44E-49
2004	12	Adelaide	13.4064	7.30E-95	26.1	15	20.55	0.182665	0.92	0.98	0.64	0.56	0.03637046	3.39	6.99	11.63	2.75	6.25	11.36	2	4.5	7	2	3.5	5	0.2	0.3	0.1							1.25E-48	9.45E-49	1.49E-48	1.53E-48	1.16E-48	1.83E-48	8.84E-49	6.68E-49	1.06E-48	1.32E-48	9.98E-49	1.58E-48	1.62E-48	1.22E-48	1.93E-48
2004	1	Brisbane	9.12	99.36726829	30.1	22.21935484	26.15967742	0.206786613	0.92	0.98	0.64	0.56	0.02975684	3.39	6.99	11.63	2.75	6.25	11.36	2	4.5	7	2	3.5	5	0.2	0.3	0.1							2.252011553	1.70236072	2.691668637	2.7581396	2.084957561	3.296607358	1.59241264	1.203750809	1.903297146	2.357922732	1.782422045	2.818256707	2.887853773	2.183012259	3.451645449
2004	2	Brisbane	9.12	93.78951463	30.6	21.99655172	26.29827586	0.207382586	0.92	0.98	0.64	0.56	0.029477845	3.39	6.99	11.63	2.75	6.25	11.36	2	4.5	7	2	3.5	5	0.2	0.3	0.1							2.206180236	1.6677155	2.636889735	2.702007929	2.042526006	3.229517179	1.560005005	1.179252939	1.864562613	2.309056178	1.745482403	2.759850004	2.828004711	2.137770621	3.380112138
2004	3	Brisbane	9.12	86.03107224	27.9	19.93870968	23.91935484	0.197153226	0.92	0.98	0.64	0.56	0.034003208	3.39	6.99	11.63	2.75	6.25	11.36	2	4.5	7	2	3.5	5	0.2	0.3	0.1							1.848356748	1.397226369	2.209208866	2.263765448	1.711245829	2.705717228	1.306985591	0.98798824	1.56214657	1.946341829	1.471296128	2.326323438	2.383772173	1.801962387	2.8491527
2004	4	Brisbane	9.12	61.5528061	26.1	17.05	21.575	0.1870725	0.92	0.98	0.64	0.56	0.036275911	3.39	6.99	11.63	2.75	6.25	11.36	2	4.5	7	2	3.5	5	0.2	0.3	0.1							1.427939664	1.079420925	1.706714339	1.74886178	1.322015242	2.090289633	1.009705819	0.763265856	1.206829282	1.508115671	1.140028289	1.802542996	1.847056933	1.396243801	2.207655289
2004	5	Brisbane	9.12	15.0572733	23.9	10.89677419	17.3983871	0.169113065	0.92	0.98	0.64	0.56	0.035205596	3.39	6.99	11.63	2.75	6.25	11.36	2	4.5	7	2	3.5	5	0.2	0.3	0.1							0.649855784	0.491244798	0.776726225	0.795907539	0.601649547	0.95129146	0.459517432	0.347362528	0.549228381	0.685387787	0.518104467	0.819195092	0.839425177	0.634545789	1.003304987
2004	6	Brisbane	9.12	0.094172432	22.4	9.246666667	15.82333333	0.162340333	0.92	0.98	0.64	0.56	0.036104087	3.39	6.99	11.63	2.75	6.25	11.36	2	4.5	7	2	3.5	5	0.2	0.3	0.1							0.048605505	0.036742308	0.058094691	0.059529343	0.044999954	0.071151174	0.034369282	0.025980735	0.04107915	0.051323161	0.038796663	0.061342911	0.062857778	0.047516014	0.075129415
2004	7	Brisbane	9.12	0.000173473	21.8	8.625806452	15.21290323	0.159715484	0.92	0.98	0.64	0.56	0.037273275	3.39	6.99	11.63	2.75	6.25	11.36	2	4.5	7	2	3.5	5	0.2	0.3	0.1							0.00201395	0.001522403	0.002407131	0.002466575	0.001864555	0.002948121	0.001424078	0.001076502	0.001702098	0.002129773	0.001609957	0.002545565	0.002608428	0.001971786	0.003117668
2004	8	Brisbane	9.12	5.59E-07	22.7	8.535483871	15.61774194	0.16145629	0.92	0.98	0.64	0.56	0.036432298	3.39	6.99	11.63	2.75	6.25	11.36	2	4.5	7	2	3.5	5	0.2	0.3	0.1							0.000117147	8.86E-05	0.000140017	0.000143475	0.000108457	0.000171485	8.28E-05	6.26E-05	9.90E-05	0.000123749	9.35E-05	0.000147909	0.000151561	0.00011457	0.00018115
2004	9	Brisbane	9.12	2.65E-05	23.8	11.68666667	17.74333334	0.170596333	0.92	0.98	0.64	0.56	0.035267685	3.39	6.99	11.63	2.75	6.25	11.36	2	4.5	7	2	3.5	5	0.2	0.3	0.1							0.000868776	0.000656733	0.001038385	0.001064028	0.00080433	0.001271757	0.000614317	0.00046438	0.000734249	0.000916352	0.000692697	0.00109525	0.001122297	0.000848377	0.001341402
2004	10	Brisbane	9.12	6.635668386	26.8	16.38709677	21.59354839	0.187152258	0.92	0.98	0.64	0.56	0.036269476	3.39	6.99	11.63	2.75	6.25	11.36	2	4.5	7	2	3.5	5	0.2	0.3	0.1							0.469093084	0.35460104	0.560673474	0.574519349	0.434295806	0.686681962	0.331698901	0.2507408	0.396456016	0.495427603	0.374508066	0.592149245	0.606772416	0.458676833	0.725231751
2004	11	Brisbane	9.12	41.2319947	27.3	17.70666667	22.50333334	0.191064333	0.92	0.98	0.64	0.56	0.035727228	3.39	6.99	11.63	2.75	6.25	11.36	2	4.5	7	2	3.5	5	0.2	0.3	0.1							1.204453825	0.910481511	1.439597671	1.475148645	1.115107561	1.763139864	0.851677468	0.64380765	1.017949275	1.271174596	0.960917672	1.519344244	1.556864567	1.176878991	1.860809071
2004	12	Brisbane	9.12	78.25897228	28.1	19.83548387	23.96774194	0.19736129	0.92	0.98	0.64	0.56	0.033926972	3.39	6.99	11.63	2.75	6.25	11.36	2	4.5	7	2	3.5	5	0.2	0.3	0.1							1.767079263	1.335786365	2.11206369	2.164221265	1.6359975	2.586739173	1.24951373	0.944543597	1.493454558	1.860568387	1.4064575	2.223804565	2.27872159	1.722551609	2.723593237
2004	1	Cairns	7.6828	126.6691586	31.9	24.4	28.15	0.215345	0.92	0.98	0.64	0.56	0.026462389	3.39	6.99	11.63	2.75	6.25	11.36	2	4.5	7	2	3.5	5	0.2	0.3	0.1							3.086145428	2.332906661	3.688649309	3.779740786	2.857215468	4.517654323	2.18223436	1.64961412	2.60826894	3.216609872	2.43152851	3.844584144	3.939526444	2.978002073	4.708634713
2004	2	Cairns	7.6828	133.6979545	31.5	24.6	28.05	0.214915	0.92	0.98	0.64	0.56	0.026567194	3.39	6.99	11.63	2.75	6.25	11.36	2	4.5	7	2	3.5	5	0.2	0.3	0.1							3.157147883	2.386579472	3.773513473	3.866700678	2.922950968	4.621591274	2.232440677	1.687566528	2.668276966	3.291096482	2.487835095	3.933612671	4.030753537	3.046963273	4.817671945
2004	3	Cairns	7.6828	110.746845	30.3	22.8	26.55	0.208465	0.92	0.98	0.64	0.56	0.028979522	3.39	6.99	11.63	2.75	6.25	11.36	2	4.5	7	2	3.5	5	0.2	0.3	0.1							2.651564209	2.004394138	3.169225402	3.247489666	2.454871441	3.881492558	1.874939033	1.417320687	2.240980773	2.773315311	2.09642932	3.314745802	3.396603704	2.567591058	4.059717921
2004	4	Cairns	7.6828	84.19237698	28.5	22.3	25.4	0.20352	0.92	0.98	0.64	0.56	0.031299689	3.39	6.99	11.63	2.75	6.25	11.36	2	4.5	7	2	3.5	5	0.2	0.3	0.1							2.158602298	1.63174996	2.580023223	2.643737094	1.998477395	3.159870211	1.526362323	1.153821462	1.824351917	2.264853099	1.712068016	2.707017219	2.773867217	2.096846522	3.315405456
2004	5	Cairns	7.6828	83.17354324	28.2	20.9	24.55	0.199865	0.92	0.98	0.64	0.56	0.032935461	3.39	6.99	11.63	2.75	6.25	11.36	2	4.5	7	2	3.5	5	0.2	0.3	0.1							2.045256334	1.546068465	2.444548884	2.504917206	1.893539424	2.993948709	1.446214623	1.093235496	1.728557093	2.150634008	1.625726499	2.570499294	2.633977971	1.991100191	3.148205827
2004	6	Cairns	7.6828	58.09270492	26.4	17.6	22	0.1889	0.92	0.98	0.64	0.56	0.036082704	3.39	6.99	11.63	2.75	6.25	11.36	2	4.5	7	2	3.5	5	0.2	0.3	0.1							1.531016512	1.157339698	1.829914737	1.875104621	1.41744586	2.241178689	1.082592158	0.818362749	1.293945119	1.616574586	1.222015523	1.932176195	1.979891434	1.496657245	2.366422885
2004	7	Cairns	7.6828	26.76130332	26.2	17.1	21.65	0.187395	0.92	0.98	0.64	0.56	0.036248782	3.39	6.99	11.63	2.75	6.25	11.36	2	4.5	7	2	3.5	5	0.2	0.3	0.1							1.028058277	0.77713901	1.228764665	1.259109102	0.951797016	1.504923221	0.726946979	0.549520264	0.868867827	1.085743517	0.820744952	1.297711714	1.329758804	1.005203171	1.589365766
2004	8	Cairns	7.6828	16.98091993	26.9	15	20.95	0.184385	0.92	0.98	0.64	0.56	0.036391642	3.39	6.99	11.63	2.75	6.25	11.36	2	4.5	7	2	3.5	5	0.2	0.3	0.1							0.803896554	0.607688675	0.960840161	0.984568182	0.744263588	1.176784059	0.568440705	0.429700783	0.679416593	0.849161178	0.641905515	1.014941734	1.040005798	0.786170487	1.243044684
2004	9	Cairns	7.6828	41.90630556	28.3	19.4	23.85	0.196855	0.92	0.98	0.64	0.56	0.034110684	3.39	6.99	11.63	2.75	6.25	11.36	2	4.5	7	2	3.5	5	0.2	0.3	0.1							1.40078829	1.058896416	1.67426224	1.715608274	1.296877954	2.050544091	0.990506899	0.748752836	1.183882183	1.475256042	1.115188745	1.763268227	1.806812271	1.365821696	2.159553718
2004	10	Cairns	7.6828	35.6704983	29.8	20.6	25.2	0.20266	0.92	0.98	0.64	0.56	0.031698802	3.39	6.99	11.63	2.75	6.25	11.36	2	4.5	7	2	3.5	5	0.2	0.3	0.1							1.388825882	1.049853685	1.659964427	1.700957376	1.285802916	2.033032919	0.982048199	0.74235866	1.173772103	1.4579695	1.102121348	1.742606858	1.785640668	1.349817468	2.134248812
2004	11	Cairns	7.6828	156.4847077	30.7	22.7	26.7	0.20911	0.92	0.98	0.64	0.56	0.028689737	3.39	6.99	11.63	2.75	6.25	11.36	2	4.5	7	2	3.5	5	0.2	0.3	0.1							3.180018373	2.403867937	3.800848938	3.894711194	2.944124928	4.655070244	2.248612556	1.69979132	2.687606058	3.324710459	2.513244873	3.973789059	4.071922084	3.078083769	4.86687777
2004	12	Cairns	7.6828	137.4994387	30.8	23.9	27.35	0.211905	0.92	0.98	0.64	0.56	0.027532089	3.39	6.99	11.63	2.75	6.25	11.36	2	4.5	7	2	3.5	5	0.2	0.3	0.1							3.093075974	2.338145661	3.696932895	3.788228936	2.863631907	4.527799603	2.187134996	1.653318652	2.61412632	3.228643799	2.440625304	3.858967438	3.954264935	2.989143324	4.726250579
2004	1	Darwin	8.0308	87.06171047	31.8	25.1	28.45	0.216635	0.92	0.98	0.64	0.56	0.026208855	3.39	6.99	11.63	2.75	6.25	11.36	2	4.5	7	2	3.5	5	0.2	0.3	0.1							2.531364527	1.913531719	3.025559303	3.100275722	2.343588159	3.705538239	1.789945022	1.353071254	2.1393935	2.637438918	1.993716421	3.15234245	3.230189788	2.441793962	3.860815249
2004	2	Darwin	8.0308	137.9641254	30.9	25	27.95	0.214485	0.92	0.98	0.64	0.56	0.026681266	3.39	6.99	11.63	2.75	6.25	11.36	2	4.5	7	2	3.5	5	0.2	0.3	0.1							3.122935998	2.360717717	3.73262245	3.824799847	2.891276917	4.571510202	2.208249221	1.669279506	2.639362646	3.255952275	2.461268571	3.891607309	3.98771085	3.01442606	4.766226094
2004	3	Darwin	8.0308	128.9248686	31.9	24.7	28.3	0.21599	0.92	0.98	0.64	0.56	0.026323704	3.39	6.99	11.63	2.75	6.25	11.36	2	4.5	7	2	3.5	5	0.2	0.3	0.1							3.063593199	2.315858778	3.661694239	3.752120059	2.836336162	4.48464124	2.166287526	1.637559446	2.589208827	3.192484112	2.41329115	3.815748346	3.909978543	2.955665959	4.673318217
2004	4	Darwin	8.0308	129.7472953	34	24.2	29.1	0.21943	0.92	0.98	0.64	0.56	0.026032777	3.39	6.99	11.63	2.75	6.25	11.36	2	4.5	7	2	3.5	5	0.2	0.3	0.1							3.142149422	2.375241701	3.755586884	3.84833139	2.909065092	4.599635776	2.221835164	1.679549514	2.655600953	3.273009178	2.474162378	3.911994208	4.008601205	3.030217684	4.791194843
2004	5	Darwin	8.0308	66.65778649	31.9	23	27.45	0.212335	0.92	0.98	0.64	0.56	0.027372913	3.39	6.99	11.63	2.75	6.25	11.36	2	4.5	7	2	3.5	5	0.2	0.3	0.1							2.117726032	1.600850407	2.53116674	2.593674096	1.960633326	3.100033483	1.497458438	1.131972179	1.789805166	2.210056165	1.670645427	2.641522356	2.706754953	2.046114419	3.235190959
2004	6	Darwin	8.0308	26.20229225	29.7	18.7	24.2	0.19836	0.92	0.98	0.64	0.56	0.033547254	3.39	6.99	11.63	2.75	6.25	11.36	2	4.5	7	2	3.5	5	0.2	0.3	0.1							1.10239797	0.833334535	1.317617593	1.35015626	1.020622198	1.613745389	0.77951308	0.589256501	0.931696335	1.160138689	0.876982416	1.386630951	1.420873909	1.074079716	1.698269146
2004	7	Darwin	8.0308	25.94378985	30.3	18	24.15	0.198145	0.92	0.98	0.64	0.56	0.033630871	3.39	6.99	11.63	2.75	6.25	11.36	2	4.5	7	2	3.5	5	0.2	0.3	0.1							1.094158219	0.82710587	1.307769207	1.340064668	1.012993672	1.601683629	0.773686697	0.584852169	0.924732474	1.151594852	0.870523883	1.376419113	1.410409889	1.066169661	1.68576225
2004	8	Darwin	8.0308	12.32643978	30.7	19.2	24.95	0.201585	0.92	0.98	0.64	0.56	0.032187204	3.39	6.99	11.63	2.75	6.25	11.36	2	4.5	7	2	3.5	5	0.2	0.3	0.1							0.78724487	0.595101185	0.940937591	0.964174117	0.728847124	1.152408489	0.556666186	0.420800083	0.665343351	0.826979818	0.625137982	0.988429937	1.01283929	0.765634537	1.210574496
2004	9	Darwin	8.0308	21.96366079	32.9	20.9	26.9	0.20997	0.92	0.98	0.64	0.56	0.028314398	3.39	6.99	11.63	2.75	6.25	11.36	2	4.5	7	2	3.5	5	0.2	0.3	0.1							1.178964804	0.891213622	1.409132464	1.443931098	1.091509313	1.725827758	0.833654008	0.630183196	0.996407121	1.231971068	0.931282591	1.472487066	1.508850247	1.140583577	1.803420983
2004	10	Darwin	8.0308	16.01894179	33.8	24.7	29.25	0.220075	0.92	0.98	0.64	0.56	0.026077487	3.39	6.99	11.63	2.75	6.25	11.36	2	4.5	7	2	3.5	5	0.2	0.3	0.1							1.106227613	0.836229473	1.322194891	1.354846595	1.024167759	1.619351412	0.782221047	0.591303531	0.934932974	1.152370553	0.871110258	1.377346254	1.411359925	1.06688782	1.68689776
2004	11	Darwin	8.0308	23.77348883	34.3	25.7	30	0.2233	0.92	0.98	0.64	0.56	0.02689	3.39	6.99	11.63	2.75	6.25	11.36	2	4.5	7	2	3.5	5	0.2	0.3	0.1							1.343641496	1.0156975	1.605958756	1.645618031	1.243970304	1.96688975	0.950098013	0.71820659	1.135584327	1.401279997	1.059268111	1.674849942	1.71621049	1.297333187	2.051263877
2004	12	Darwin	8.0308	32.06056866	33.5	25.7	29.6	0.22158	0.92	0.98	0.64	0.56	0.026326912	3.39	6.99	11.63	2.75	6.25	11.36	2	4.5	7	2	3.5	5	0.2	0.3	0.1							1.567166256	1.184666336	1.873121945	1.919378835	1.45091402	2.294096496	1.108153887	0.8376856	1.324497229	1.63310712	1.234512944	1.951936352	2.000139569	1.511963396	2.390624036
2004	1	Hobart	9.078	5.36E-131	21.1	11.6	16.35	0.164605	0.92	0.98	0.64	0.56	0.035522908	3.39	6.99	11.63	2.75	6.25	11.36	2	4.5	7	2	3.5	5	0.2	0.3	0.1							1.19E-66	8.99E-67	1.42E-66	1.46E-66	1.10E-66	1.74E-66	8.41E-67	6.36E-67	1.01E-66	1.26E-66	9.49E-67	1.50E-66	1.54E-66	1.16E-66	1.84E-66
2004	2	Hobart	9.078	3.34E-133	21.5	11.9	16.7	0.16611	0.92	0.98	0.64	0.56	0.035311628	3.39	6.99	11.63	2.75	6.25	11.36	2	4.5	7	2	3.5	5	0.2	0.3	0.1							9.51E-68	7.19E-68	1.14E-67	1.16E-67	8.81E-68	1.39E-67	6.73E-68	5.08E-68	8.04E-68	1.00E-67	7.58E-68	1.20E-67	1.23E-67	9.29E-68	1.47E-67
2004	3	Hobart	9.078	1.46E-135	20	10.8	15.4	0.16052	0.92	0.98	0.64	0.56	0.036850722	3.39	6.99	11.63	2.75	6.25	11.36	2	4.5	7	2	3.5	5	0.2	0.3	0.1							5.93E-69	4.48E-69	7.08E-69	7.26E-69	5.49E-69	8.67E-69	4.19E-69	3.17E-69	5.01E-69	6.26E-69	4.73E-69	7.49E-69	7.67E-69	5.80E-69	9.17E-69
2004	4	Hobart	9.078	4.65E-139	16.7	8.7	12.7	0.14891	0.92	0.98	0.64	0.56	0.050896567	3.39	6.99	11.63	2.75	6.25	11.36	2	4.5	7	2	3.5	5	0.2	0.3	0.1							8.06E-71	6.10E-71	9.64E-71	9.88E-71	7.47E-71	1.18E-70	5.70E-71	4.31E-71	6.82E-71	8.67E-71	6.56E-71	1.04E-70	1.06E-70	8.03E-71	1.27E-70
2004	5	Hobart	9.078	0	13.6	7.2	10.4	0.13902	0.92	0.98	0.64	0.56	0.083871861	3.39	6.99	11.63	2.75	6.25	11.36	2	4.5	7	2	3.5	5	0.2	0.3	0.1							0	0	0	0	0	0	0	0	0	0	0	0	0	0	0
2004	6	Hobart	9.078	0	12.4	5.5	8.95	0.132785	0.92	0.98	0.64	0.56	0.120208566	3.39	6.99	11.63	2.75	6.25	11.36	2	4.5	7	2	3.5	5	0.2	0.3	0.1							0	0	0	0	0	0	0	0	0	0	0	0	0	0	0
2004	7	Hobart	9.078	0	11.6	4.7	8.15	0.129345	0.92	0.98	0.64	0.56	0.14694039	3.39	6.99	11.63	2.75	6.25	11.36	2	4.5	7	2	3.5	5	0.2	0.3	0.1							0	0	0	0	0	0	0	0	0	0	0	0	0	0	0
2004	8	Hobart	9.078	0	12.7	4.5	8.6	0.13128	0.92	0.98	0.64	0.56	0.131261256	3.39	6.99	11.63	2.75	6.25	11.36	2	4.5	7	2	3.5	5	0.2	0.3	0.1							0	0	0	0	0	0	0	0	0	0	0	0	0	0	0
2004	9	Hobart	9.078	0	15.3	6.9	11.1	0.14203	0.92	0.98	0.64	0.56	0.071058257	3.39	6.99	11.63	2.75	6.25	11.36	2	4.5	7	2	3.5	5	0.2	0.3	0.1							0	0	0	0	0	0	0	0	0	0	0	0	0	0	0
2004	10	Hobart	9.078	5.16E-162	17.6	7.9	12.75	0.149125	0.92	0.98	0.64	0.56	0.050439716	3.39	6.99	11.63	2.75	6.25	11.36	2	4.5	7	2	3.5	5	0.2	0.3	0.1							2.71E-82	2.05E-82	3.23E-82	3.31E-82	2.50E-82	3.96E-82	1.91E-82	1.45E-82	2.29E-82	2.91E-82	2.20E-82	3.48E-82	3.56E-82	2.69E-82	4.26E-82
2004	11	Hobart	9.078	9.70E-164	19.2	10.2	14.7	0.15751	0.92	0.98	0.64	0.56	0.03876619	3.39	6.99	11.63	2.75	6.25	11.36	2	4.5	7	2	3.5	5	0.2	0.3	0.1							4.60E-83	3.48E-83	5.50E-83	5.63E-83	4.26E-83	6.73E-83	3.25E-83	2.46E-83	3.89E-83	4.87E-83	3.68E-83	5.82E-83	5.97E-83	4.51E-83	7.13E-83
2004	12	Hobart	9.078	2.51E-166	20.2	11.8	16	0.1631	0.92	0.98	0.64	0.56	0.035869824	3.39	6.99	11.63	2.75	6.25	11.36	2	4.5	7	2	3.5	5	0.2	0.3	0.1							2.54E-84	1.92E-84	3.03E-84	3.11E-84	2.35E-84	3.71E-84	1.79E-84	1.36E-84	2.14E-84	2.68E-84	2.02E-84	3.20E-84	3.28E-84	2.48E-84	3.92E-84
2004	1	Melbourne	14.8896	4.01E-106	24.8	12.2	18.5	0.17385	0.92	0.98	0.64	0.56	0.035559653	3.39	6.99	11.63	2.75	6.25	11.36	2	4.5	7	2	3.5	5	0.2	0.3	0.1							2.68E-54	2.03E-54	3.21E-54	3.29E-54	2.48E-54	3.93E-54	1.90E-54	1.43E-54	2.27E-54	2.83E-54	2.14E-54	3.38E-54	3.47E-54	2.62E-54	4.14E-54
2004	2	Melbourne	14.8896	5.16E-106	26.4	13.5	19.95	0.180085	0.92	0.98	0.64	0.56	0.036223239	3.39	6.99	11.63	2.75	6.25	11.36	2	4.5	7	2	3.5	5	0.2	0.3	0.1							3.12E-54	2.36E-54	3.73E-54	3.82E-54	2.89E-54	4.56E-54	2.20E-54	1.67E-54	2.63E-54	3.29E-54	2.49E-54	3.94E-54	4.03E-54	3.05E-54	4.82E-54
2004	3	Melbourne	14.8896	1.47E-106	23.5	12.2	17.85	0.171055	0.92	0.98	0.64	0.56	0.035298031	3.39	6.99	11.63	2.75	6.25	11.36	2	4.5	7	2	3.5	5	0.2	0.3	0.1							1.60E-54	1.21E-54	1.92E-54	1.97E-54	1.49E-54	2.35E-54	1.13E-54	8.58E-55	1.36E-54	1.69E-54	1.28E-54	2.02E-54	2.07E-54	1.57E-54	2.48E-54
2004	4	Melbourne	14.8896	2.65E-109	20.9	10.7	15.8	0.16224	0.92	0.98	0.64	0.56	0.036138244	3.39	6.99	11.63	2.75	6.25	11.36	2	4.5	7	2	3.5	5	0.2	0.3	0.1							6.37E-56	4.82E-56	7.62E-56	7.81E-56	5.90E-56	9.33E-56	4.51E-56	3.41E-56	5.39E-56	6.73E-56	5.09E-56	8.04E-56	8.24E-56	6.23E-56	9.85E-56
2004	5	Melbourne	14.8896	8.91E-124	16.3	7.8	12.05	0.146115	0.92	0.98	0.64	0.56	0.05772357	3.39	6.99	11.63	2.75	6.25	11.36	2	4.5	7	2	3.5	5	0.2	0.3	0.1							2.50E-63	1.89E-63	2.99E-63	3.06E-63	2.31E-63	3.66E-63	1.77E-63	1.34E-63	2.11E-63	2.71E-63	2.05E-63	3.24E-63	3.32E-63	2.51E-63	3.97E-63
2004	6	Melbourne	14.8896	1.63E-155	13.9	7.1	10.5	0.13945	0.92	0.98	0.64	0.56	0.081870033	3.39	6.99	11.63	2.75	6.25	11.36	2	4.5	7	2	3.5	5	0.2	0.3	0.1							2.57E-79	1.94E-79	3.07E-79	3.15E-79	2.38E-79	3.76E-79	1.82E-79	1.37E-79	2.17E-79	2.86E-79	2.16E-79	3.41E-79	3.50E-79	2.64E-79	4.18E-79
2004	7	Melbourne	14.8896	7.68E-178	12.9	5.7	9.3	0.13429	0.92	0.98	0.64	0.56	0.110096835	3.39	6.99	11.63	2.75	6.25	11.36	2	4.5	7	2	3.5	5	0.2	0.3	0.1							1.39E-90	1.05E-90	1.66E-90	1.70E-90	1.28E-90	2.03E-90	9.80E-91	7.41E-91	1.17E-90	1.58E-90	1.19E-90	1.89E-90	1.93E-90	1.46E-90	2.31E-90
2004	8	Melbourne	14.8896	0	15.2	6.4	10.8	0.14074	0.92	0.98	0.64	0.56	0.076213575	3.39	6.99	11.63	2.75	6.25	11.36	2	4.5	7	2	3.5	5	0.2	0.3	0.1							0	0	0	0	0	0	0	0	0	0	0	0	0	0	0
2004	9	Melbourne	14.8896	0	15.9	7.7	11.8	0.14504	0.92	0.98	0.64	0.56	0.060821139	3.39	6.99	11.63	2.75	6.25	11.36	2	4.5	7	2	3.5	5	0.2	0.3	0.1							0	0	0	0	0	0	0	0	0	0	0	0	0	0	0
2004	10	Melbourne	14.8896	2.77E-131	20.2	8.9	14.55	0.156865	0.92	0.98	0.64	0.56	0.039304981	3.39	6.99	11.63	2.75	6.25	11.36	2	4.5	7	2	3.5	5	0.2	0.3	0.1							5.99E-67	4.53E-67	7.16E-67	7.34E-67	5.55E-67	8.77E-67	4.24E-67	3.20E-67	5.07E-67	6.35E-67	4.80E-67	7.59E-67	7.78E-67	5.88E-67	9.30E-67
2004	11	Melbourne	14.8896	5.39E-134	21.4	10.8	16.1	0.16353	0.92	0.98	0.64	0.56	0.035755475	3.39	6.99	11.63	2.75	6.25	11.36	2	4.5	7	2	3.5	5	0.2	0.3	0.1							2.92E-68	2.20E-68	3.48E-68	3.57E-68	2.70E-68	4.27E-68	2.06E-68	1.56E-68	2.46E-68	3.08E-68	2.33E-68	3.68E-68	3.77E-68	2.85E-68	4.50E-68
2004	12	Melbourne	14.8896	1.77E-114	23.9	12	17.95	0.171485	0.92	0.98	0.64	0.56	0.035330458	3.39	6.99	11.63	2.75	6.25	11.36	2	4.5	7	2	3.5	5	0.2	0.3	0.1							1.76E-58	1.33E-58	2.11E-58	2.16E-58	1.63E-58	2.58E-58	1.25E-58	9.43E-59	1.49E-58	1.86E-58	1.41E-58	2.22E-58	2.28E-58	1.72E-58	2.72E-58
2004	1	Perth	11.4088	2.06E-45	32.4	17.6	25	0.2018	0.92	0.98	0.64	0.56	0.032090625	3.39	6.99	11.63	2.75	6.25	11.36	2	4.5	7	2	3.5	5	0.2	0.3	0.1							8.56E-24	6.47E-24	1.02E-23	1.05E-23	7.93E-24	1.25E-23	6.05E-24	4.58E-24	7.24E-24	8.99E-24	6.80E-24	1.07E-23	1.10E-23	8.33E-24	1.32E-23
2004	2	Perth	11.4088	1.97E-44	32.9	18.3	25.6	0.20438	0.92	0.98	0.64	0.56	0.03089543	3.39	6.99	11.63	2.75	6.25	11.36	2	4.5	7	2	3.5	5	0.2	0.3	0.1							2.74E-23	2.07E-23	3.28E-23	3.36E-23	2.54E-23	4.01E-23	1.94E-23	1.47E-23	2.32E-23	2.88E-23	2.17E-23	3.44E-23	3.52E-23	2.66E-23	4.21E-23
2004	3	Perth	11.4088	4.06E-44	30	14.4	22.2	0.18976	0.92	0.98	0.64	0.56	0.035958072	3.39	6.99	11.63	2.75	6.25	11.36	2	4.5	7	2	3.5	5	0.2	0.3	0.1							3.34E-23	2.53E-23	4.00E-23	4.09E-23	3.10E-23	4.89E-23	2.36E-23	1.79E-23	2.83E-23	3.53E-23	2.67E-23	4.22E-23	4.32E-23	3.27E-23	5.17E-23
2004	4	Perth	11.4088	7.91E-45	27.4	13.1	20.25	0.181375	0.92	0.98	0.64	0.56	0.036312301	3.39	6.99	11.63	2.75	6.25	11.36	2	4.5	7	2	3.5	5	0.2	0.3	0.1							1.40E-23	1.06E-23	1.68E-23	1.72E-23	1.30E-23	2.05E-23	9.92E-24	7.50E-24	1.19E-23	1.48E-23	1.12E-23	1.77E-23	1.81E-23	1.37E-23	2.17E-23
2004	5	Perth	11.4088	1.74E-45	21.8	9.5	15.65	0.161595	0.92	0.98	0.64	0.56	0.036376649	3.39	6.99	11.63	2.75	6.25	11.36	2	4.5	7	2	3.5	5	0.2	0.3	0.1							5.85E-24	4.43E-24	7.00E-24	7.17E-24	5.42E-24	8.57E-24	4.14E-24	3.13E-24	4.95E-24	6.18E-24	4.67E-24	7.39E-24	7.57E-24	5.72E-24	9.05E-24
2004	6	Perth	11.4088	3.29E-49	20	10.6	15.3	0.16009	0.92	0.98	0.64	0.56	0.037069028	3.39	6.99	11.63	2.75	6.25	11.36	2	4.5	7	2	3.5	5	0.2	0.3	0.1							7.89E-26	5.96E-26	9.43E-26	9.66E-26	7.30E-26	1.15E-25	5.58E-26	4.22E-26	6.66E-26	8.34E-26	6.30E-26	9.96E-26	1.02E-25	7.72E-26	1.22E-25
2004	7	Perth	11.4088	0	18.2	6.9	12.55	0.148265	0.92	0.98	0.64	0.56	0.052323413	3.39	6.99	11.63	2.75	6.25	11.36	2	4.5	7	2	3.5	5	0.2	0.3	0.1							0	0	0	0	0	0	0	0	0	0	0	0	0	0	0
2004	8	Perth	11.4088	0	17.9	7.3	12.6	0.14848	0.92	0.98	0.64	0.56	0.051838305	3.39	6.99	11.63	2.75	6.25	11.36	2	4.5	7	2	3.5	5	0.2	0.3	0.1							0	0	0	0	0	0	0	0	0	0	0	0	0	0	0
2004	9	Perth	11.4088	2.45E-60	20.7	7.4	14.05	0.154715	0.92	0.98	0.64	0.56	0.041479502	3.39	6.99	11.63	2.75	6.25	11.36	2	4.5	7	2	3.5	5	0.2	0.3	0.1							1.94E-31	1.47E-31	2.32E-31	2.38E-31	1.80E-31	2.85E-31	1.37E-31	1.04E-31	1.64E-31	2.07E-31	1.56E-31	2.47E-31	2.53E-31	1.91E-31	3.03E-31
2004	10	Perth	11.4088	1.02E-64	23.6	10.4	17	0.1674	0.92	0.98	0.64	0.56	0.035221089	3.39	6.99	11.63	2.75	6.25	11.36	2	4.5	7	2	3.5	5	0.2	0.3	0.1							1.50E-33	1.13E-33	1.79E-33	1.83E-33	1.39E-33	2.19E-33	1.06E-33	8.00E-34	1.26E-33	1.58E-33	1.19E-33	1.89E-33	1.93E-33	1.46E-33	2.31E-33
2004	11	Perth	11.4088	1.69E-53	26.2	13.4	19.8	0.17944	0.92	0.98	0.64	0.56	0.036168839	3.39	6.99	11.63	2.75	6.25	11.36	2	4.5	7	2	3.5	5	0.2	0.3	0.1							6.43E-28	4.86E-28	7.68E-28	7.87E-28	5.95E-28	9.41E-28	4.55E-28	3.44E-28	5.43E-28	6.79E-28	5.13E-28	8.11E-28	8.31E-28	6.28E-28	9.94E-28
2004	12	Perth	11.4088	2.84E-52	31.3	15.3	23.3	0.19449	0.92	0.98	0.64	0.56	0.034883214	3.39	6.99	11.63	2.75	6.25	11.36	2	4.5	7	2	3.5	5	0.2	0.3	0.1							2.92E-27	2.21E-27	3.49E-27	3.57E-27	2.70E-27	4.27E-27	2.06E-27	1.56E-27	2.47E-27	3.08E-27	2.33E-27	3.68E-27	3.77E-27	2.85E-27	4.50E-27
2004	1	Rockhampton	6.4952	94.78530445	34.1	23.3	28.7	0.21771	0.92	0.98	0.64	0.56	0.026075466	3.39	6.99	11.63	2.75	6.25	11.36	2	4.5	7	2	3.5	5	0.2	0.3	0.1							2.960111595	2.237634038	3.538010065	3.625381494	2.740530812	4.333159682	2.093114982	1.582246202	2.501750909	3.08357495	2.330963562	3.685577	3.776592606	2.854835668	4.513891529
2004	2	Rockhampton	6.4952	91.64259174	33.6	23.2	28.4	0.21642	0.92	0.98	0.64	0.56	0.026244376	3.39	6.99	11.63	2.75	6.25	11.36	2	4.5	7	2	3.5	5	0.2	0.3	0.1							2.882744574	2.179150068	3.445538789	3.530626633	2.668902869	4.219905961	2.038408237	1.54089179	2.436363842	3.003692832	2.270578357	3.590099607	3.678757391	2.780879198	4.396956081
2004	3	Rockhampton	6.4952	82.41334084	31.8	21.2	26.5	0.20825	0.92	0.98	0.64	0.56	0.029077433	3.39	6.99	11.63	2.75	6.25	11.36	2	4.5	7	2	3.5	5	0.2	0.3	0.1							2.480308421	1.874936931	2.964535585	3.037745019	2.29631939	3.630799754	1.753842904	1.325780618	2.096243215	2.59454447	1.961291267	3.101073779	3.177655034	2.40208142	3.798024207
2004	4	Rockhampton	6.4952	48.22319468	29.9	19	24.45	0.199435	0.92	0.98	0.64	0.56	0.033114761	3.39	6.99	11.63	2.75	6.25	11.36	2	4.5	7	2	3.5	5	0.2	0.3	0.1							1.684731193	1.273537075	2.013638921	2.063365889	1.559758002	2.466193942	1.191284851	0.900526702	1.423857736	1.77195599	1.339472824	2.117892493	2.170194011	1.640512471	2.593877969
2004	5	Rockhampton	6.4952	30.20417249	27.5	14.2	20.85	0.183955	0.92	0.98	0.64	0.56	0.036392857	3.39	6.99	11.63	2.75	6.25	11.36	2	4.5	7	2	3.5	5	0.2	0.3	0.1							1.163305942	0.879376635	1.390416544	1.424752987	1.077012024	1.702905531	0.82258152	0.621813182	0.983172967	1.228809596	0.928892743	1.468708385	1.504978251	1.137656623	1.798793062
2004	6	Rockhampton	6.4952	3.601825166	25.2	10.9	18.05	0.171915	0.92	0.98	0.64	0.56	0.035366317	3.39	6.99	11.63	2.75	6.25	11.36	2	4.5	7	2	3.5	5	0.2	0.3	0.1							0.381834461	0.288639722	0.456379472	0.467649798	0.353510019	0.558948418	0.269997737	0.204099105	0.32270902	0.402796531	0.304485557	0.481433937	0.493322985	0.372917124	0.589633746
2004	7	Rockhampton	6.4952	0.092453136	24.6	10.6	17.6	0.16998	0.92	0.98	0.64	0.56	0.035234679	3.39	6.99	11.63	2.75	6.25	11.36	2	4.5	7	2	3.5	5	0.2	0.3	0.1							0.060619843	0.045824294	0.07245457	0.074243842	0.056123069	0.088738364	0.042864702	0.032402669	0.051233118	0.06393677	0.048331655	0.076419057	0.078306232	0.059193947	0.093593848
2004	8	Rockhampton	6.4952	0.000347886	26.3	9	17.65	0.170195	0.92	0.98	0.64	0.56	0.035245115	3.39	6.99	11.63	2.75	6.25	11.36	2	4.5	7	2	3.5	5	0.2	0.3	0.1							0.003722593	0.002814016	0.004449349	0.004559226	0.003446451	0.005449318	0.002632271	0.001989809	0.003146165	0.003926335	0.00296803	0.004692868	0.004808758	0.00363508	0.005747566
2004	9	Rockhampton	6.4952	0.060476202	28.1	13.6	20.85	0.183955	0.92	0.98	0.64	0.56	0.036392857	3.39	6.99	11.63	2.75	6.25	11.36	2	4.5	7	2	3.5	5	0.2	0.3	0.1							0.052053835	0.039349001	0.062216233	0.063752667	0.048192487	0.076199012	0.03680762	0.027823945	0.04399352	0.054984892	0.041564672	0.065719516	0.067342465	0.050906118	0.08048964
2004	10	Rockhampton	6.4952	9.955319322	31.9	18	24.95	0.201585	0.92	0.98	0.64	0.56	0.032187204	3.39	6.99	11.63	2.75	6.25	11.36	2	4.5	7	2	3.5	5	0.2	0.3	0.1							0.786686592	0.594679166	0.940270321	0.963490369	0.728330259	1.151591254	0.556271424	0.420501671	0.66487152	0.826393362	0.624694663	0.987728989	1.012121032	0.765091585	1.209716013
2004	11	Rockhampton	6.4952	44.9511197	31.7	20.8	26.25	0.207175	0.92	0.98	0.64	0.56	0.029574729	3.39	6.99	11.63	2.75	6.25	11.36	2	4.5	7	2	3.5	5	0.2	0.3	0.1							1.804582719	1.364136313	2.156888894	2.210153431	1.670718953	2.641638611	1.276032678	0.964590037	1.525150763	1.888981904	1.4279361	2.257765214	2.313520899	1.748857415	2.765186367
2004	12	Rockhampton	6.4952	70.23804014	33	21.9	27.45	0.212335	0.92	0.98	0.64	0.56	0.027372913	3.39	6.99	11.63	2.75	6.25	11.36	2	4.5	7	2	3.5	5	0.2	0.3	0.1							2.417206006	1.827235988	2.889113773	2.960460658	2.237897905	3.538427276	1.709222758	1.292050958	2.04291194	2.52259308	1.906901129	3.015075419	3.089532938	2.335467377	3.692698157
2004	1	Sydney	19.8806	6.97E-22	27.8	20	23.9	0.19707	0.92	0.98	0.64	0.56	0.034033416	3.39	6.99	11.63	2.75	6.25	11.36	2	4.5	7	2	3.5	5	0.2	0.3	0.1							3.56E-12	2.69E-12	4.25E-12	4.36E-12	3.30E-12	5.21E-12	2.52E-12	1.90E-12	3.01E-12	3.75E-12	2.83E-12	4.48E-12	4.59E-12	3.47E-12	5.49E-12
2004	2	Sydney	19.8806	8.56E-21	27.8	20.3	24.05	0.197715	0.92	0.98	0.64	0.56	0.033795056	3.39	6.99	11.63	2.75	6.25	11.36	2	4.5	7	2	3.5	5	0.2	0.3	0.1							1.26E-11	9.50E-12	1.50E-11	1.54E-11	1.16E-11	1.84E-11	8.89E-12	6.72E-12	1.06E-11	1.32E-11	1.00E-11	1.58E-11	1.62E-11	1.22E-11	1.94E-11
2004	3	Sydney	19.8806	5.90E-20	25.6	18.8	22.2	0.18976	0.92	0.98	0.64	0.56	0.035958072	3.39	6.99	11.63	2.75	6.25	11.36	2	4.5	7	2	3.5	5	0.2	0.3	0.1							3.05E-11	2.31E-11	3.65E-11	3.74E-11	2.83E-11	4.47E-11	2.16E-11	1.63E-11	2.58E-11	3.22E-11	2.44E-11	3.85E-11	3.95E-11	2.98E-11	4.72E-11
2004	4	Sydney	19.8806	2.09E-19	23.8	16.1	19.95	0.180085	0.92	0.98	0.64	0.56	0.036223239	3.39	6.99	11.63	2.75	6.25	11.36	2	4.5	7	2	3.5	5	0.2	0.3	0.1							5.43E-11	4.10E-11	6.49E-11	6.65E-11	5.03E-11	7.95E-11	3.84E-11	2.90E-11	4.59E-11	5.73E-11	4.33E-11	6.85E-11	7.02E-11	5.31E-11	8.39E-11
2004	5	Sydney	19.8806	2.28E-20	20.6	11.1	15.85	0.162455	0.92	0.98	0.64	0.56	0.03606599	3.39	6.99	11.63	2.75	6.25	11.36	2	4.5	7	2	3.5	5	0.2	0.3	0.1							1.62E-11	1.23E-11	1.94E-11	1.99E-11	1.50E-11	2.37E-11	1.15E-11	8.67E-12	1.37E-11	1.71E-11	1.29E-11	2.05E-11	2.10E-11	1.59E-11	2.51E-11
2004	6	Sydney	19.8806	0	19.8	9	14.4	0.15622	0.92	0.98	0.64	0.56	0.039894281	3.39	6.99	11.63	2.75	6.25	11.36	2	4.5	7	2	3.5	5	0.2	0.3	0.1							0	0	0	0	0	0	0	0	0	0	0	0	0	0	0
2004	7	Sydney	19.8806	0	17.4	8.7	13.05	0.150415	0.92	0.98	0.64	0.56	0.047887954	3.39	6.99	11.63	2.75	6.25	11.36	2	4.5	7	2	3.5	5	0.2	0.3	0.1							0	0	0	0	0	0	0	0	0	0	0	0	0	0	0
2004	8	Sydney	19.8806	2.91E-29	19.3	9.7	14.5	0.15665	0.92	0.98	0.64	0.56	0.039495683	3.39	6.99	11.63	2.75	6.25	11.36	2	4.5	7	2	3.5	5	0.2	0.3	0.1							5.29E-16	4.00E-16	6.33E-16	6.48E-16	4.90E-16	7.75E-16	3.74E-16	2.83E-16	4.47E-16	5.61E-16	4.24E-16	6.71E-16	6.88E-16	5.20E-16	8.22E-16
2004	9	Sydney	19.8806	2.86E-30	21.4	11.8	16.6	0.16568	0.92	0.98	0.64	0.56	0.035359515	3.39	6.99	11.63	2.75	6.25	11.36	2	4.5	7	2	3.5	5	0.2	0.3	0.1							1.87E-16	1.42E-16	2.24E-16	2.30E-16	1.74E-16	2.74E-16	1.33E-16	1.00E-16	1.58E-16	1.98E-16	1.49E-16	2.36E-16	2.42E-16	1.83E-16	2.89E-16
2004	10	Sydney	19.8806	3.41E-23	23.3	14.6	18.95	0.175785	0.92	0.98	0.64	0.56	0.035780591	3.39	6.99	11.63	2.75	6.25	11.36	2	4.5	7	2	3.5	5	0.2	0.3	0.1							6.82E-13	5.16E-13	8.15E-13	8.35E-13	6.31E-13	9.98E-13	4.82E-13	3.65E-13	5.76E-13	7.20E-13	5.44E-13	8.60E-13	8.82E-13	6.66E-13	1.05E-12
2004	11	Sydney	19.8806	5.79E-23	25.7	16.3	21	0.1846	0.92	0.98	0.64	0.56	0.036389329	3.39	6.99	11.63	2.75	6.25	11.36	2	4.5	7	2	3.5	5	0.2	0.3	0.1							9.24E-13	6.98E-13	1.10E-12	1.13E-12	8.55E-13	1.35E-12	6.53E-13	4.94E-13	7.81E-13	9.76E-13	7.38E-13	1.17E-12	1.20E-12	9.04E-13	1.43E-12
2004	12	Sydney	19.8806	4.60E-22	26.1	18.1	22.1	0.18933	0.92	0.98	0.64	0.56	0.036023117	3.39	6.99	11.63	2.75	6.25	11.36	2	4.5	7	2	3.5	5	0.2	0.3	0.1							2.69E-12	2.03E-12	3.21E-12	3.29E-12	2.49E-12	3.93E-12	1.90E-12	1.44E-12	2.27E-12	2.84E-12	2.14E-12	3.39E-12	3.47E-12	2.63E-12	4.15E-12
2004	1	Thursday Island	7.04	54.48932794	30.8	25.2	28	0.2147	0.92	0.98	0.64	0.56	0.026623104	3.39	6.99	11.63	2.75	6.25	11.36	2	4.5	7	2	3.5	5	0.2	0.3	0.1							2.100900356	1.588131392	2.511056211	2.573066936	1.945055777	3.075403216	1.485560888	1.122978477	1.775584875	2.190206668	1.655640618	2.61779767	2.682444384	2.027737356	3.20613427
2004	2	Thursday Island	7.04	105.1549456	30.2	25.1	27.65	0.213195	0.92	0.98	0.64	0.56	0.027073973	3.39	6.99	11.63	2.75	6.25	11.36	2	4.5	7	2	3.5	5	0.2	0.3	0.1							2.870376853	2.169800949	3.430756534	3.515479329	2.657452584	4.20180147	2.029662937	1.534280965	2.42591121	2.994275903	2.263459827	3.578844223	3.667224055	2.772160815	4.383171108
2004	3	Thursday Island	7.04	112.9194407	30.1	24.9	27.5	0.21255	0.92	0.98	0.64	0.56	0.027295664	3.39	6.99	11.63	2.75	6.25	11.36	2	4.5	7	2	3.5	5	0.2	0.3	0.1							2.951647619	2.231235874	3.527893679	3.615015283	2.732694693	4.32076969	2.087130047	1.577722017	2.494597544	3.080004887	2.328264848	3.681309958	3.772220189	2.851530432	4.508665491
2004	4	Thursday Island	7.04	97.34348982	30.5	25	27.75	0.213625	0.92	0.98	0.64	0.56	0.026935156	3.39	6.99	11.63	2.75	6.25	11.36	2	4.5	7	2	3.5	5	0.2	0.3	0.1							2.77542838	2.09802665	3.317271403	3.399191674	2.56954738	4.062811138	1.962524228	1.483528871	2.345665104	2.894668887	2.188164001	3.459791069	3.545230874	2.679942638	4.237361367
2004	5	Thursday Island	7.04	68.82813404	30.1	25.4	27.75	0.213625	0.92	0.98	0.64	0.56	0.026935156	3.39	6.99	11.63	2.75	6.25	11.36	2	4.5	7	2	3.5	5	0.2	0.3	0.1							2.333778136	1.764170446	2.789398396	2.858282803	2.160658706	3.416301379	1.650230346	1.247456886	1.972402521	2.434044059	1.83996436	2.909239096	2.981082978	2.253486913	3.563075662
2004	6	Thursday Island	7.04	35.27528566	28.8	23	25.9	0.20567	0.92	0.98	0.64	0.56	0.030284444	3.39	6.99	11.63	2.75	6.25	11.36	2	4.5	7	2	3.5	5	0.2	0.3	0.1							1.503572956	1.13659432	1.797113413	1.841493267	1.392038064	2.201005436	1.063186633	0.803693551	1.270751081	1.575416354	1.190902824	1.882982698	1.9294831	1.458552126	2.306173402
2004	7	Thursday Island	7.04	23.52980357	28.4	22.2	25.3	0.20309	0.92	0.98	0.64	0.56	0.031500026	3.39	6.99	11.63	2.75	6.25	11.36	2	4.5	7	2	3.5	5	0.2	0.3	0.1							1.185188827	0.895918541	1.416571594	1.451553938	1.097271638	1.734938795	0.838055057	0.633510076	1.00166738	1.243861757	0.940271107	1.486699158	1.523413308	1.151592216	1.820827169
2004	8	Thursday Island	7.04	9.979267332	28.5	21.3	24.9	0.20137	0.92	0.98	0.64	0.56	0.032283173	3.39	6.99	11.63	2.75	6.25	11.36	2	4.5	7	2	3.5	5	0.2	0.3	0.1							0.754423286	0.570290399	0.901708295	0.92397605	0.698460242	1.10436261	0.533457821	0.403256209	0.63760405	0.792603381	0.599151838	0.947342237	0.970736926	0.733808141	1.160252546
[truncated: 1,963 more rows]
[truncated: 39 more columns]
