# Supplementary material for: Past and future epidemic potential of chikungunya virus in Australia
Source: PLoS Negl Trop Dis. 2021 Nov 16;15(11):e0009963. doi: 10.1371/journal.pntd.0009963 (PMC8631637; doi:10.1371/journal.pntd.0009963)
Supplement: S2 Table — (CSV) [file pntd.0009963.s002.csv]

parameter	gamma	test.statistic	df	p.value
T	0.002229171	0.704920412	99998	0.480861408
v	0.013410658	4.241161404	99998	2.23E-05
w	0.030158232	9.541114934	99998	1.44E-21
M	0.553331356	210.0661862	99998	0
H	-0.108992082	-34.67253551	99998	7.41E-262
c	0.287001002	94.74257142	99998	0
y	-0.18824916	-60.61269204	99998	0
t	-0.056782624	-17.9850805	99998	3.32E-72
u	-0.179819125	-57.80547874	99998	0
b	-0.002229166	-0.704918961	99998	0.480862311
